# Supplementary material for: ([2.2.2]Cryptand)potassium (4-methyl­benzene­thiol­ato)[5,10,15,20-tetra­kis­(4-chloro­phen­yl)porphyr­inato]manganate(II) tetra­hydro­furan disolvate
Source: IUCrdata. 2022 Mar 8;7(Pt 3):x220241. doi: 10.1107/S2414314622002413 (PMC9462021; doi:10.1107/S2414314622002413)
Supplement: Supplementary file 1 [file x-07-x220241-sup1.cif]

##############################################################################
#                                                                            #
# This CIF contains the data for a data article accepted for                 #
# publication in IUCrData. It conforms to the requirements of                #
# Notes for Authors for IUCrData, and has been                               #
# peer reviewed under the auspices of IUCrData.                              #
#                                                                            #
# Full details of the Crystallographic Information File format               #
# are given in the paper "The Crystallographic Information File (CIF):       #
# a New Standard Archive File for Crystallography" by S. R. Hall, F. H.      #
# Allen and I. D. Brown [Acta Cryst. (1991), A47, 655-685].                  #
#                                                                            #
# The current version of the core CIF dictionary is obtainable from          #
# ftp://ftp.iucr.org/pub/cif_core.dic.                                       #
#                                                                            #
# Software is freely available for graphical display of the structure(s)     #
# in this CIF. For information consult the CIF software page                 #
# http://www.iucr.org/resources/cif/software.                                #
#                                                                            #
# This file may be used for bona fide research purposes within the           #
# scientific community so long as proper attribution is given to the data    # 
# article from which it was obtained.                                        #
#                                                                            #
##############################################################################
data_I
_audit_creation_method
;
Olex2 1.5
(compiled 2021.12.09 svn.r5202d8cf for OlexSys, GUI svn.r6439)
;
_journal_date_recd_electronic     2022-02-24
_journal_date_accepted     2022-03-02
_journal_name_full     'IUCrData'
_journal_year     2022
_journal_volume     7
_journal_issue      3
_journal_page_first     0
_journal_page_last     0
_journal_paper_category     HM
_journal_paper_doi     10.1107/S2414314622002413
_journal_coeditor_code     BT4121
_publ_contact_author_name     'Jianfeng Li'
_publ_contact_author_address
;
College of Materials Science and Opto-electronic Technology, CAS Center
 for Excellence in Topological Quantum Computation & Center of Materials
 Science
and Optoelectronics Engineering, University of Chinese Academy of Sciences,
Yanqi Lake, Huairou District, Beijing 101408, People's Republic of China.
;
_publ_contact_author_email     'jfli@ucas.ac.cn'
_publ_contact_author_fax     ?
_publ_contact_author_phone     ?
_publ_section_title
;\
(Cryptand-222)potassium
(4-methylbenzenethiolato)[5,10,15,20-tetrakis(4-chlorophenyl)porphyrinato]\
manganate(II) tetrahydrofuran disolvate
;
_publ_section_title_footnote     .
loop_
    _publ_author_name
    _publ_author_footnote
    _publ_author_address
    'Yuan, Yiwen' .
;
College of Materials Science and Opto-electronic Technology,
CAS Center for Excellence in Topological Quantum Computation & \Center of
 Materials Science and Optoelectronics Engineering,
University of Chinese Academy of Sciences,
Yanqi Lake, Huairou District, Beijing 101408, People's Republic of China
;
    'Li, Jianfeng' .
;
College of Materials Science and Opto-electronic Technology,
CAS Center for Excellence in Topological Quantum Computation & \Center of
 Materials Science and Optoelectronics Engineering,
University of Chinese Academy of Sciences,
Yanqi Lake, Huairou District, Beijing 101408, People's Republic of China
;
_publ_section_synopsis
;
The Mn^II^ centre is coordinated by four pyrrole N atoms of the porphyrin ring
and one S atom of the axial 4-methylbenzenethiolate ligand. Two
tetrahydrofuran molecules and a potassium cation chelated inside a
cryptand-222 (4,7,13,16,21,24-hexaoxa-1,10-diazabicyclo[8.8.8]hexacosane) are
also present.
;
_chemical_name_systematic
;\
(Cryptand-222)potassium (4-methylbenzenethiolato)[5,10,15,20-tetrakis(4-\
chlorophenyl)porphyrinato]manganate(II) tetrahydrofuran disolvate
;
_chemical_name_common     ?
_chemical_formula_moiety
                          'C18 H36 K N2 O6 +, C51 H31 Cl4 Mn N4 S -, 2(C4 H8 O)'
_chemical_formula_sum     'C77 H83 Cl4 K Mn N6 O8 S'
_chemical_formula_iupac
                 '[K (C18 H36 N2 O6)] [Mn (C44 H24 Cl4 N4) (C7 H7 S)], 2C4 H8 O'
_chemical_formula_weight     1488.39
_chemical_melting_point     ?
_space_group_crystal_system     orthorhombic
_space_group_name_H-M_alt     'P b c a'
_space_group_name_Hall     '-P 2ac 2ab'
loop_
    _space_group_symop_operation_xyz
    'x, y, z'
    '-x+1/2, -y, z+1/2'
    '-x, y+1/2, -z+1/2'
    'x+1/2, -y+1/2, -z'
    '-x, -y, -z'
    'x-1/2, y, -z-1/2'
    'x, -y-1/2, z-1/2'
    '-x-1/2, y-1/2, z'
_cell_length_a     19.5585(8)
_cell_length_b     24.7224(10)
_cell_length_c     29.8538(10)
_cell_angle_alpha     90
_cell_angle_beta     90
_cell_angle_gamma     90
_cell_volume     14435.3(10)
_cell_formula_units_Z     8
_cell_measurement_reflns_used     2316
_cell_measurement_theta_min     3
_cell_measurement_theta_max     23
_cell_measurement_temperature     99.98
_exptl_crystal_description     prism
_exptl_crystal_colour     violet
_exptl_crystal_size_max     0.498
_exptl_crystal_size_mid     0.151
_exptl_crystal_size_min     0.071
_exptl_crystal_density_diffrn     1.370
_exptl_crystal_density_meas     ?
_exptl_crystal_density_method     ?
_exptl_crystal_F_000     6232
_exptl_absorpt_coefficient_mu     0.478
_exptl_absorpt_correction_type     multi-scan
_exptl_absorpt_process_details
;
(SADABS; Bruker, 2013)
;
_exptl_absorpt_correction_T_min     0.6427
_exptl_absorpt_correction_T_max     0.8951
_diffrn_ambient_temperature     99.98
_diffrn_source     ?
_diffrn_source_power     0.05
_diffrn_source_voltage     50.0
_diffrn_source_current     1.0
_diffrn_radiation_type     MoK\a
_diffrn_radiation_wavelength     0.71073
_diffrn_measurement_device_type     'Bruker SMART APEX CCD'
_diffrn_measurement_method     ' \w and \f scan '
_diffrn_detector_area_resol_mean     ?
_diffrn_reflns_number     102634
_diffrn_reflns_av_R_equivalents     0.0897
_diffrn_reflns_av_unetI/netI     0.0565
_diffrn_reflns_theta_min     1.904
_diffrn_reflns_theta_max     26.350
_diffrn_reflns_theta_full     25.242
_diffrn_measured_fraction_theta_max     0.998
_diffrn_measured_fraction_theta_full     0.999
_diffrn_reflns_limit_h_min     -24
_diffrn_reflns_limit_h_max     24
_diffrn_reflns_limit_k_min     -24
_diffrn_reflns_limit_k_max     30
_diffrn_reflns_limit_l_min     -34
_diffrn_reflns_limit_l_max     37
_refine_special_details
;
Only one RIGU instruction was performed to get a better disorder model.
H atoms were placed in calculated positions (C---H = 0.95,
0.98 or 0.99 \%A for aryl, methyl or methine H atoms, respectively) and were
refined using a riding model with <i>U</i>~iso~(H) = 1.5<i>U</i>~eq~(C) for
methyl H atoms or <i>U</i>~iso~(H) = 1.2<i>U</i>~eq~(C, N).
;
_reflns_number_total     14709
_reflns_number_gt     10154
_reflns_threshold_expression     'I > 2\s(I)'
_refine_ls_structure_factor_coef     Fsqd
_refine_ls_matrix_type     full
_refine_ls_R_factor_all     0.0899
_refine_ls_R_factor_gt     0.0490
_refine_ls_wR_factor_gt     0.0987
_refine_ls_wR_factor_ref     0.1153
_refine_ls_goodness_of_fit_ref     1.026
_refine_ls_restrained_S_all     1.027
_refine_ls_number_reflns     14709
_refine_ls_number_parameters     930
_refine_ls_number_restraints     9
_refine_ls_hydrogen_treatment     constr
_refine_ls_weighting_scheme     calc
_refine_ls_weighting_details
             'w=1/[\s^2^(Fo^2^)+(0.0387P)^2^+21.8473P] where P=(Fo^2^+2Fc^2^)/3'
_atom_sites_solution_hydrogens     geom
_atom_sites_solution_primary     dual
_atom_sites_solution_secondary     ?
_refine_ls_shift/su_max     0.001
_refine_ls_shift/su_mean     0.000
_refine_diff_density_max     0.583
_refine_diff_density_min     -0.708
_refine_ls_extinction_method     none
_refine_ls_extinction_coef     .
loop_
    _atom_type_symbol
    _atom_type_description
    _atom_type_scat_dispersion_real
    _atom_type_scat_dispersion_imag
    _atom_type_scat_source
    'C' 'C' 0.0033 0.0016
                         'International Tables Vol C Tables 4.2.6.8 and 6.1.1.4'
    'H' 'H' 0.0000 0.0000
                         'International Tables Vol C Tables 4.2.6.8 and 6.1.1.4'
    'Cl' 'Cl' 0.1484 0.1585
                         'International Tables Vol C Tables 4.2.6.8 and 6.1.1.4'
    'K' 'K' 0.2009 0.2494
                         'International Tables Vol C Tables 4.2.6.8 and 6.1.1.4'
    'Mn' 'Mn' 0.3368 0.7283
                         'International Tables Vol C Tables 4.2.6.8 and 6.1.1.4'
    'N' 'N' 0.0061 0.0033
                         'International Tables Vol C Tables 4.2.6.8 and 6.1.1.4'
    'O' 'O' 0.0106 0.0060
                         'International Tables Vol C Tables 4.2.6.8 and 6.1.1.4'
    'S' 'S' 0.1246 0.1234
                         'International Tables Vol C Tables 4.2.6.8 and 6.1.1.4'
_computing_data_collection
;
APEX2 (Bruker, 2013)
;
_computing_cell_refinement
;
SAINT (Bruker, 2013)
;
_computing_data_reduction
;
SAINT (Bruker, 2013)
;
_computing_structure_solution
;
<i>SHELXT2014/4</i> (Sheldrick, 2015a)
;
_computing_structure_refinement
;
<i>SHELXL2019/2</i> (Sheldrick, 2015b)
;
_computing_molecular_graphics
;
<i>OLEX2</i> (Dolomanov <i>et al.</i>,  2009)
;
_computing_publication_material
;
<i>OLEX2</i> (Dolomanov <i>et al.</i>,  2009)
;
loop_
    _atom_site_type_symbol
    _atom_site_label
    _atom_site_fract_x
    _atom_site_fract_y
    _atom_site_fract_z
    _atom_site_U_iso_or_equiv
    _atom_site_adp_type
    _atom_site_calc_flag
    _atom_site_occupancy
    _atom_site_disorder_assembly
    _atom_site_disorder_group
    Mn Mn1 0.41502(2) 0.39475(2) 0.25672(2) 0.01269(10) Uani d 1 . .
    Cl Cl1 0.05866(4) 0.22569(3) 0.08707(3) 0.0339(2) Uani d 1 . .
    Cl Cl2 0.29708(5) 0.20842(4) 0.52001(3) 0.0439(2) Uani d 1 . .
    Cl Cl3 0.61267(5) 0.65068(4) 0.46035(3) 0.0410(2) Uani d 1 . .
    Cl Cl4 0.57915(5) 0.57763(4) 0.00245(3) 0.0444(2) Uani d 1 . .
    S S1 0.50895(4) 0.32983(3) 0.24506(2) 0.02333(17) Uani d 1 . .
    N N1 0.32172(11) 0.35047(9) 0.27139(7) 0.0130(5) Uani d 1 . .
    N N2 0.41490(11) 0.41426(9) 0.32704(7) 0.0153(5) Uani d 1 . .
    N N3 0.45710(11) 0.47513(9) 0.24885(7) 0.0139(5) Uani d 1 . .
    N N6 0.36881(11) 0.40802(9) 0.19239(7) 0.0135(5) Uani d 1 . .
    C C1 0.27870(13) 0.32733(11) 0.24053(8) 0.0133(5) Uani d 1 . .
    C C2 0.23966(13) 0.28507(11) 0.26193(8) 0.0151(6) Uani d 1 . .
    H H2 0.206079 0.262828 0.248166 0.018 Uiso calc 1 . .
    C C3 0.25979(13) 0.28306(11) 0.30522(9) 0.0161(6) Uani d 1 . .
    H H3 0.243689 0.258634 0.327405 0.019 Uiso calc 1 . .
    C C4 0.31027(13) 0.32490(11) 0.31146(8) 0.0130(5) Uani d 1 . .
    C C5 0.34156(13) 0.33889(11) 0.35245(8) 0.0143(6) Uani d 1 . .
    C C6 0.38523(14) 0.38328(11) 0.35961(8) 0.0162(6) Uani d 1 . .
    C C7 0.40091(14) 0.40570(11) 0.40324(9) 0.0195(6) Uani d 1 . .
    H H7 0.387126 0.391513 0.431402 0.023 Uiso calc 1 . .
    C C8 0.43871(15) 0.45042(12) 0.39635(9) 0.0219(6) Uani d 1 . .
    H H8 0.455629 0.474234 0.418729 0.026 Uiso calc 1 . .
    C C9 0.44879(14) 0.45549(11) 0.34859(9) 0.0166(6) Uani d 1 . .
    C C10 0.48675(14) 0.49664(11) 0.32725(9) 0.0161(6) Uani d 1 . .
    C C11 0.49245(14) 0.50407(11) 0.28064(9) 0.0152(6) Uani d 1 . .
    C C12 0.53766(14) 0.54191(11) 0.25861(9) 0.0174(6) Uani d 1 . .
    H H12 0.567185 0.567105 0.272861 0.021 Uiso calc 1 . .
    C C13 0.53017(14) 0.53484(11) 0.21417(9) 0.0175(6) Uani d 1 . .
    H H13 0.554409 0.553321 0.191238 0.021 Uiso calc 1 . .
    C C14 0.47816(14) 0.49370(11) 0.20786(9) 0.0151(6) Uani d 1 . .
    C C15 0.45158(13) 0.47704(10) 0.16616(8) 0.0135(5) Uani d 1 . .
    C C16 0.39791(13) 0.43966(11) 0.15968(8) 0.0134(6) Uani d 1 . .
    C C17 0.36211(14) 0.43094(11) 0.11781(9) 0.0165(6) Uani d 1 . .
    H H17 0.372124 0.447569 0.089888 0.020 Uiso calc 1 . .
    C C18 0.31196(14) 0.39482(11) 0.12586(8) 0.0160(6) Uani d 1 . .
    H H18 0.279390 0.381846 0.104837 0.019 Uiso calc 1 . .
    C C19 0.31703(13) 0.37952(10) 0.17259(8) 0.0130(5) Uani d 1 . .
    C C20 0.27486(13) 0.34148(10) 0.19461(8) 0.0122(5) Uani d 1 . .
    C C21 0.22111(13) 0.31340(11) 0.16745(8) 0.0142(6) Uani d 1 . .
    C C22 0.23845(14) 0.28242(11) 0.12996(8) 0.0159(6) Uani d 1 . .
    H H22 0.285048 0.279555 0.121290 0.019 Uiso calc 1 . .
    C C23 0.18862(14) 0.25572(12) 0.10514(9) 0.0190(6) Uani d 1 . .
    H H23 0.200862 0.234792 0.079691 0.023 Uiso calc 1 . .
    C C24 0.12097(14) 0.26013(12) 0.11811(9) 0.0203(6) Uani d 1 . .
    C C25 0.10189(14) 0.29056(12) 0.15482(9) 0.0210(6) Uani d 1 . .
    H H25 0.055173 0.293238 0.163250 0.025 Uiso calc 1 . .
    C C26 0.15211(14) 0.31720(12) 0.17920(9) 0.0191(6) Uani d 1 . .
    H H26 0.139311 0.338418 0.204367 0.023 Uiso calc 1 . .
    C C27 0.32716(14) 0.30589(11) 0.39320(8) 0.0154(6) Uani d 1 . .
    C C28 0.38159(14) 0.28166(11) 0.41540(9) 0.0187(6) Uani d 1 . .
    H H28 0.426307 0.285466 0.403384 0.022 Uiso calc 1 . .
    C C29 0.37292(16) 0.25220(12) 0.45434(9) 0.0239(7) Uani d 1 . .
    H H29 0.410856 0.235670 0.468749 0.029 Uiso calc 1 . .
    C C30 0.30837(17) 0.24740(12) 0.47166(9) 0.0262(7) Uani d 1 . .
    C C31 0.25273(17) 0.27096(13) 0.45141(10) 0.0298(7) Uani d 1 . .
    H H31 0.208407 0.267339 0.464078 0.036 Uiso calc 1 . .
    C C32 0.26236(15) 0.30042(12) 0.41178(9) 0.0236(7) Uani d 1 . .
    H H32 0.224225 0.316798 0.397482 0.028 Uiso calc 1 . .
    C C33 0.52198(14) 0.53571(11) 0.35799(9) 0.0172(6) Uani d 1 . .
    C C34 0.50405(14) 0.59012(11) 0.35869(9) 0.0187(6) Uani d 1 . .
    H H34 0.471738 0.603321 0.337596 0.022 Uiso calc 1 . .
    C C35 0.53247(15) 0.62560(12) 0.38967(9) 0.0226(6) Uani d 1 . .
    H H35 0.520535 0.662850 0.389391 0.027 Uiso calc 1 . .
    C C36 0.57828(15) 0.60590(13) 0.42084(9) 0.0266(7) Uani d 1 . .
    C C37 0.59704(16) 0.55245(13) 0.42148(10) 0.0278(7) Uani d 1 . .
    H H37 0.628299 0.539481 0.443341 0.033 Uiso calc 1 . .
    C C38 0.56963(15) 0.51743(12) 0.38964(10) 0.0237(7) Uani d 1 . .
    H H38 0.583449 0.480588 0.389362 0.028 Uiso calc 1 . .
    C C39 0.48171(13) 0.50189(11) 0.12495(8) 0.0152(6) Uani d 1 . .
    C C40 0.4701(2) 0.55485(13) 0.11303(11) 0.0389(9) Uani d 1 . .
    H H40 0.441518 0.576502 0.131453 0.047 Uiso calc 1 . .
    C C41 0.49884(18) 0.57764(13) 0.07509(10) 0.0348(8) Uani d 1 . .
    H H41 0.489334 0.614192 0.067494 0.042 Uiso calc 1 . .
    C C42 0.54061(14) 0.54744(13) 0.04883(9) 0.0229(7) Uani d 1 . .
    C C43 0.5522(2) 0.49456(17) 0.05898(14) 0.0679(15) Uani d 1 . .
    H H43 0.580022 0.473005 0.039965 0.082 Uiso calc 1 . .
    C C44 0.5232(2) 0.47218(15) 0.09725(12) 0.0485(11) Uani d 1 . .
    H H44 0.532381 0.435436 0.104386 0.058 Uiso calc 1 . .
    C C45 0.56731(15) 0.33418(13) 0.16100(10) 0.0267(7) Uani d 1 . .
    H H45 0.605423 0.351118 0.174870 0.032 Uiso calc 1 . .
    C C46 0.56887(16) 0.32318(13) 0.11505(11) 0.0304(7) Uani d 1 . .
    H H46 0.608390 0.332836 0.098364 0.036 Uiso calc 1 . .
    C C47 0.51442(16) 0.29853(13) 0.09293(10) 0.0288(7) Uani d 1 . .
    C C48 0.45680(16) 0.28586(12) 0.11821(10) 0.0265(7) Uani d 1 . .
    H H48 0.418509 0.269484 0.104081 0.032 Uiso calc 1 . .
    C C49 0.45454(15) 0.29688(12) 0.16391(10) 0.0239(7) Uani d 1 . .
    H H49 0.414338 0.288242 0.180276 0.029 Uiso calc 1 . .
    C C50 0.51032(15) 0.32051(12) 0.18660(10) 0.0236(7) Uani d 1 . .
    C C51 0.51692(18) 0.28690(16) 0.04327(11) 0.0425(9) Uani d 1 . .
    H H51A 0.490606 0.314433 0.027124 0.064 Uiso calc 1 . .
    H H51B 0.497255 0.251128 0.037434 0.064 Uiso calc 1 . .
    H H51C 0.564520 0.287599 0.033028 0.064 Uiso calc 1 . .
    K K1 0.25036(3) 0.10692(3) 0.28299(2) 0.01882(13) Uani d 1 . .
    O O1 0.35824(9) 0.15748(7) 0.23211(6) 0.0190(4) Uani d 1 . .
    O O2 0.35312(9) 0.16751(8) 0.32568(6) 0.0212(4) Uani d 1 . .
    O O3 0.26008(11) 0.00865(8) 0.23742(6) 0.0264(5) Uani d 1 . .
    O O4 0.27592(11) 0.00809(8) 0.33040(7) 0.0281(5) Uani d 1 . .
    O O5 0.14182(9) 0.16472(8) 0.23977(6) 0.0220(4) Uani d 1 . .
    O O6 0.13926(10) 0.15556(8) 0.33273(6) 0.0229(5) Uani d 1 . .
    N N4 0.24340(12) 0.10634(10) 0.18324(7) 0.0205(5) Uani d 1 . .
    N N5 0.25364(13) 0.10717(10) 0.38331(8) 0.0246(6) Uani d 1 . .
    C C52 0.30792(15) 0.12625(12) 0.16406(9) 0.0217(6) Uani d 1 . .
    H H52A 0.300010 0.136540 0.132437 0.026 Uiso calc 1 . .
    H H52B 0.341849 0.096532 0.164365 0.026 Uiso calc 1 . .
    C C53 0.33718(15) 0.17405(12) 0.18868(9) 0.0204(6) Uani d 1 . .
    H H53A 0.376759 0.188735 0.171960 0.024 Uiso calc 1 . .
    H H53B 0.302246 0.202867 0.191161 0.024 Uiso calc 1 . .
    C C54 0.39241(14) 0.20015(11) 0.25531(10) 0.0198(6) Uani d 1 . .
    H H54A 0.361635 0.231765 0.258086 0.024 Uiso calc 1 . .
    H H54B 0.433460 0.211444 0.238310 0.024 Uiso calc 1 . .
    C C55 0.41285(14) 0.18086(12) 0.30077(10) 0.0218(6) Uani d 1 . .
    H H55A 0.442620 0.148644 0.298022 0.026 Uiso calc 1 . .
    H H55B 0.438812 0.209527 0.316477 0.026 Uiso calc 1 . .
    C C56 0.36933(15) 0.14598(13) 0.36872(9) 0.0241(7) Uani d 1 . .
    H H56A 0.405565 0.168061 0.382931 0.029 Uiso calc 1 . .
    H H56B 0.386509 0.108506 0.365585 0.029 Uiso calc 1 . .
    C C57 0.30613(15) 0.14643(12) 0.39747(9) 0.0224(6) Uani d 1 . .
    H H57A 0.319381 0.138475 0.428793 0.027 Uiso calc 1 . .
    H H57B 0.286036 0.183174 0.396861 0.027 Uiso calc 1 . .
    C C58 0.22999(16) 0.05034(12) 0.16858(10) 0.0272(7) Uani d 1 . .
    H H58A 0.236666 0.048121 0.135759 0.033 Uiso calc 1 . .
    H H58B 0.181602 0.041419 0.174934 0.033 Uiso calc 1 . .
    C C59 0.27509(17) 0.00871(12) 0.19091(10) 0.0274(7) Uani d 1 . .
    H H59A 0.266269 -0.027520 0.178021 0.033 Uiso calc 1 . .
    H H59B 0.323827 0.017788 0.186038 0.033 Uiso calc 1 . .
    C C60 0.29232(17) -0.03531(12) 0.26026(10) 0.0288(7) Uani d 1 . .
    H H60A 0.342056 -0.028608 0.262905 0.035 Uiso calc 1 . .
    H H60B 0.285438 -0.069368 0.243409 0.035 Uiso calc 1 . .
    C C61 0.26097(18) -0.03967(12) 0.30558(10) 0.0328(8) Uani d 1 . .
    H H61A 0.210845 -0.044141 0.302801 0.039 Uiso calc 1 . .
    H H61B 0.279521 -0.071674 0.321375 0.039 Uiso calc 1 . .
    C C62 0.2424(2) 0.00788(14) 0.37273(10) 0.0392(9) Uani d 1 . .
    H H62A 0.249704 -0.027238 0.387943 0.047 Uiso calc 1 . .
    H H62B 0.192648 0.013318 0.368703 0.047 Uiso calc 1 . .
    C C63 0.27203(19) 0.05307(13) 0.40036(10) 0.0365(8) Uani d 1 . .
    H H63A 0.255569 0.049533 0.431586 0.044 Uiso calc 1 . .
    H H63B 0.322455 0.049594 0.400749 0.044 Uiso calc 1 . .
    C C64 0.18716(15) 0.14145(13) 0.16860(9) 0.0254(7) Uani d 1 . .
    H H64A 0.173617 0.130782 0.137897 0.031 Uiso calc 1 . .
    H H64B 0.204073 0.179153 0.167227 0.031 Uiso calc 1 . .
    C C65 0.12488(15) 0.13991(14) 0.19810(10) 0.0269(7) Uani d 1 . .
    H H65A 0.086742 0.159634 0.183658 0.032 Uiso calc 1 . .
    H H65B 0.110411 0.102009 0.203053 0.032 Uiso calc 1 . .
    C C66 0.08185(14) 0.17733(13) 0.26481(10) 0.0243(7) Uani d 1 . .
    H H66A 0.052856 0.144701 0.267745 0.029 Uiso calc 1 . .
    H H66B 0.055128 0.205535 0.249063 0.029 Uiso calc 1 . .
    C C67 0.10215(14) 0.19717(12) 0.31016(10) 0.0236(7) Uani d 1 . .
    H H67A 0.131014 0.229873 0.307238 0.028 Uiso calc 1 . .
    H H67B 0.060891 0.206843 0.327619 0.028 Uiso calc 1 . .
    C C68 0.15332(15) 0.16976(14) 0.37793(9) 0.0281(7) Uani d 1 . .
    H H68A 0.110324 0.179679 0.393383 0.034 Uiso calc 1 . .
    H H68B 0.184400 0.201343 0.378832 0.034 Uiso calc 1 . .
    C C69 0.18590(16) 0.12271(14) 0.40108(10) 0.0313(8) Uani d 1 . .
    H H69A 0.190805 0.131527 0.433269 0.038 Uiso calc 1 . .
    H H69B 0.154901 0.091180 0.398728 0.038 Uiso calc 1 . .
    O O7 0.1968(4) 0.4155(3) 0.4604(2) 0.0480(19) Uani d 0.576(7) A 1
    C C70 0.2086(5) 0.4307(4) 0.5387(3) 0.044(2) Uani d 0.576(7) A 1
    H H70A 0.250667 0.428321 0.556998 0.053 Uiso calc 0.576(7) A 1
    H H70B 0.172995 0.450068 0.555996 0.053 Uiso calc 0.576(7) A 1
    C C71 0.2225(4) 0.4589(3) 0.4947(3) 0.0432(19) Uani d 0.576(7) A 1
    H H71A 0.271815 0.466566 0.490748 0.052 Uiso calc 0.576(7) A 1
    H H71B 0.196327 0.493025 0.492110 0.052 Uiso calc 0.576(7) A 1
    C C72 0.1554(4) 0.3800(4) 0.4822(3) 0.024(2) Uani d 0.576(7) A 1
    H H72A 0.154776 0.344582 0.466778 0.028 Uiso calc 0.576(7) A 1
    H H72B 0.108100 0.394059 0.484020 0.028 Uiso calc 0.576(7) A 1
    C C73 0.1842(4) 0.3753(3) 0.5250(2) 0.045(2) Uani d 0.576(7) A 1
    H H73A 0.222963 0.349539 0.524421 0.054 Uiso calc 0.576(7) A 1
    H H73B 0.149644 0.361775 0.546511 0.054 Uiso calc 0.576(7) A 1
    O O7A 0.1532(5) 0.4369(5) 0.5368(3) 0.096(4) Uani d 0.424(7) A 2
    C C70A 0.1391(6) 0.3923(5) 0.4998(4) 0.039(3) Uani d 0.424(7) A 2
    H H70C 0.147630 0.356229 0.513080 0.047 Uiso calc 0.424(7) A 2
    H H70D 0.090231 0.393918 0.491273 0.047 Uiso calc 0.424(7) A 2
    C C71A 0.1717(7) 0.3966(7) 0.4681(5) 0.038(3) Uani d 0.424(7) A 2
    H H71C 0.149567 0.421411 0.446459 0.046 Uiso calc 0.424(7) A 2
    H H71D 0.178248 0.360981 0.453514 0.046 Uiso calc 0.424(7) A 2
    C C72A 0.2445(4) 0.4211(5) 0.4848(3) 0.038(3) Uani d 0.424(7) A 2
    H H72C 0.276073 0.391735 0.493840 0.045 Uiso calc 0.424(7) A 2
    H H72D 0.266248 0.442868 0.460972 0.045 Uiso calc 0.424(7) A 2
    C C73A 0.2258(7) 0.4555(8) 0.5240(5) 0.079(6) Uani d 0.424(7) A 2
    H H73C 0.226139 0.494301 0.515731 0.095 Uiso calc 0.424(7) A 2
    H H73D 0.258062 0.449771 0.549123 0.095 Uiso calc 0.424(7) A 2
    O O8 0.63548(14) 0.45376(10) 0.49776(9) 0.0489(7) Uani d 1 . .
    C C74 0.56899(19) 0.43233(17) 0.50538(12) 0.0462(10) Uani d 1 . .
    H H74A 0.534356 0.454053 0.489218 0.055 Uiso calc 1 . .
    H H74B 0.558080 0.433138 0.537755 0.055 Uiso calc 1 . .
    C C75 0.5688(3) 0.37536(19) 0.48859(16) 0.0695(14) Uani d 1 . .
    H H75A 0.523462 0.365058 0.476549 0.083 Uiso calc 1 . .
    H H75B 0.582171 0.349533 0.512364 0.083 Uiso calc 1 . .
    C C76 0.6217(3) 0.3782(2) 0.45221(18) 0.0816(16) Uani d 1 . .
    H H76A 0.645132 0.342960 0.448703 0.098 Uiso calc 1 . .
    H H76B 0.600500 0.388263 0.423268 0.098 Uiso calc 1 . .
    C C77 0.6703(2) 0.42032(18) 0.46707(13) 0.0562(11) Uani d 1 . .
    H H77A 0.710503 0.403484 0.481582 0.067 Uiso calc 1 . .
    H H77B 0.686231 0.441825 0.441124 0.067 Uiso calc 1 . .
loop_
    _atom_site_aniso_label
    _atom_site_aniso_U_11
    _atom_site_aniso_U_22
    _atom_site_aniso_U_33
    _atom_site_aniso_U_12
    _atom_site_aniso_U_13
    _atom_site_aniso_U_23
    Mn1 0.0146(2) 0.0129(2) 0.01061(19) -0.00261(17) -0.00094(16) 0.00044(16)
    Cl1 0.0237(4) 0.0393(5) 0.0388(4) -0.0088(4) -0.0120(3) -0.0092(4)
    Cl2 0.0788(7) 0.0359(5) 0.0170(4) -0.0093(5) 0.0140(4) 0.0061(3)
    Cl3 0.0461(5) 0.0431(5) 0.0338(4) -0.0125(4) -0.0108(4) -0.0170(4)
    Cl4 0.0433(5) 0.0523(6) 0.0375(5) -0.0001(4) 0.0207(4) 0.0225(4)
    S1 0.0220(4) 0.0272(4) 0.0207(4) 0.0070(3) -0.0046(3) -0.0005(3)
    N1 0.0138(11) 0.0134(12) 0.0117(11) -0.0004(9) 0.0009(9) -0.0009(9)
    N2 0.0155(12) 0.0171(12) 0.0131(11) -0.0027(10) -0.0014(9) -0.0017(9)
    N3 0.0167(12) 0.0124(11) 0.0126(11) -0.0013(9) -0.0024(9) -0.0002(9)
    N6 0.0138(12) 0.0126(12) 0.0141(11) -0.0024(9) 0.0012(9) -0.0001(9)
    C1 0.0112(13) 0.0143(14) 0.0146(13) 0.0018(11) 0.0008(10) -0.0014(11)
    C2 0.0114(13) 0.0175(14) 0.0165(13) -0.0017(11) 0.0000(11) -0.0019(11)
    C3 0.0133(14) 0.0178(15) 0.0171(13) -0.0006(11) 0.0024(11) 0.0015(11)
    C4 0.0130(13) 0.0140(14) 0.0120(13) 0.0013(11) 0.0028(10) 0.0002(11)
    C5 0.0144(14) 0.0156(14) 0.0128(13) 0.0017(11) 0.0012(10) 0.0005(11)
    C6 0.0187(14) 0.0180(15) 0.0118(13) 0.0008(12) -0.0005(11) -0.0002(11)
    C7 0.0262(16) 0.0215(16) 0.0107(13) -0.0032(12) 0.0001(11) 0.0005(11)
    C8 0.0273(16) 0.0223(16) 0.0161(14) -0.0047(13) -0.0062(12) -0.0025(12)
    C9 0.0178(14) 0.0179(15) 0.0142(13) -0.0019(12) -0.0027(11) -0.0014(11)
    C10 0.0179(14) 0.0135(14) 0.0169(13) -0.0008(11) -0.0049(11) -0.0014(11)
    C11 0.0159(14) 0.0129(14) 0.0168(13) -0.0006(11) -0.0031(11) -0.0002(11)
    C12 0.0201(15) 0.0126(14) 0.0193(14) -0.0026(11) -0.0050(12) 0.0012(11)
    C13 0.0185(15) 0.0139(14) 0.0200(14) -0.0050(11) -0.0007(11) 0.0033(11)
    C14 0.0156(14) 0.0121(14) 0.0176(13) 0.0030(11) -0.0002(11) 0.0008(11)
    C15 0.0164(14) 0.0098(13) 0.0142(13) 0.0017(11) 0.0019(11) 0.0014(10)
    C16 0.0155(14) 0.0123(13) 0.0122(13) 0.0020(11) 0.0022(10) -0.0003(10)
    C17 0.0200(15) 0.0173(15) 0.0122(13) 0.0001(12) 0.0013(11) 0.0013(11)
    C18 0.0175(14) 0.0172(14) 0.0135(13) -0.0009(12) -0.0033(11) 0.0005(11)
    C19 0.0128(13) 0.0125(13) 0.0136(13) 0.0026(11) 0.0000(10) -0.0022(10)
    C20 0.0099(13) 0.0122(13) 0.0147(13) 0.0012(10) 0.0004(10) -0.0011(11)
    C21 0.0147(14) 0.0157(14) 0.0124(13) -0.0026(11) -0.0019(11) 0.0035(11)
    C22 0.0148(14) 0.0176(15) 0.0152(13) -0.0025(11) 0.0003(11) 0.0024(11)
    C23 0.0231(16) 0.0198(15) 0.0140(13) -0.0021(12) -0.0009(12) -0.0021(12)
    C24 0.0176(15) 0.0218(16) 0.0215(15) -0.0070(12) -0.0063(12) 0.0029(12)
    C25 0.0110(14) 0.0283(17) 0.0238(15) -0.0016(12) -0.0006(11) 0.0038(13)
    C26 0.0182(15) 0.0232(16) 0.0158(14) -0.0011(12) 0.0025(11) -0.0001(12)
    C27 0.0192(15) 0.0154(14) 0.0117(13) -0.0038(11) 0.0014(11) -0.0027(11)
    C28 0.0207(15) 0.0196(15) 0.0159(13) -0.0060(12) -0.0017(12) 0.0011(12)
    C29 0.0346(18) 0.0227(16) 0.0144(14) -0.0053(14) -0.0052(13) 0.0015(12)
    C30 0.047(2) 0.0208(16) 0.0112(14) -0.0055(15) 0.0061(13) -0.0005(12)
    C31 0.0341(18) 0.0293(18) 0.0260(16) -0.0069(15) 0.0199(14) -0.0046(14)
    C32 0.0230(16) 0.0241(16) 0.0235(15) -0.0003(13) 0.0069(12) -0.0005(13)
    C33 0.0187(15) 0.0192(15) 0.0139(13) -0.0064(12) -0.0008(11) 0.0001(11)
    C34 0.0180(15) 0.0212(16) 0.0168(13) 0.0004(12) -0.0019(11) -0.0011(12)
    C35 0.0225(16) 0.0195(16) 0.0258(16) -0.0018(12) 0.0021(13) -0.0048(13)
    C36 0.0269(17) 0.0330(18) 0.0200(15) -0.0120(14) -0.0027(13) -0.0085(14)
    C37 0.0288(18) 0.0311(18) 0.0236(16) -0.0076(14) -0.0124(13) 0.0031(13)
    C38 0.0258(17) 0.0180(15) 0.0272(16) -0.0028(13) -0.0105(13) 0.0037(13)
    C39 0.0118(14) 0.0199(15) 0.0140(13) -0.0057(11) -0.0017(10) 0.0004(11)
    C40 0.068(3) 0.0216(18) 0.0272(17) 0.0132(17) 0.0250(17) 0.0054(14)
    C41 0.059(2) 0.0187(17) 0.0265(17) 0.0002(16) 0.0122(16) 0.0067(13)
    C42 0.0185(15) 0.0316(18) 0.0185(15) -0.0080(13) 0.0005(12) 0.0087(13)
    C43 0.084(3) 0.050(3) 0.070(3) 0.035(2) 0.066(3) 0.030(2)
    C44 0.061(3) 0.030(2) 0.054(2) 0.0221(18) 0.039(2) 0.0225(17)
    C45 0.0210(16) 0.0277(17) 0.0315(17) 0.0010(13) -0.0051(13) 0.0012(14)
    C46 0.0242(17) 0.0320(19) 0.0350(18) 0.0047(14) 0.0062(14) 0.0053(15)
    C47 0.0272(17) 0.0314(18) 0.0277(16) 0.0076(14) -0.0007(14) -0.0004(14)
    C48 0.0229(17) 0.0261(18) 0.0306(17) 0.0019(13) -0.0028(13) -0.0004(14)
    C49 0.0207(16) 0.0220(16) 0.0290(16) 0.0038(13) -0.0002(13) 0.0011(13)
    C50 0.0251(16) 0.0197(16) 0.0260(15) 0.0082(13) -0.0011(13) -0.0007(13)
    C51 0.040(2) 0.061(3) 0.0270(18) -0.0004(19) 0.0010(15) -0.0080(17)
    K1 0.0179(3) 0.0198(3) 0.0188(3) -0.0032(3) -0.0027(2) 0.0012(3)
    O1 0.0188(10) 0.0145(10) 0.0239(10) -0.0024(8) -0.0022(8) -0.0016(8)
    O2 0.0138(10) 0.0282(12) 0.0216(10) 0.0005(9) -0.0035(8) -0.0017(9)
    O3 0.0371(13) 0.0183(11) 0.0238(11) -0.0040(9) -0.0008(9) -0.0002(9)
    O4 0.0413(13) 0.0181(11) 0.0248(11) -0.0103(10) -0.0055(9) 0.0016(9)
    O5 0.0139(10) 0.0288(12) 0.0231(10) -0.0034(9) -0.0026(8) 0.0006(9)
    O6 0.0205(11) 0.0272(12) 0.0210(10) -0.0009(9) -0.0012(8) 0.0009(9)
    N4 0.0212(13) 0.0202(13) 0.0203(12) -0.0054(11) -0.0022(10) 0.0011(10)
    N5 0.0302(14) 0.0227(14) 0.0210(12) -0.0007(11) -0.0049(11) 0.0025(11)
    C52 0.0239(16) 0.0223(16) 0.0189(15) -0.0028(13) 0.0021(12) 0.0005(12)
    C53 0.0197(15) 0.0195(15) 0.0220(15) -0.0020(12) 0.0039(12) 0.0023(12)
    C54 0.0110(13) 0.0164(14) 0.0320(16) -0.0020(11) 0.0015(12) -0.0036(13)
    C55 0.0136(14) 0.0191(15) 0.0328(16) -0.0013(12) -0.0019(12) -0.0069(13)
    C56 0.0225(16) 0.0254(17) 0.0245(16) 0.0065(13) -0.0088(12) -0.0057(13)
    C57 0.0244(16) 0.0246(17) 0.0182(14) 0.0033(13) -0.0061(12) -0.0023(12)
    C58 0.0337(18) 0.0240(17) 0.0239(16) -0.0123(14) -0.0044(13) -0.0029(13)
    C59 0.0378(19) 0.0193(16) 0.0251(16) -0.0086(14) 0.0014(14) -0.0037(13)
    C60 0.0392(19) 0.0134(15) 0.0337(18) -0.0060(14) -0.0017(15) -0.0009(13)
    C61 0.050(2) 0.0150(16) 0.0330(18) -0.0113(15) -0.0059(16) 0.0037(13)
    C62 0.064(3) 0.0291(19) 0.0241(17) -0.0124(18) -0.0019(16) 0.0071(14)
    C63 0.060(2) 0.0269(19) 0.0225(16) -0.0015(17) -0.0110(16) 0.0045(14)
    C64 0.0252(16) 0.0307(18) 0.0204(15) -0.0063(14) -0.0055(12) 0.0035(13)
    C65 0.0211(16) 0.0361(19) 0.0236(16) -0.0070(14) -0.0073(13) 0.0036(14)
    C66 0.0136(14) 0.0295(17) 0.0299(16) 0.0003(13) 0.0003(13) 0.0080(13)
    C67 0.0152(15) 0.0214(16) 0.0341(17) 0.0005(12) 0.0036(13) 0.0052(13)
    C68 0.0191(16) 0.045(2) 0.0205(15) -0.0011(14) 0.0052(12) -0.0028(14)
    C69 0.0305(18) 0.043(2) 0.0204(16) -0.0080(15) 0.0020(13) 0.0020(14)
    O7 0.054(5) 0.045(4) 0.045(3) 0.006(3) 0.000(3) -0.007(3)
    C70 0.033(5) 0.065(6) 0.035(5) -0.004(4) 0.002(4) -0.006(4)
    C71 0.047(4) 0.035(4) 0.047(5) -0.004(3) 0.006(4) 0.007(4)
    C72 0.030(5) 0.016(4) 0.025(6) -0.007(3) 0.004(4) 0.001(3)
    C73 0.050(4) 0.044(4) 0.041(4) -0.005(3) 0.007(3) 0.013(3)
    O7A 0.074(7) 0.153(10) 0.061(5) -0.030(6) 0.015(5) -0.009(5)
    C70A 0.031(5) 0.043(7) 0.043(7) 0.006(4) -0.020(4) -0.009(5)
    C71A 0.031(7) 0.052(11) 0.032(7) 0.017(5) -0.022(5) -0.013(6)
    C72A 0.025(4) 0.069(7) 0.020(4) 0.008(4) -0.008(3) 0.004(4)
    C73A 0.046(8) 0.150(17) 0.042(8) -0.032(9) 0.027(6) -0.008(10)
    O8 0.0583(17) 0.0364(15) 0.0520(16) 0.0000(13) 0.0090(13) -0.0034(12)
    C74 0.041(2) 0.059(3) 0.038(2) 0.0053(19) 0.0001(17) -0.0007(19)
    C75 0.074(3) 0.060(3) 0.075(3) -0.022(3) -0.018(3) 0.006(3)
    C76 0.118(5) 0.046(3) 0.081(4) 0.016(3) -0.002(3) -0.023(3)
    C77 0.070(3) 0.054(3) 0.045(2) 0.011(2) 0.012(2) -0.004(2)
_geom_special_details
;
 All esds (except the esd in the dihedral angle between two l.s. planes)
 are estimated using the full covariance matrix.  The cell esds are taken
 into account individually in the estimation of esds in distances, angles
 and torsion angles; correlations between esds in cell parameters are only
 used when they are defined by crystal symmetry.  An approximate (isotropic)
 treatment of cell esds is used for estimating esds involving l.s. planes.
;
loop_
    _geom_bond_atom_site_label_1
    _geom_bond_atom_site_label_2
    _geom_bond_site_symmetry_2
    _geom_bond_distance
    _geom_bond_publ_flag
    Mn1 S1 . 2.4642(8) ?
    Mn1 N1 . 2.173(2) ?
    Mn1 N2 . 2.154(2) ?
    Mn1 N3 . 2.164(2) ?
    Mn1 N6 . 2.148(2) ?
    Cl1 C24 . 1.752(3) ?
    Cl2 C30 . 1.750(3) ?
    Cl3 C36 . 1.752(3) ?
    Cl4 C42 . 1.744(3) ?
    S1 C50 . 1.761(3) ?
    N1 C1 . 1.373(3) ?
    N1 C4 . 1.371(3) ?
    N2 C6 . 1.367(3) ?
    N2 C9 . 1.376(3) ?
    N3 C11 . 1.375(3) ?
    N3 C14 . 1.370(3) ?
    N6 C16 . 1.375(3) ?
    N6 C19 . 1.368(3) ?
    C1 C2 . 1.443(4) ?
    C1 C20 . 1.417(4) ?
    C2 H2 . 0.9500 ?
    C2 C3 . 1.352(4) ?
    C3 H3 . 0.9500 ?
    C3 C4 . 1.442(4) ?
    C4 C5 . 1.411(4) ?
    C5 C6 . 1.407(4) ?
    C5 C27 . 1.492(4) ?
    C6 C7 . 1.449(4) ?
    C7 H7 . 0.9500 ?
    C7 C8 . 1.346(4) ?
    C8 H8 . 0.9500 ?
    C8 C9 . 1.445(4) ?
    C9 C10 . 1.411(4) ?
    C10 C11 . 1.408(4) ?
    C10 C33 . 1.500(4) ?
    C11 C12 . 1.445(4) ?
    C12 H12 . 0.9500 ?
    C12 C13 . 1.346(4) ?
    C13 H13 . 0.9500 ?
    C13 C14 . 1.451(4) ?
    C14 C15 . 1.411(4) ?
    C15 C16 . 1.412(4) ?
    C15 C39 . 1.496(4) ?
    C16 C17 . 1.449(4) ?
    C17 H17 . 0.9500 ?
    C17 C18 . 1.348(4) ?
    C18 H18 . 0.9500 ?
    C18 C19 . 1.449(4) ?
    C19 C20 . 1.413(4) ?
    C20 C21 . 1.498(4) ?
    C21 C22 . 1.398(4) ?
    C21 C26 . 1.397(4) ?
    C22 H22 . 0.9500 ?
    C22 C23 . 1.391(4) ?
    C23 H23 . 0.9500 ?
    C23 C24 . 1.383(4) ?
    C24 C25 . 1.381(4) ?
    C25 H25 . 0.9500 ?
    C25 C26 . 1.389(4) ?
    C26 H26 . 0.9500 ?
    C27 C28 . 1.390(4) ?
    C27 C32 . 1.390(4) ?
    C28 H28 . 0.9500 ?
    C28 C29 . 1.382(4) ?
    C29 H29 . 0.9500 ?
    C29 C30 . 1.369(4) ?
    C30 C31 . 1.374(5) ?
    C31 H31 . 0.9500 ?
    C31 C32 . 1.402(4) ?
    C32 H32 . 0.9500 ?
    C33 C34 . 1.390(4) ?
    C33 C38 . 1.402(4) ?
    C34 H34 . 0.9500 ?
    C34 C35 . 1.391(4) ?
    C35 H35 . 0.9500 ?
    C35 C36 . 1.381(4) ?
    C36 C37 . 1.372(4) ?
    C37 H37 . 0.9500 ?
    C37 C38 . 1.393(4) ?
    C38 H38 . 0.9500 ?
    C39 C40 . 1.375(4) ?
    C39 C44 . 1.372(4) ?
    C40 H40 . 0.9500 ?
    C40 C41 . 1.384(4) ?
    C41 H41 . 0.9500 ?
    C41 C42 . 1.357(4) ?
    C42 C43 . 1.361(5) ?
    C43 H43 . 0.9500 ?
    C43 C44 . 1.390(5) ?
    C44 H44 . 0.9500 ?
    C45 H45 . 0.9500 ?
    C45 C46 . 1.399(4) ?
    C45 C50 . 1.393(4) ?
    C46 H46 . 0.9500 ?
    C46 C47 . 1.393(4) ?
    C47 C48 . 1.392(4) ?
    C47 C51 . 1.511(4) ?
    C48 H48 . 0.9500 ?
    C48 C49 . 1.392(4) ?
    C49 H49 . 0.9500 ?
    C49 C50 . 1.411(4) ?
    C51 H51A . 0.9800 ?
    C51 H51B . 0.9800 ?
    C51 H51C . 0.9800 ?
    K1 O1 . 2.8849(19) ?
    K1 O2 . 2.8120(19) ?
    K1 O3 . 2.791(2) ?
    K1 O4 . 2.867(2) ?
    K1 O5 . 2.866(2) ?
    K1 O6 . 2.893(2) ?
    K1 N4 . 2.981(2) ?
    K1 N5 . 2.996(2) ?
    O1 C53 . 1.421(3) ?
    O1 C54 . 1.428(3) ?
    O2 C55 . 1.424(3) ?
    O2 C56 . 1.426(3) ?
    O3 C59 . 1.419(3) ?
    O3 C60 . 1.430(4) ?
    O4 C61 . 1.424(4) ?
    O4 C62 . 1.424(4) ?
    O5 C65 . 1.426(3) ?
    O5 C66 . 1.425(3) ?
    O6 C67 . 1.428(3) ?
    O6 C68 . 1.421(3) ?
    N4 C52 . 1.471(4) ?
    N4 C58 . 1.476(4) ?
    N4 C64 . 1.468(4) ?
    N5 C57 . 1.475(4) ?
    N5 C63 . 1.476(4) ?
    N5 C69 . 1.478(4) ?
    C52 H52A . 0.9900 ?
    C52 H52B . 0.9900 ?
    C52 C53 . 1.505(4) ?
    C53 H53A . 0.9900 ?
    C53 H53B . 0.9900 ?
    C54 H54A . 0.9900 ?
    C54 H54B . 0.9900 ?
    C54 C55 . 1.493(4) ?
    C55 H55A . 0.9900 ?
    C55 H55B . 0.9900 ?
    C56 H56A . 0.9900 ?
    C56 H56B . 0.9900 ?
    C56 C57 . 1.505(4) ?
    C57 H57A . 0.9900 ?
    C57 H57B . 0.9900 ?
    C58 H58A . 0.9900 ?
    C58 H58B . 0.9900 ?
    C58 C59 . 1.510(4) ?
    C59 H59A . 0.9900 ?
    C59 H59B . 0.9900 ?
    C60 H60A . 0.9900 ?
    C60 H60B . 0.9900 ?
    C60 C61 . 1.489(4) ?
    C61 H61A . 0.9900 ?
    C61 H61B . 0.9900 ?
    C62 H62A . 0.9900 ?
    C62 H62B . 0.9900 ?
    C62 C63 . 1.505(5) ?
    C63 H63A . 0.9900 ?
    C63 H63B . 0.9900 ?
    C64 H64A . 0.9900 ?
    C64 H64B . 0.9900 ?
    C64 C65 . 1.503(4) ?
    C65 H65A . 0.9900 ?
    C65 H65B . 0.9900 ?
    C66 H66A . 0.9900 ?
    C66 H66B . 0.9900 ?
    C66 C67 . 1.494(4) ?
    C67 H67A . 0.9900 ?
    C67 H67B . 0.9900 ?
    C68 H68A . 0.9900 ?
    C68 H68B . 0.9900 ?
    C68 C69 . 1.495(4) ?
    C69 H69A . 0.9900 ?
    C69 H69B . 0.9900 ?
    O7 C71 . 1.565(10) ?
    O7 C72 . 1.360(9) ?
    C70 H70A . 0.9900 ?
    C70 H70B . 0.9900 ?
    C70 C71 . 1.511(11) ?
    C70 C73 . 1.509(10) ?
    C71 H71A . 0.9900 ?
    C71 H71B . 0.9900 ?
    C72 H72A . 0.9900 ?
    C72 H72B . 0.9900 ?
    C72 C73 . 1.400(10) ?
    C73 H73A . 0.9900 ?
    C73 H73B . 0.9900 ?
    O7A C70A . 1.584(14) ?
    O7A C73A . 1.542(14) ?
    C70A H70C . 0.9900 ?
    C70A H70D . 0.9900 ?
    C70A C71A . 1.147(18) ?
    C71A H71C . 0.9900 ?
    C71A H71D . 0.9900 ?
    C71A C72A . 1.625(15) ?
    C72A H72C . 0.9900 ?
    C72A H72D . 0.9900 ?
    C72A C73A . 1.492(17) ?
    C73A H73C . 0.9900 ?
    C73A H73D . 0.9900 ?
    O8 C74 . 1.422(4) ?
    O8 C77 . 1.409(4) ?
    C74 H74A . 0.9900 ?
    C74 H74B . 0.9900 ?
    C74 C75 . 1.495(6) ?
    C75 H75A . 0.9900 ?
    C75 H75B . 0.9900 ?
    C75 C76 . 1.502(7) ?
    C76 H76A . 0.9900 ?
    C76 H76B . 0.9900 ?
    C76 C77 . 1.478(6) ?
    C77 H77A . 0.9900 ?
    C77 H77B . 0.9900 ?
loop_
    _geom_angle_atom_site_label_1
    _geom_angle_atom_site_label_2
    _geom_angle_atom_site_label_3
    _geom_angle_site_symmetry_1
    _geom_angle_site_symmetry_3
    _geom_angle
    _geom_angle_publ_flag
    N1 Mn1 S1 . . 109.06(6) ?
    N2 Mn1 S1 . . 106.52(6) ?
    N2 Mn1 N1 . . 85.15(8) ?
    N2 Mn1 N3 . . 84.30(8) ?
    N3 Mn1 S1 . . 107.42(6) ?
    N3 Mn1 N1 . . 143.53(8) ?
    N6 Mn1 S1 . . 106.67(6) ?
    N6 Mn1 N1 . . 84.48(8) ?
    N6 Mn1 N2 . . 146.81(8) ?
    N6 Mn1 N3 . . 85.57(8) ?
    C50 S1 Mn1 . . 103.69(10) ?
    C1 N1 Mn1 . . 126.13(16) ?
    C4 N1 Mn1 . . 123.03(17) ?
    C4 N1 C1 . . 107.1(2) ?
    C6 N2 Mn1 . . 124.62(17) ?
    C6 N2 C9 . . 106.7(2) ?
    C9 N2 Mn1 . . 128.39(17) ?
    C11 N3 Mn1 . . 126.45(17) ?
    C14 N3 Mn1 . . 121.27(17) ?
    C14 N3 C11 . . 106.9(2) ?
    C16 N6 Mn1 . . 123.23(17) ?
    C19 N6 Mn1 . . 128.26(17) ?
    C19 N6 C16 . . 107.0(2) ?
    N1 C1 C2 . . 109.2(2) ?
    N1 C1 C20 . . 125.4(2) ?
    C20 C1 C2 . . 125.4(2) ?
    C1 C2 H2 . . 126.4 ?
    C3 C2 C1 . . 107.2(2) ?
    C3 C2 H2 . . 126.4 ?
    C2 C3 H3 . . 126.4 ?
    C2 C3 C4 . . 107.2(2) ?
    C4 C3 H3 . . 126.4 ?
    N1 C4 C3 . . 109.3(2) ?
    N1 C4 C5 . . 124.9(2) ?
    C5 C4 C3 . . 125.8(2) ?
    C4 C5 C27 . . 119.4(2) ?
    C6 C5 C4 . . 125.9(2) ?
    C6 C5 C27 . . 114.7(2) ?
    N2 C6 C5 . . 125.9(2) ?
    N2 C6 C7 . . 109.6(2) ?
    C5 C6 C7 . . 124.3(2) ?
    C6 C7 H7 . . 126.5 ?
    C8 C7 C6 . . 107.0(2) ?
    C8 C7 H7 . . 126.5 ?
    C7 C8 H8 . . 126.4 ?
    C7 C8 C9 . . 107.3(2) ?
    C9 C8 H8 . . 126.4 ?
    N2 C9 C8 . . 109.3(2) ?
    N2 C9 C10 . . 125.2(2) ?
    C10 C9 C8 . . 125.4(2) ?
    C9 C10 C33 . . 115.5(2) ?
    C11 C10 C9 . . 125.6(2) ?
    C11 C10 C33 . . 119.0(2) ?
    N3 C11 C10 . . 125.1(2) ?
    N3 C11 C12 . . 109.3(2) ?
    C10 C11 C12 . . 125.6(2) ?
    C11 C12 H12 . . 126.3 ?
    C13 C12 C11 . . 107.3(2) ?
    C13 C12 H12 . . 126.3 ?
    C12 C13 H13 . . 126.4 ?
    C12 C13 C14 . . 107.2(2) ?
    C14 C13 H13 . . 126.4 ?
    N3 C14 C13 . . 109.2(2) ?
    N3 C14 C15 . . 125.4(2) ?
    C15 C14 C13 . . 125.3(2) ?
    C14 C15 C16 . . 125.9(2) ?
    C14 C15 C39 . . 117.4(2) ?
    C16 C15 C39 . . 116.7(2) ?
    N6 C16 C15 . . 125.7(2) ?
    N6 C16 C17 . . 109.2(2) ?
    C15 C16 C17 . . 125.1(2) ?
    C16 C17 H17 . . 126.4 ?
    C18 C17 C16 . . 107.3(2) ?
    C18 C17 H17 . . 126.4 ?
    C17 C18 H18 . . 126.4 ?
    C17 C18 C19 . . 107.1(2) ?
    C19 C18 H18 . . 126.4 ?
    N6 C19 C18 . . 109.4(2) ?
    N6 C19 C20 . . 125.0(2) ?
    C20 C19 C18 . . 125.6(2) ?
    C1 C20 C21 . . 116.5(2) ?
    C19 C20 C1 . . 125.7(2) ?
    C19 C20 C21 . . 117.8(2) ?
    C22 C21 C20 . . 121.1(2) ?
    C26 C21 C20 . . 120.7(2) ?
    C26 C21 C22 . . 118.2(2) ?
    C21 C22 H22 . . 119.5 ?
    C23 C22 C21 . . 121.1(2) ?
    C23 C22 H22 . . 119.5 ?
    C22 C23 H23 . . 120.5 ?
    C24 C23 C22 . . 118.9(3) ?
    C24 C23 H23 . . 120.5 ?
    C23 C24 Cl1 . . 118.6(2) ?
    C25 C24 Cl1 . . 119.8(2) ?
    C25 C24 C23 . . 121.6(3) ?
    C24 C25 H25 . . 120.6 ?
    C24 C25 C26 . . 118.9(3) ?
    C26 C25 H25 . . 120.6 ?
    C21 C26 H26 . . 119.3 ?
    C25 C26 C21 . . 121.3(3) ?
    C25 C26 H26 . . 119.3 ?
    C28 C27 C5 . . 118.7(2) ?
    C28 C27 C32 . . 117.8(2) ?
    C32 C27 C5 . . 123.4(3) ?
    C27 C28 H28 . . 118.9 ?
    C29 C28 C27 . . 122.3(3) ?
    C29 C28 H28 . . 118.9 ?
    C28 C29 H29 . . 120.8 ?
    C30 C29 C28 . . 118.4(3) ?
    C30 C29 H29 . . 120.8 ?
    C29 C30 Cl2 . . 118.4(2) ?
    C29 C30 C31 . . 121.8(3) ?
    C31 C30 Cl2 . . 119.8(2) ?
    C30 C31 H31 . . 120.5 ?
    C30 C31 C32 . . 119.0(3) ?
    C32 C31 H31 . . 120.5 ?
    C27 C32 C31 . . 120.7(3) ?
    C27 C32 H32 . . 119.7 ?
    C31 C32 H32 . . 119.7 ?
    C34 C33 C10 . . 121.1(2) ?
    C34 C33 C38 . . 118.0(3) ?
    C38 C33 C10 . . 120.7(3) ?
    C33 C34 H34 . . 119.3 ?
    C33 C34 C35 . . 121.3(3) ?
    C35 C34 H34 . . 119.3 ?
    C34 C35 H35 . . 120.5 ?
    C36 C35 C34 . . 119.0(3) ?
    C36 C35 H35 . . 120.5 ?
    C35 C36 Cl3 . . 118.7(2) ?
    C37 C36 Cl3 . . 119.8(2) ?
    C37 C36 C35 . . 121.5(3) ?
    C36 C37 H37 . . 120.4 ?
    C36 C37 C38 . . 119.1(3) ?
    C38 C37 H37 . . 120.4 ?
    C33 C38 H38 . . 119.5 ?
    C37 C38 C33 . . 121.0(3) ?
    C37 C38 H38 . . 119.5 ?
    C40 C39 C15 . . 122.6(3) ?
    C44 C39 C15 . . 120.6(3) ?
    C44 C39 C40 . . 116.8(3) ?
    C39 C40 H40 . . 118.9 ?
    C39 C40 C41 . . 122.2(3) ?
    C41 C40 H40 . . 118.9 ?
    C40 C41 H41 . . 120.2 ?
    C42 C41 C40 . . 119.6(3) ?
    C42 C41 H41 . . 120.2 ?
    C41 C42 Cl4 . . 118.9(2) ?
    C41 C42 C43 . . 120.0(3) ?
    C43 C42 Cl4 . . 121.1(2) ?
    C42 C43 H43 . . 120.1 ?
    C42 C43 C44 . . 119.8(3) ?
    C44 C43 H43 . . 120.1 ?
    C39 C44 C43 . . 121.6(3) ?
    C39 C44 H44 . . 119.2 ?
    C43 C44 H44 . . 119.2 ?
    C46 C45 H45 . . 119.7 ?
    C50 C45 H45 . . 119.7 ?
    C50 C45 C46 . . 120.5(3) ?
    C45 C46 H46 . . 118.9 ?
    C47 C46 C45 . . 122.2(3) ?
    C47 C46 H46 . . 118.9 ?
    C46 C47 C51 . . 121.6(3) ?
    C48 C47 C46 . . 117.4(3) ?
    C48 C47 C51 . . 121.0(3) ?
    C47 C48 H48 . . 119.6 ?
    C49 C48 C47 . . 120.9(3) ?
    C49 C48 H48 . . 119.6 ?
    C48 C49 H49 . . 119.1 ?
    C48 C49 C50 . . 121.8(3) ?
    C50 C49 H49 . . 119.1 ?
    C45 C50 S1 . . 121.6(2) ?
    C45 C50 C49 . . 117.1(3) ?
    C49 C50 S1 . . 121.2(2) ?
    C47 C51 H51A . . 109.5 ?
    C47 C51 H51B . . 109.5 ?
    C47 C51 H51C . . 109.5 ?
    H51A C51 H51B . . 109.5 ?
    H51A C51 H51C . . 109.5 ?
    H51B C51 H51C . . 109.5 ?
    O1 K1 O6 . . 129.74(6) ?
    O1 K1 N4 . . 60.62(6) ?
    O1 K1 N5 . . 120.66(6) ?
    O2 K1 O1 . . 59.01(5) ?
    O2 K1 O4 . . 96.06(6) ?
    O2 K1 O5 . . 117.90(6) ?
    O2 K1 O6 . . 94.75(6) ?
    O2 K1 N4 . . 119.20(6) ?
    O2 K1 N5 . . 62.00(6) ?
    O3 K1 O1 . . 94.05(6) ?
    O3 K1 O2 . . 129.49(6) ?
    O3 K1 O4 . . 59.14(6) ?
    O3 K1 O5 . . 105.37(6) ?
    O3 K1 O6 . . 131.54(6) ?
    O3 K1 N4 . . 60.79(6) ?
    O3 K1 N5 . . 119.19(7) ?
    O4 K1 O1 . . 120.10(6) ?
    O4 K1 O6 . . 103.41(6) ?
    O4 K1 N4 . . 119.79(6) ?
    O4 K1 N5 . . 60.30(6) ?
    O5 K1 O1 . . 95.08(6) ?
    O5 K1 O4 . . 140.92(6) ?
    O5 K1 O6 . . 57.83(5) ?
    O5 K1 N4 . . 61.24(6) ?
    O5 K1 N5 . . 117.71(7) ?
    O6 K1 N4 . . 118.71(6) ?
    O6 K1 N5 . . 60.15(6) ?
    N4 K1 N5 . . 178.60(7) ?
    C53 O1 K1 . . 113.17(15) ?
    C53 O1 C54 . . 111.4(2) ?
    C54 O1 K1 . . 114.01(15) ?
    C55 O2 K1 . . 118.24(15) ?
    C55 O2 C56 . . 112.0(2) ?
    C56 O2 K1 . . 111.62(16) ?
    C59 O3 K1 . . 119.35(16) ?
    C59 O3 C60 . . 112.1(2) ?
    C60 O3 K1 . . 117.34(16) ?
    C61 O4 K1 . . 114.44(16) ?
    C62 O4 K1 . . 111.17(18) ?
    C62 O4 C61 . . 111.4(2) ?
    C65 O5 K1 . . 110.51(17) ?
    C66 O5 K1 . . 118.85(15) ?
    C66 O5 C65 . . 111.1(2) ?
    C67 O6 K1 . . 116.04(15) ?
    C68 O6 K1 . . 116.40(16) ?
    C68 O6 C67 . . 111.6(2) ?
    C52 N4 K1 . . 110.38(16) ?
    C52 N4 C58 . . 110.6(2) ?
    C58 N4 K1 . . 108.00(16) ?
    C64 N4 K1 . . 109.20(16) ?
    C64 N4 C52 . . 109.2(2) ?
    C64 N4 C58 . . 109.5(2) ?
    C57 N5 K1 . . 107.63(16) ?
    C57 N5 C63 . . 109.1(2) ?
    C57 N5 C69 . . 110.5(2) ?
    C63 N5 K1 . . 110.38(17) ?
    C63 N5 C69 . . 109.3(3) ?
    C69 N5 K1 . . 109.89(16) ?
    N4 C52 H52A . . 108.9 ?
    N4 C52 H52B . . 108.9 ?
    N4 C52 C53 . . 113.5(2) ?
    H52A C52 H52B . . 107.7 ?
    C53 C52 H52A . . 108.9 ?
    C53 C52 H52B . . 108.9 ?
    O1 C53 C52 . . 109.2(2) ?
    O1 C53 H53A . . 109.8 ?
    O1 C53 H53B . . 109.8 ?
    C52 C53 H53A . . 109.8 ?
    C52 C53 H53B . . 109.8 ?
    H53A C53 H53B . . 108.3 ?
    O1 C54 H54A . . 109.8 ?
    O1 C54 H54B . . 109.8 ?
    O1 C54 C55 . . 109.3(2) ?
    H54A C54 H54B . . 108.3 ?
    C55 C54 H54A . . 109.8 ?
    C55 C54 H54B . . 109.8 ?
    O2 C55 C54 . . 109.2(2) ?
    O2 C55 H55A . . 109.8 ?
    O2 C55 H55B . . 109.8 ?
    C54 C55 H55A . . 109.8 ?
    C54 C55 H55B . . 109.8 ?
    H55A C55 H55B . . 108.3 ?
    O2 C56 H56A . . 109.8 ?
    O2 C56 H56B . . 109.8 ?
    O2 C56 C57 . . 109.2(2) ?
    H56A C56 H56B . . 108.3 ?
    C57 C56 H56A . . 109.8 ?
    C57 C56 H56B . . 109.8 ?
    N5 C57 C56 . . 113.8(2) ?
    N5 C57 H57A . . 108.8 ?
    N5 C57 H57B . . 108.8 ?
    C56 C57 H57A . . 108.8 ?
    C56 C57 H57B . . 108.8 ?
    H57A C57 H57B . . 107.7 ?
    N4 C58 H58A . . 108.8 ?
    N4 C58 H58B . . 108.8 ?
    N4 C58 C59 . . 113.9(2) ?
    H58A C58 H58B . . 107.7 ?
    C59 C58 H58A . . 108.8 ?
    C59 C58 H58B . . 108.8 ?
    O3 C59 C58 . . 108.2(2) ?
    O3 C59 H59A . . 110.1 ?
    O3 C59 H59B . . 110.1 ?
    C58 C59 H59A . . 110.1 ?
    C58 C59 H59B . . 110.1 ?
    H59A C59 H59B . . 108.4 ?
    O3 C60 H60A . . 110.1 ?
    O3 C60 H60B . . 110.1 ?
    O3 C60 C61 . . 107.9(3) ?
    H60A C60 H60B . . 108.4 ?
    C61 C60 H60A . . 110.1 ?
    C61 C60 H60B . . 110.1 ?
    O4 C61 C60 . . 109.2(2) ?
    O4 C61 H61A . . 109.8 ?
    O4 C61 H61B . . 109.8 ?
    C60 C61 H61A . . 109.8 ?
    C60 C61 H61B . . 109.8 ?
    H61A C61 H61B . . 108.3 ?
    O4 C62 H62A . . 110.1 ?
    O4 C62 H62B . . 110.1 ?
    O4 C62 C63 . . 107.9(3) ?
    H62A C62 H62B . . 108.4 ?
    C63 C62 H62A . . 110.1 ?
    C63 C62 H62B . . 110.1 ?
    N5 C63 C62 . . 113.0(3) ?
    N5 C63 H63A . . 109.0 ?
    N5 C63 H63B . . 109.0 ?
    C62 C63 H63A . . 109.0 ?
    C62 C63 H63B . . 109.0 ?
    H63A C63 H63B . . 107.8 ?
    N4 C64 H64A . . 108.6 ?
    N4 C64 H64B . . 108.6 ?
    N4 C64 C65 . . 114.7(2) ?
    H64A C64 H64B . . 107.6 ?
    C65 C64 H64A . . 108.6 ?
    C65 C64 H64B . . 108.6 ?
    O5 C65 C64 . . 108.2(2) ?
    O5 C65 H65A . . 110.1 ?
    O5 C65 H65B . . 110.1 ?
    C64 C65 H65A . . 110.1 ?
    C64 C65 H65B . . 110.1 ?
    H65A C65 H65B . . 108.4 ?
    O5 C66 H66A . . 109.8 ?
    O5 C66 H66B . . 109.8 ?
    O5 C66 C67 . . 109.2(2) ?
    H66A C66 H66B . . 108.3 ?
    C67 C66 H66A . . 109.8 ?
    C67 C66 H66B . . 109.8 ?
    O6 C67 C66 . . 109.0(2) ?
    O6 C67 H67A . . 109.9 ?
    O6 C67 H67B . . 109.9 ?
    C66 C67 H67A . . 109.9 ?
    C66 C67 H67B . . 109.9 ?
    H67A C67 H67B . . 108.3 ?
    O6 C68 H68A . . 109.8 ?
    O6 C68 H68B . . 109.8 ?
    O6 C68 C69 . . 109.2(3) ?
    H68A C68 H68B . . 108.3 ?
    C69 C68 H68A . . 109.8 ?
    C69 C68 H68B . . 109.8 ?
    N5 C69 C68 . . 114.7(2) ?
    N5 C69 H69A . . 108.6 ?
    N5 C69 H69B . . 108.6 ?
    C68 C69 H69A . . 108.6 ?
    C68 C69 H69B . . 108.6 ?
    H69A C69 H69B . . 107.6 ?
    C72 O7 C71 . . 108.6(7) ?
    H70A C70 H70B . . 109.0 ?
    C71 C70 H70A . . 111.0 ?
    C71 C70 H70B . . 111.0 ?
    C73 C70 H70A . . 111.0 ?
    C73 C70 H70B . . 111.0 ?
    C73 C70 C71 . . 103.9(6) ?
    O7 C71 H71A . . 111.5 ?
    O7 C71 H71B . . 111.5 ?
    C70 C71 O7 . . 101.3(5) ?
    C70 C71 H71A . . 111.5 ?
    C70 C71 H71B . . 111.5 ?
    H71A C71 H71B . . 109.3 ?
    O7 C72 H72A . . 110.8 ?
    O7 C72 H72B . . 110.8 ?
    O7 C72 C73 . . 104.6(7) ?
    H72A C72 H72B . . 108.9 ?
    C73 C72 H72A . . 110.8 ?
    C73 C72 H72B . . 110.8 ?
    C70 C73 H73A . . 110.2 ?
    C70 C73 H73B . . 110.2 ?
    C72 C73 C70 . . 107.3(6) ?
    C72 C73 H73A . . 110.2 ?
    C72 C73 H73B . . 110.2 ?
    H73A C73 H73B . . 108.5 ?
    C73A O7A C70A . . 101.3(9) ?
    O7A C70A H70C . . 108.6 ?
    O7A C70A H70D . . 108.6 ?
    H70C C70A H70D . . 107.6 ?
    C71A C70A O7A . . 114.5(12) ?
    C71A C70A H70C . . 108.6 ?
    C71A C70A H70D . . 108.6 ?
    C70A C71A H71C . . 110.7 ?
    C70A C71A H71D . . 110.7 ?
    C70A C71A C72A . . 105.4(11) ?
    H71C C71A H71D . . 108.8 ?
    C72A C71A H71C . . 110.7 ?
    C72A C71A H71D . . 110.7 ?
    C71A C72A H72C . . 111.0 ?
    C71A C72A H72D . . 111.0 ?
    H72C C72A H72D . . 109.0 ?
    C73A C72A C71A . . 103.9(9) ?
    C73A C72A H72C . . 111.0 ?
    C73A C72A H72D . . 111.0 ?
    O7A C73A H73C . . 110.9 ?
    O7A C73A H73D . . 110.9 ?
    C72A C73A O7A . . 104.4(11) ?
    C72A C73A H73C . . 110.9 ?
    C72A C73A H73D . . 110.9 ?
    H73C C73A H73D . . 108.9 ?
    C77 O8 C74 . . 109.1(3) ?
    O8 C74 H74A . . 110.2 ?
    O8 C74 H74B . . 110.2 ?
    O8 C74 C75 . . 107.4(3) ?
    H74A C74 H74B . . 108.5 ?
    C75 C74 H74A . . 110.2 ?
    C75 C74 H74B . . 110.2 ?
    C74 C75 H75A . . 111.5 ?
    C74 C75 H75B . . 111.5 ?
    C74 C75 C76 . . 101.3(4) ?
    H75A C75 H75B . . 109.3 ?
    C76 C75 H75A . . 111.5 ?
    C76 C75 H75B . . 111.5 ?
    C75 C76 H76A . . 110.7 ?
    C75 C76 H76B . . 110.7 ?
    H76A C76 H76B . . 108.8 ?
    C77 C76 C75 . . 105.0(4) ?
    C77 C76 H76A . . 110.7 ?
    C77 C76 H76B . . 110.7 ?
    O8 C77 C76 . . 107.4(4) ?
    O8 C77 H77A . . 110.2 ?
    O8 C77 H77B . . 110.2 ?
    C76 C77 H77A . . 110.2 ?
    C76 C77 H77B . . 110.2 ?
    H77A C77 H77B . . 108.5 ?
loop_
    _geom_torsion_atom_site_label_1
    _geom_torsion_atom_site_label_2
    _geom_torsion_atom_site_label_3
    _geom_torsion_atom_site_label_4
    _geom_torsion_site_symmetry_1
    _geom_torsion_site_symmetry_2
    _geom_torsion_site_symmetry_3
    _geom_torsion_site_symmetry_4
    _geom_torsion
    _geom_torsion_publ_flag
    Mn1 S1 C50 C45 . . . . 118.3(2) ?
    Mn1 S1 C50 C49 . . . . -64.2(2) ?
    Mn1 N1 C1 C2 . . . . 157.46(17) ?
    Mn1 N1 C1 C20 . . . . -20.6(4) ?
    Mn1 N1 C4 C3 . . . . -157.41(17) ?
    Mn1 N1 C4 C5 . . . . 24.5(4) ?
    Mn1 N2 C6 C5 . . . . -10.4(4) ?
    Mn1 N2 C6 C7 . . . . 174.27(18) ?
    Mn1 N2 C9 C8 . . . . -175.05(18) ?
    Mn1 N2 C9 C10 . . . . 5.7(4) ?
    Mn1 N3 C11 C10 . . . . -24.6(4) ?
    Mn1 N3 C11 C12 . . . . 153.63(18) ?
    Mn1 N3 C14 C13 . . . . -154.00(18) ?
    Mn1 N3 C14 C15 . . . . 28.3(3) ?
    Mn1 N6 C16 C15 . . . . -15.5(4) ?
    Mn1 N6 C16 C17 . . . . 167.78(17) ?
    Mn1 N6 C19 C18 . . . . -167.84(17) ?
    Mn1 N6 C19 C20 . . . . 12.7(4) ?
    Cl1 C24 C25 C26 . . . . 179.5(2) ?
    Cl2 C30 C31 C32 . . . . -177.7(2) ?
    Cl3 C36 C37 C38 . . . . -179.5(2) ?
    Cl4 C42 C43 C44 . . . . 177.2(4) ?
    N1 C1 C2 C3 . . . . -0.3(3) ?
    N1 C1 C20 C19 . . . . 3.6(4) ?
    N1 C1 C20 C21 . . . . -176.3(2) ?
    N1 C4 C5 C6 . . . . 5.0(4) ?
    N1 C4 C5 C27 . . . . -176.9(2) ?
    N2 C6 C7 C8 . . . . 1.1(3) ?
    N2 C9 C10 C11 . . . . 4.2(5) ?
    N2 C9 C10 C33 . . . . -177.2(3) ?
    N3 C11 C12 C13 . . . . -1.1(3) ?
    N3 C14 C15 C16 . . . . 1.7(4) ?
    N3 C14 C15 C39 . . . . -179.6(2) ?
    N6 C16 C17 C18 . . . . 0.5(3) ?
    N6 C19 C20 C1 . . . . 0.9(4) ?
    N6 C19 C20 C21 . . . . -179.2(2) ?
    C1 N1 C4 C3 . . . . 1.9(3) ?
    C1 N1 C4 C5 . . . . -176.2(2) ?
    C1 C2 C3 C4 . . . . 1.4(3) ?
    C1 C20 C21 C22 . . . . -121.1(3) ?
    C1 C20 C21 C26 . . . . 58.4(3) ?
    C2 C1 C20 C19 . . . . -174.2(3) ?
    C2 C1 C20 C21 . . . . 5.9(4) ?
    C2 C3 C4 N1 . . . . -2.1(3) ?
    C2 C3 C4 C5 . . . . 176.0(3) ?
    C3 C4 C5 C6 . . . . -172.8(3) ?
    C3 C4 C5 C27 . . . . 5.3(4) ?
    C4 N1 C1 C2 . . . . -1.0(3) ?
    C4 N1 C1 C20 . . . . -179.1(2) ?
    C4 C5 C6 N2 . . . . -13.1(4) ?
    C4 C5 C6 C7 . . . . 161.6(3) ?
    C4 C5 C27 C28 . . . . 121.9(3) ?
    C4 C5 C27 C32 . . . . -61.8(4) ?
    C5 C6 C7 C8 . . . . -174.3(3) ?
    C5 C27 C28 C29 . . . . 177.4(3) ?
    C5 C27 C32 C31 . . . . -176.8(3) ?
    C6 N2 C9 C8 . . . . -1.1(3) ?
    C6 N2 C9 C10 . . . . 179.7(3) ?
    C6 C5 C27 C28 . . . . -59.8(3) ?
    C6 C5 C27 C32 . . . . 116.5(3) ?
    C6 C7 C8 C9 . . . . -1.7(3) ?
    C7 C8 C9 N2 . . . . 1.8(3) ?
    C7 C8 C9 C10 . . . . -178.9(3) ?
    C8 C9 C10 C11 . . . . -174.9(3) ?
    C8 C9 C10 C33 . . . . 3.6(4) ?
    C9 N2 C6 C5 . . . . 175.3(3) ?
    C9 N2 C6 C7 . . . . 0.0(3) ?
    C9 C10 C11 N3 . . . . 5.9(5) ?
    C9 C10 C11 C12 . . . . -172.0(3) ?
    C9 C10 C33 C34 . . . . -115.8(3) ?
    C9 C10 C33 C38 . . . . 58.5(4) ?
    C10 C11 C12 C13 . . . . 177.1(3) ?
    C10 C33 C34 C35 . . . . 174.6(3) ?
    C10 C33 C38 C37 . . . . -173.0(3) ?
    C11 N3 C14 C13 . . . . 1.7(3) ?
    C11 N3 C14 C15 . . . . -176.0(3) ?
    C11 C10 C33 C34 . . . . 62.9(4) ?
    C11 C10 C33 C38 . . . . -122.9(3) ?
    C11 C12 C13 C14 . . . . 2.0(3) ?
    C12 C13 C14 N3 . . . . -2.4(3) ?
    C12 C13 C14 C15 . . . . 175.3(3) ?
    C13 C14 C15 C16 . . . . -175.6(3) ?
    C13 C14 C15 C39 . . . . 3.0(4) ?
    C14 N3 C11 C10 . . . . -178.6(3) ?
    C14 N3 C11 C12 . . . . -0.4(3) ?
    C14 C15 C16 N6 . . . . -9.2(4) ?
    C14 C15 C16 C17 . . . . 167.0(3) ?
    C14 C15 C39 C40 . . . . -71.5(4) ?
    C14 C15 C39 C44 . . . . 108.0(3) ?
    C15 C16 C17 C18 . . . . -176.2(3) ?
    C15 C39 C40 C41 . . . . 179.3(3) ?
    C15 C39 C44 C43 . . . . -179.5(4) ?
    C16 N6 C19 C18 . . . . -1.6(3) ?
    C16 N6 C19 C20 . . . . 178.9(2) ?
    C16 C15 C39 C40 . . . . 107.3(3) ?
    C16 C15 C39 C44 . . . . -73.3(4) ?
    C16 C17 C18 C19 . . . . -1.5(3) ?
    C17 C18 C19 N6 . . . . 2.0(3) ?
    C17 C18 C19 C20 . . . . -178.5(3) ?
    C18 C19 C20 C1 . . . . -178.5(3) ?
    C18 C19 C20 C21 . . . . 1.4(4) ?
    C19 N6 C16 C15 . . . . 177.4(2) ?
    C19 N6 C16 C17 . . . . 0.7(3) ?
    C19 C20 C21 C22 . . . . 59.0(3) ?
    C19 C20 C21 C26 . . . . -121.5(3) ?
    C20 C1 C2 C3 . . . . 177.8(2) ?
    C20 C21 C22 C23 . . . . 179.1(2) ?
    C20 C21 C26 C25 . . . . -178.8(3) ?
    C21 C22 C23 C24 . . . . -0.1(4) ?
    C22 C21 C26 C25 . . . . 0.7(4) ?
    C22 C23 C24 Cl1 . . . . -179.2(2) ?
    C22 C23 C24 C25 . . . . 0.4(4) ?
    C23 C24 C25 C26 . . . . -0.1(4) ?
    C24 C25 C26 C21 . . . . -0.4(4) ?
    C26 C21 C22 C23 . . . . -0.5(4) ?
    C27 C5 C6 N2 . . . . 168.8(3) ?
    C27 C5 C6 C7 . . . . -16.6(4) ?
    C27 C28 C29 C30 . . . . -0.7(4) ?
    C28 C27 C32 C31 . . . . -0.5(4) ?
    C28 C29 C30 Cl2 . . . . 178.1(2) ?
    C28 C29 C30 C31 . . . . 0.0(4) ?
    C29 C30 C31 C32 . . . . 0.4(5) ?
    C30 C31 C32 C27 . . . . -0.1(5) ?
    C32 C27 C28 C29 . . . . 0.9(4) ?
    C33 C10 C11 N3 . . . . -172.6(2) ?
    C33 C10 C11 C12 . . . . 9.5(4) ?
    C33 C34 C35 C36 . . . . -1.4(4) ?
    C34 C33 C38 C37 . . . . 1.4(4) ?
    C34 C35 C36 Cl3 . . . . -178.9(2) ?
    C34 C35 C36 C37 . . . . 1.0(4) ?
    C35 C36 C37 C38 . . . . 0.6(5) ?
    C36 C37 C38 C33 . . . . -1.8(5) ?
    C38 C33 C34 C35 . . . . 0.2(4) ?
    C39 C15 C16 N6 . . . . 172.2(2) ?
    C39 C15 C16 C17 . . . . -11.6(4) ?
    C39 C40 C41 C42 . . . . -1.0(6) ?
    C40 C39 C44 C43 . . . . 0.0(6) ?
    C40 C41 C42 Cl4 . . . . -177.3(3) ?
    C40 C41 C42 C43 . . . . 2.3(6) ?
    C41 C42 C43 C44 . . . . -2.4(7) ?
    C42 C43 C44 C39 . . . . 1.3(7) ?
    C44 C39 C40 C41 . . . . -0.2(5) ?
    C45 C46 C47 C48 . . . . 1.2(5) ?
    C45 C46 C47 C51 . . . . -180.0(3) ?
    C46 C45 C50 S1 . . . . 175.8(2) ?
    C46 C45 C50 C49 . . . . -1.8(4) ?
    C46 C47 C48 C49 . . . . -0.9(5) ?
    C47 C48 C49 C50 . . . . -0.8(5) ?
    C48 C49 C50 S1 . . . . -175.5(2) ?
    C48 C49 C50 C45 . . . . 2.1(4) ?
    C50 C45 C46 C47 . . . . 0.1(5) ?
    C51 C47 C48 C49 . . . . -179.7(3) ?
    K1 O1 C53 C52 . . . . -55.6(2) ?
    K1 O1 C54 C55 . . . . 49.9(2) ?
    K1 O2 C55 C54 . . . . 44.9(3) ?
    K1 O2 C56 C57 . . . . -59.5(2) ?
    K1 O3 C59 C58 . . . . -46.5(3) ?
    K1 O3 C60 C61 . . . . 49.5(3) ?
    K1 O4 C61 C60 . . . . 48.1(3) ?
    K1 O4 C62 C63 . . . . -62.8(3) ?
    K1 O5 C65 C64 . . . . -60.9(3) ?
    K1 O5 C66 C67 . . . . 43.5(3) ?
    K1 O6 C67 C66 . . . . 50.1(3) ?
    K1 O6 C68 C69 . . . . -49.2(3) ?
    K1 N4 C52 C53 . . . . -41.1(3) ?
    K1 N4 C58 C59 . . . . -47.4(3) ?
    K1 N4 C64 C65 . . . . -37.0(3) ?
    K1 N5 C57 C56 . . . . -39.3(3) ?
    K1 N5 C63 C62 . . . . -36.5(3) ?
    K1 N5 C69 C68 . . . . -44.2(3) ?
    O1 C54 C55 O2 . . . . -62.6(3) ?
    O2 C56 C57 N5 . . . . 69.7(3) ?
    O3 C60 C61 O4 . . . . -64.1(3) ?
    O4 C62 C63 N5 . . . . 68.8(4) ?
    O5 C66 C67 O6 . . . . -60.8(3) ?
    O6 C68 C69 N5 . . . . 64.5(3) ?
    N4 C52 C53 O1 . . . . 67.3(3) ?
    N4 C58 C59 O3 . . . . 64.2(3) ?
    N4 C64 C65 O5 . . . . 69.0(3) ?
    C52 N4 C58 C59 . . . . 73.5(3) ?
    C52 N4 C64 C65 . . . . -157.8(2) ?
    C53 O1 C54 C55 . . . . 179.5(2) ?
    C54 O1 C53 C52 . . . . 174.4(2) ?
    C55 O2 C56 C57 . . . . 165.3(2) ?
    C56 O2 C55 C54 . . . . 176.8(2) ?
    C57 N5 C63 C62 . . . . -154.6(3) ?
    C57 N5 C69 C68 . . . . 74.4(3) ?
    C58 N4 C52 C53 . . . . -160.5(2) ?
    C58 N4 C64 C65 . . . . 81.1(3) ?
    C59 O3 C60 C61 . . . . -166.8(2) ?
    C60 O3 C59 C58 . . . . 170.7(2) ?
    C61 O4 C62 C63 . . . . 168.3(3) ?
    C62 O4 C61 C60 . . . . 175.3(3) ?
    C63 N5 C57 C56 . . . . 80.5(3) ?
    C63 N5 C69 C68 . . . . -165.5(3) ?
    C64 N4 C52 C53 . . . . 79.0(3) ?
    C64 N4 C58 C59 . . . . -166.1(2) ?
    C65 O5 C66 C67 . . . . 173.5(2) ?
    C66 O5 C65 C64 . . . . 165.0(2) ?
    C67 O6 C68 C69 . . . . 174.4(2) ?
    C68 O6 C67 C66 . . . . -173.4(2) ?
    C69 N5 C57 C56 . . . . -159.3(2) ?
    C69 N5 C63 C62 . . . . 84.4(3) ?
    O7 C72 C73 C70 . . . . 38.8(10) ?
    C71 O7 C72 C73 . . . . -35.2(10) ?
    C71 C70 C73 C72 . . . . -26.3(9) ?
    C72 O7 C71 C70 . . . . 18.1(9) ?
    C73 C70 C71 O7 . . . . 5.1(8) ?
    O7A C70A C71A C72A . . . . 32.9(15) ?
    C70A O7A C73A C72A . . . . -1.3(14) ?
    C70A C71A C72A C73A . . . . -31.9(16) ?
    C71A C72A C73A O7A . . . . 16.5(15) ?
    C73A O7A C70A C71A . . . . -22.3(16) ?
    O8 C74 C75 C76 . . . . -28.5(4) ?
    C74 O8 C77 C76 . . . . 4.2(5) ?
    C74 C75 C76 C77 . . . . 30.4(5) ?
    C75 C76 C77 O8 . . . . -22.4(5) ?
    C77 O8 C74 C75 . . . . 15.8(4) ?
_shelx_space_group_comment
;
The symmetry employed for this shelxl refinement is uniquely defined
by the following loop, which should always be used as a source of
symmetry information in preference to the above space-group names.
They are only intended as comments.
;
_shelx_estimated_absorpt_T_min     0.797
_shelx_estimated_absorpt_T_max     0.967
_shelx_hkl_file
;
  -2   0   0  167.98    5.60
  -2   0   0  190.58    5.40
   3   0   0    0.30    0.70
   3   0   0    0.20    0.90
  -3   0   0   -0.20    0.70
  -3   0   0   -1.20    0.70
   4   0   0 1240.18   33.70
  -4   0   0 1198.08   33.30
   4   0   0 1170.98   33.20
  -4   0   0 1178.88   33.70
  -5   0   0   -1.00    1.20
  -5   0   0   -0.30    1.50
   5   0   0   -0.80    1.30
  -6   0   0 2769.72   76.99
   6   0   0 2816.12   76.79
  -6   0   0 2851.11   76.29
   6   0   0 2674.93   76.19
   7   0   0    2.90    1.50
   7   0   0    0.00    1.90
  -7   0   0    2.10    1.80
  -7   0   0    1.30    1.90
   8   0   0  802.02   24.00
   8   0   0  753.12   23.10
  -8   0   0  769.82   24.00
  -8   0   0  787.52   23.30
   9   0   0    0.90    1.90
   9   0   0   -0.50    2.60
  -9   0   0   -1.20    2.40
  -9   0   0    3.00    1.90
  10   0   0  132.59    6.30
 -10   0   0  115.59    7.40
  10   0   0  126.49    7.30
 -10   0   0  108.39    6.30
  11   0   0    3.50    2.50
 -11   0   0    5.60    3.80
 -11   0   0   -2.40    2.80
  11   0   0    2.70    3.50
  12   0   0  669.03   22.50
 -12   0   0  714.23   23.40
  12   0   0  624.74   21.20
 -12   0   0  639.54   22.90
  13   0   0   -2.00    4.20
  13   0   0   -0.30    3.20
 -13   0   0   -8.00    3.10
 -13   0   0   -2.30    3.90
 -14   0   0   -2.00    4.40
  14   0   0   -5.20    3.20
 -14   0   0   -4.20    3.70
  14   0   0    0.80    5.10
  15   0   0    3.50    3.80
  15   0   0    0.60    5.60
 -15   0   0   -5.30    5.20
 -15   0   0   -3.20    4.10
  16   0   0  388.76   17.70
 -16   0   0  397.26   16.20
 -16   0   0  369.26   17.80
  16   0   0  382.16   15.40
  17   0   0    4.40    6.70
  17   0   0    7.50    5.00
 -17   0   0   -2.60    6.50
 -17   0   0   -2.50    5.50
 -18   0   0  394.66   17.10
  18   0   0  385.86   16.70
  18   0   0  424.06   20.30
 -18   0   0  395.26   19.50
  19   0   0   -1.40    5.90
  19   0   0    1.00    9.10
 -19   0   0   17.00    8.30
 -20   0   0   26.60    9.90
  20   0   0   36.30   10.80
 -21   0   0    0.90    9.70
 -22   0   0   27.90   11.20
 -24   0   0   -7.10   13.10
  -2  -1   0 1510.95   39.60
  -2   1   0 1336.07   39.20
  -2   1   0 1436.96   39.10
  -2  -1   0 1460.95   39.10
   3   1   0   -1.10    0.60
  -3   1   0    0.00    0.70
  -3  -1   0   -0.20    0.90
   3  -1   0   -0.50    0.70
  -3   1   0   -0.90    0.70
  -3  -1   0    0.90    0.80
   3   1   0   -0.40    1.00
   3  -1   0    0.60    0.80
  -4   1   0  190.78    6.40
  -4  -1   0  193.58    6.40
   4   1   0  193.78    6.90
   4  -1   0  197.98    6.60
  -4   1   0  192.68    6.60
   4   1   0  195.48    6.40
   4  -1   0  184.28    6.30
  -4  -1   0  189.78    6.90
  -5   1   0   -0.60    1.30
   5  -1   0   -1.30    1.30
  -5   1   0   -1.90    1.10
  -5  -1   0   -1.10    1.90
   5   1   0    0.40    1.60
  -5  -1   0   -0.70    1.20
  -6  -1   0   18.70    2.30
  -6  -1   0   17.80    2.80
   6  -1   0   23.60    2.30
   6   1   0   21.40    2.20
   6  -1   0   19.70    2.50
  -6   1   0   21.20    2.40
   6   1   0   20.60    2.50
  -6   1   0   20.90    2.60
   7   1   0   -0.10    1.40
  -7  -1   0    1.90    2.00
  -7   1   0   -0.20    1.80
   7   1   0    0.20    1.70
   7  -1   0   -2.20    1.80
  -7   1   0   -0.10    1.70
  -7  -1   0   -1.20    1.60
   7  -1   0   -0.40    1.30
  -8   1   0  759.42   23.00
   8   1   0  788.12   23.90
   8  -1   0  761.82   23.60
   8  -1   0  788.62   23.10
   8   1   0  748.13   23.00
  -8   1   0  772.22   23.80
  -8  -1   0  781.32   23.10
  -8  -1   0  771.72   24.20
  -9  -1   0   -1.00    2.20
   9   1   0    0.00    2.90
  -9   1   0   -1.10    2.40
   9   1   0   -0.60    1.80
  -9   1   0   -0.80    2.20
  -9  -1   0   -5.10    2.40
   9  -1   0   -1.10    1.90
   9  -1   0    0.70    2.50
  10   1   0   56.09    5.60
 -10   1   0   43.90    4.70
  10  -1   0   45.90    4.80
  10  -1   0   36.50    3.90
 -10  -1   0   32.00    4.90
 -10  -1   0   39.10    4.10
  10   1   0   33.30    3.80
 -10   1   0   46.50    4.40
  11   1   0    3.30    2.50
  11   1   0   -1.50    3.70
  11  -1   0   -1.50    2.40
 -11  -1   0    2.10    3.70
 -11  -1   0   -1.50    2.80
 -11   1   0    3.80    3.00
  11  -1   0    0.30    3.40
 -11   1   0   -4.50    3.40
 -12  -1   0  235.88   11.80
  12  -1   0  234.38   11.20
  12   1   0  216.68    9.80
 -12   1   0  237.18   11.30
 -12  -1   0  271.67   12.20
  12  -1   0  233.08    9.90
  12   1   0  243.68   11.50
  13  -1   0   -4.20    2.90
 -13   1   0   -1.00    4.30
 -13   1   0   -0.40    3.50
 -13  -1   0    4.80    4.70
  13   1   0    0.10    2.70
 -13  -1   0   -2.20    2.70
  13   1   0    6.30    4.70
  13  -1   0   -0.10    4.40
  14   1   0   -1.90    5.00
  14  -1   0    0.60    5.00
 -14   1   0  -11.00    3.80
  14  -1   0    0.30    3.30
 -14  -1   0   -5.30    3.60
 -14   1   0   -1.10    4.70
 -14  -1   0    4.80    5.20
  14   1   0    0.90    3.70
 -15  -1   0    9.10    5.90
  15  -1   0   -2.30    3.20
 -15   1   0   -6.90    4.10
 -15   1   0   -1.00    4.80
  15   1   0   -1.60    3.70
 -15  -1   0   -4.70    4.00
  15  -1   0    1.90    5.60
  15   1   0    7.40    4.60
  16   1   0   30.30    7.40
 -16   1   0   25.40    7.00
 -16   1   0   27.80    6.20
  16  -1   0   33.50    5.40
  16  -1   0   27.50    7.40
  16   1   0   34.10    5.60
 -16  -1   0   39.80    6.20
 -16  -1   0   33.70    7.50
 -17  -1   0    2.70    5.30
 -17   1   0   -4.70    5.40
 -17   1   0    0.50    6.50
  17  -1   0   -0.80    4.90
  17   1   0    4.60    4.70
  17  -1   0    7.10    7.40
  17   1   0   -0.80    7.30
 -17  -1   0   -2.30    6.40
 -18   1   0  108.89   11.40
  18   1   0  120.49   10.30
  18   1   0  139.89   11.40
  18  -1   0  115.79   12.00
 -18  -1   0  115.39   12.20
 -18   1   0  113.49   10.20
 -18  -1   0  115.49    9.90
  19   1   0    5.60    6.10
  19   1   0    5.10    9.00
  19  -1   0   -2.30    8.60
 -19   1   0  -18.40    7.40
 -19  -1   0  -13.50    7.90
  20   1   0  249.08   18.20
 -20  -1   0  257.07   18.40
  20  -1   0  317.07   19.10
 -20   1   0  250.47   17.70
  20   1   0  269.87   14.90
 -21   1   0    1.00    9.70
  21   1   0    9.20    7.50
 -21  -1   0    2.60   11.00
 -22  -1   0  227.48   20.20
 -22   1   0  259.07   20.20
 -23   1   0   13.60   13.30
 -24   1   0   43.40   14.20
 -24  -1   0   21.20   14.40
  -2   2   0 1257.17   33.90
  -2  -2   0 1329.97   34.40
   2  -2   0 1234.68   34.00
  -2  -2   0 1258.27   33.70
   2   2   0 1077.89   34.30
   3  -2   0    0.00    0.90
  -3  -2   0    1.40    0.90
   3   2   0    0.60    0.80
   3   2   0   -1.50    1.10
  -3  -2   0   -0.30    1.20
  -3   2   0    0.30    0.80
   4   2   0 3467.35   91.59
  -4   2   0 3372.56   91.69
  -4   2   0 3183.48   91.39
   4  -2   0 3459.75   91.79
  -4  -2   0 3263.17   91.49
  -4  -2   0 3318.27   92.29
   4   2   0 3490.55   92.29
   5  -2   0   -2.40    1.30
  -5   2   0   -2.30    1.10
  -5  -2   0   -1.00    1.20
  -5  -2   0   -0.30    1.70
  -5   2   0   -0.20    1.30
   5   2   0    1.90    1.80
   6   2   0  409.26   12.80
  -6  -2   0  398.56   13.70
  -6  -2   0  432.36   12.80
   6   2   0  416.76   13.70
  -6   2   0  413.46   13.40
  -6   2   0  393.06   12.70
   6  -2   0  415.46   13.20
   6  -2   0  401.06   12.70
   7  -2   0   -0.50    1.50
   7   2   0   -0.70    2.30
  -7   2   0   -0.30    1.60
  -7  -2   0   -0.10    1.70
   7   2   0    0.30    1.50
   7  -2   0   -1.40    1.90
  -7  -2   0    0.40    2.10
  -7   2   0   -0.20    1.80
   8  -2   0   10.00    2.60
  -8  -2   0   10.40    2.60
   8   2   0   10.40    2.00
   8   2   0    4.90    2.90
  -8  -2   0    9.90    3.00
  -8   2   0   10.80    2.60
   8  -2   0   11.60    2.20
  -8   2   0   10.80    2.40
  -9  -2   0   -2.30    2.80
  -9  -2   0   -1.90    2.20
  -9   2   0   -0.50    2.20
   9  -2   0   -2.60    1.80
   9   2   0   -2.50    1.90
   9  -2   0   -0.80    2.50
   9   2   0   -0.90    3.00
  -9   2   0    0.40    2.40
  10  -2   0  101.99    5.80
  10   2   0  124.39    7.50
  10   2   0  110.19    6.10
 -10  -2   0  108.09    7.50
  10  -2   0  113.49    7.00
 -10  -2   0  111.39    6.20
 -10   2   0  112.49    6.20
 -10   2   0  121.79    7.00
 -11   2   0    0.70    3.30
 -11  -2   0   -0.20    3.60
  11  -2   0    2.50    3.50
 -11  -2   0   -4.70    2.70
  11  -2   0    0.30    2.60
  11   2   0    0.00    2.50
 -11   2   0    4.00    2.90
  12   2   0   31.40    4.00
  12   2   0   44.40    5.60
 -12   2   0   34.10    5.10
  12  -2   0   34.40    4.10
 -12  -2   0   34.60    5.60
 -12  -2   0   33.60    5.50
  13   2   0   -5.50    4.40
  13   2   0    3.80    3.00
  13  -2   0   -2.50    3.30
 -13   2   0   -1.00    4.00
 -13  -2   0   -3.60    3.50
  13  -2   0    4.40    4.20
 -13   2   0   -4.30    3.30
 -13  -2   0   -0.60    4.30
  14   2   0    7.50    4.20
 -14  -2   0    0.80    4.90
 -14  -2   0   12.20    4.40
  14   2   0    8.90    3.80
 -14   2   0    3.40    4.80
 -14   2   0   10.70    4.10
  14  -2   0    4.90    3.80
  14  -2   0    7.70    5.30
 -15   2   0   -7.90    4.20
  15   2   0    2.90    3.40
 -15  -2   0    5.60    5.70
 -15   2   0   -3.80    4.90
 -15  -2   0   -1.90    4.20
  15   2   0   -1.80    5.70
  15  -2   0    1.70    5.70
 -16   2   0  213.18   13.50
  16   2   0  216.68   12.50
 -16   2   0  232.58   11.90
 -16  -2   0  231.58   14.40
  16  -2   0  232.28   14.00
 -16  -2   0  225.18   12.00
  16   2   0  231.48   11.50
 -17   2   0   -4.70    5.60
  17   2   0   -1.30    7.20
 -17  -2   0   -0.10    5.80
 -17   2   0   -9.50    6.10
 -17  -2   0  -15.60    6.30
  17   2   0    1.50    4.50
  17  -2   0    2.60    7.20
 -18   2   0  107.89    9.60
  18  -2   0  100.69   11.40
  18   2   0   98.39    9.30
 -18  -2   0  105.99   10.10
 -18   2   0  101.29   10.90
  18   2   0  102.89   11.30
 -18  -2   0   90.29   11.40
  19  -2   0  -20.10    8.50
  19   2   0   -7.50    8.70
  19   2   0   13.40    5.90
 -19   2   0    1.40    8.60
 -19  -2   0    4.10    8.30
 -20  -2   0   75.39   12.10
 -20   2   0   72.49   11.60
  20   2   0   72.89   12.20
  20   2   0   72.49   11.30
  20  -2   0   76.39   12.40
  21   2   0   -4.40    7.00
 -21   2   0   -6.20    8.90
 -22   2   0   12.00   10.80
  22   2   0   14.30    8.70
 -22  -2   0   12.70   12.00
 -23   2   0   -0.80   11.30
  23   2   0    7.30    9.00
 -23  -2   0  -30.10   12.10
 -24   2   0   16.50   13.60
 -24  -2   0   32.50   14.40
  -1  -3   0   -0.50    0.60
   1   3   0    0.30    0.50
  -2  -3   0 2599.34   71.29
   2   3   0 2693.73   71.89
   2   3   0 2593.64   71.29
  -2  -3   0 2652.43   71.99
  -2   3   0 2590.84   71.59
   3   3   0    2.20    1.00
  -3  -3   0   -1.60    0.90
  -3   3   0    0.00    1.00
   3  -3   0    0.00    1.20
   3   3   0    1.10    1.50
  -3  -3   0    0.00    1.30
   4   3   0 6739.53  186.18
  -4  -3   0 7141.49  186.48
   4  -3   0 6700.13  185.68
  -5   3   0    0.20    1.40
  -5  -3   0    0.50    1.30
   5  -3   0   -0.30    1.70
   5   3   0   -0.50    2.00
  -5   3   0    3.20    1.40
  -5  -3   0   -0.20    1.60
   5   3   0    0.10    1.20
   6  -3   0    2.80    1.90
   6   3   0    2.60    1.30
   6   3   0    2.10    2.10
  -6  -3   0    5.80    2.30
  -6   3   0    6.00    2.10
  -6  -3   0    2.50    1.60
  -6   3   0    2.30    1.40
  -7   3   0    1.70    1.60
  -7  -3   0   -0.50    1.70
   7   3   0   -4.40    2.20
  -7   3   0   -0.60    1.60
   7   3   0   -1.20    1.30
   7  -3   0   -1.00    1.90
  -7  -3   0    0.10    2.20
   8   3   0  427.76   15.20
  -8  -3   0  461.95   14.20
  -8  -3   0  419.36   15.30
   8   3   0  430.66   14.10
  -8   3   0  431.86   14.10
  -8   3   0  444.96   14.60
   8  -3   0  434.56   14.70
   9  -3   0    1.20    2.90
   9   3   0    2.50    2.90
   9   3   0   -0.60    2.00
  -9   3   0    3.70    2.40
  -9  -3   0    0.10    2.20
  -9   3   0   -1.20    2.20
  -9  -3   0    0.70    2.40
 -10   3   0  263.47   12.10
 -10   3   0  280.17   11.60
 -10  -3   0  327.57   12.70
  10  -3   0  291.07   11.80
  10   3   0  323.67   12.60
 -10  -3   0  295.87   11.10
  10   3   0  295.27   11.00
 -11  -3   0   -1.70    3.80
  11   3   0   -4.10    3.60
 -11  -3   0    0.70    3.10
 -11   3   0   -1.10    2.70
  11  -3   0    0.30    3.40
  11   3   0   -0.30    2.40
 -11   3   0   -6.10    2.90
  12   3   0   33.40    4.90
 -12   3   0   22.50    4.80
 -12  -3   0   30.50    5.70
  12   3   0   22.20    4.00
 -12  -3   0   23.20    5.10
 -13   3   0    1.10    4.10
 -13  -3   0    2.60    4.90
  13   3   0    3.40    4.70
 -13  -3   0   -6.90    3.10
  13  -3   0   -0.60    4.70
 -13   3   0   -1.10    3.60
  13   3   0   -2.90    2.90
  14   3   0  134.79   10.30
 -14  -3   0  145.59   10.50
 -14   3   0  137.59    8.40
  14   3   0  117.69    7.90
 -14   3   0  123.59    9.40
 -14  -3   0  136.19    8.70
  14  -3   0  144.69   10.00
 -15   3   0   -3.60    4.80
  15  -3   0  -10.10    5.40
 -15   3   0   -8.70    4.10
 -15  -3   0   -8.60    3.90
  15   3   0   -2.30    3.50
 -15  -3   0   -0.60    5.90
  15   3   0   -4.10    5.30
 -16  -3   0   50.19    8.70
  16  -3   0   64.59    8.50
 -16  -3   0   51.89    7.10
 -16   3   0   65.29    7.30
  16   3   0   54.19    8.50
 -16   3   0   54.19    8.00
  16   3   0   55.69    6.20
 -17   3   0   -3.50    4.90
 -17   3   0   -5.10    6.00
 -17  -3   0   -1.60    5.50
  17   3   0   -1.60    7.80
 -17  -3   0   -0.70    6.70
  17  -3   0    3.60    7.40
  17   3   0    1.60    4.80
  18   3   0    2.40    5.10
  18   3   0   -3.20    8.20
  18  -3   0    2.40    8.30
 -18   3   0    0.00    7.10
 -18  -3   0    4.50    5.70
 -18   3   0  -14.30    5.30
 -18  -3   0    4.50    7.20
  19   3   0    7.40    9.50
 -19  -3   0    2.90    7.60
 -19   3   0    7.70    8.10
  19   3   0    0.70    5.50
 -19  -3   0   -0.30    6.60
  19  -3   0    0.50    9.70
 -20   3   0   79.39   11.70
  20  -3   0   57.49   11.90
 -20  -3   0   52.69   10.70
  21   3   0   -1.50    7.10
 -21  -3   0   -7.30    9.80
 -21   3   0   -2.30    9.40
  21  -3   0   14.00   14.50
 -22   3   0  -26.30   17.10
  22   3   0   23.80    8.20
 -22  -3   0  -12.90   10.30
 -23   3   0   -7.70   11.40
 -23  -3   0   -9.60   11.50
  23   3   0   -4.50    8.80
 -24   3   0   19.10   13.90
  24   3   0   20.30   10.90
 -24  -3   0   35.20   14.50
  -1  -4   0   -0.70    0.70
   1   4   0   -0.10    0.70
  -2  -4   0  973.50   27.40
   2   4   0 1034.70   28.20
   2   4   0  947.91   27.30
  -3  -4   0    0.60    1.10
  -3   4   0   -1.10    1.10
  -3  -4   0   -0.90    1.20
   3   4   0    0.40    1.00
   3   4   0   -2.40    1.60
  -4  -4   0 7158.98  209.38
   4   4   0 8178.98  208.38
  -5   4   0   -0.20    1.40
   5   4   0    0.00    1.20
  -5  -4   0   -0.70    1.40
   5  -4   0    1.00    1.80
  -5  -4   0    0.10    1.60
   5   4   0    1.00    2.00
  -6  -4   0   70.49    3.80
   6  -4   0   69.29    4.40
   6   4   0   76.29    5.00
  -6   4   0   64.59    3.70
  -6  -4   0   72.69    4.60
   6   4   0   68.09    3.70
  -6   4   0   60.39    4.50
   7   4   0   -3.20    2.40
  -7   4   0    1.40    1.80
   7  -4   0    3.40    2.30
  -7   4   0   -1.60    1.70
  -7  -4   0   -1.10    1.80
  -7  -4   0   -2.90    2.40
   7   4   0   -0.80    1.50
  -8  -4   0    7.00    3.30
   8  -4   0    7.40    2.80
   8   4   0    8.10    2.20
  -8  -4   0    7.80    2.40
  -8   4   0   10.40    2.50
  -8   4   0    6.80    2.40
   8   4   0    8.30    3.50
  -9   4   0    2.40    2.30
   9  -4   0   -1.90    2.70
  -9  -4   0    1.70    3.20
   9   4   0   -0.80    2.00
   9   4   0    1.10    2.60
  -9  -4   0   -2.70    2.30
  -9   4   0   -3.20    1.90
  10   4   0  270.27   11.70
  10   4   0  240.48    9.80
 -10  -4   0  239.38   11.10
 -10  -4   0  260.87   10.00
 -10   4   0  234.08   10.20
  10  -4   0  258.17   10.80
 -11   4   0   -0.10    3.10
  11   4   0    1.70    4.00
 -11  -4   0    7.80    3.70
 -11   4   0   -0.60    2.80
  11   4   0   -2.90    2.30
  11  -4   0   -0.40    3.20
 -11  -4   0    2.10    3.00
  12  -4   0 1036.30   37.90
 -12   4   0 1168.08   35.90
  12   4   0 1137.89   34.60
 -12   4   0 1156.38   35.60
 -12  -4   0 1325.57   37.20
  12   4   0 1120.69   36.20
 -12  -4   0 1120.89   36.90
  13   4   0   -3.80    4.80
  13   4   0   -4.90    3.00
 -13   4   0   -0.40    3.40
 -13  -4   0    2.40    3.90
  13  -4   0  -13.00    4.10
 -13   4   0   -6.10    3.30
 -13  -4   0   -0.20    4.90
  14   4   0    3.50    5.30
 -14   4   0    8.50    4.40
 -14  -4   0   13.80    4.80
  14   4   0    5.90    3.80
 -14   4   0    9.00    4.70
  14  -4   0    7.20    5.40
 -14  -4   0   11.20    5.70
  15   4   0   -4.30    4.40
 -15   4   0  -12.50    4.10
 -15  -4   0   -0.10    4.30
  15  -4   0    0.90    5.90
  15   4   0   -0.80    3.90
 -15   4   0   -0.60    5.00
 -15  -4   0   -1.60    5.80
 -16  -4   0   21.50    6.30
  16   4   0   25.80    5.30
 -16  -4   0   19.80    7.60
  16   4   0   26.60    7.70
 -16   4   0   23.30    5.60
  16  -4   0   12.40    7.00
 -16   4   0   11.60    6.30
 -17   4   0    5.20    5.60
  17   4   0    0.00    5.20
 -17  -4   0    2.00    5.50
 -17   4   0    4.30    6.50
  17  -4   0    2.40    7.20
  17   4   0    2.40    7.60
 -17  -4   0   -8.20    6.30
 -18  -4   0  494.05   23.50
 -18  -4   0  521.05   20.10
  18   4   0  518.75   19.80
  18   4   0  491.75   22.50
 -18   4   0  473.95   19.60
  18  -4   0  510.95   23.10
 -18   4   0  510.05   22.00
  19   4   0   14.70    6.20
  19   4   0   -4.60    8.60
 -19   4   0    7.20    7.60
 -19  -4   0  -17.40    8.00
 -19  -4   0   13.10    8.30
  19  -4   0    6.50    9.60
  20  -4   0    9.30   10.00
 -20  -4   0   -6.20    9.40
 -20   4   0   16.50    9.10
  20   4   0    1.50    7.90
  21   4   0    4.60    6.70
 -21  -4   0   -9.70   10.80
  21  -4   0  -20.70   12.10
 -21   4   0   11.30    9.80
  22   4   0   25.80    9.10
 -22  -4   0    6.20   12.30
 -23   4   0   -7.60   11.00
 -23  -4   0   -5.50   12.70
  23   4   0    6.80    8.70
  24   4   0   70.89   11.70
 -24  -4   0   88.09   17.30
 -24   4   0   83.09   16.40
   1   5   0   -1.20    0.90
  -1  -5   0   -0.50    0.90
  -2  -5   0   27.20    2.10
   2   5   0   17.40    1.80
   2   5   0   20.20    2.40
  -3  -5   0   -3.70    1.10
   3   5   0   -1.70    1.90
   3   5   0    0.10    1.10
  -3   5   0   -1.10    1.20
  -4   5   0 3037.20   82.49
   4   5   0 2943.71   81.99
  -4  -5   0 3014.00   83.29
   4   5   0 3005.40   83.09
  -4  -5   0 3007.00   81.99
   5   5   0    2.70    1.40
  -5   5   0    2.70    1.60
   5  -5   0    2.30    2.00
   5   5   0    1.00    1.80
  -5  -5   0    1.60    2.20
  -5  -5   0    0.50    1.60
  -6  -5   0    0.90    1.80
  -6   5   0   -0.10    1.60
   6   5   0    1.10    1.40
   6  -5   0   -0.10    2.00
  -6  -5   0    4.60    2.00
   6   5   0    2.30    2.10
  -7   5   0   -1.50    1.70
   7   5   0   -2.70    1.50
   7  -5   0    1.20    2.10
  -7   5   0   -1.20    1.80
   7   5   0    2.10    2.80
  -7  -5   0   -1.00    1.80
  -7  -5   0   -1.50    2.50
  -8   5   0  120.19    5.90
   8   5   0  124.09    7.50
   8   5   0  125.99    5.90
  -8   5   0  125.79    6.30
  -8  -5   0  113.29    7.50
  -8  -5   0  135.59    6.10
   8  -5   0  125.39    6.70
  -9   5   0    0.00    2.40
  -9  -5   0   -3.00    3.40
   9  -5   0   -1.70    2.60
  -9   5   0   -1.50    2.20
   9   5   0   -3.60    3.40
  -9  -5   0   -0.90    2.30
   9   5   0   -0.10    2.00
 -10  -5   0   -3.10    2.70
 -10  -5   0    2.60    2.90
 -10   5   0   -0.70    2.60
  10   5   0   -0.80    4.50
  10   5   0    3.70    2.50
  10  -5   0   -0.90    3.20
 -11  -5   0    4.00    3.20
  11  -5   0   -3.40    3.40
  11   5   0    1.40    2.50
  11   5   0   -1.40    3.20
 -11  -5   0    2.40    4.20
 -11   5   0    1.30    3.10
 -11   5   0    3.30    3.00
 -12   5   0    3.70    3.50
  12   5   0    9.90    4.80
 -12   5   0    5.40    3.90
 -12  -5   0    1.60    4.40
 -12  -5   0    1.80    3.80
  12  -5   0    8.40    4.40
  12   5   0    2.40    2.90
 -13  -5   0    1.60    4.00
 -13   5   0    0.20    3.60
  13   5   0    1.60    3.10
 -13  -5   0   -0.30    4.00
  13  -5   0    7.40    5.10
 -13   5   0   -1.50    3.80
  13   5   0   -4.40    4.80
  14   5   0   25.60    6.50
 -14  -5   0   14.50    6.30
 -14   5   0   18.70    4.70
  14  -5   0   17.70    6.00
 -14   5   0   15.20    5.20
 -14  -5   0   22.40    5.20
  14   5   0    8.70    3.90
 -15   5   0    0.20    4.90
 -15  -5   0  -14.40    6.10
  15   5   0   -6.70    3.70
 -15  -5   0   -7.30    4.40
 -15   5   0    0.70    4.70
  15  -5   0    5.70    6.10
  15   5   0   10.50    5.40
 -16  -5   0  109.89    9.50
  16   5   0  125.29   12.40
  16   5   0  114.69    8.80
 -16  -5   0   95.89   11.10
 -16   5   0  110.29   10.30
  16  -5   0  127.59   11.90
 -16   5   0  116.59    9.60
  17   5   0    0.10    4.50
 -17  -5   0   -8.80    7.00
 -17  -5   0   -1.90    5.80
 -17   5   0    1.10    5.40
  17  -5   0   -5.40    8.20
 -17   5   0   -0.50    6.20
  17   5   0    2.70    8.10
  18   5   0   -4.40    7.80
  18   5   0   -2.60    4.70
 -18   5   0   -2.30    5.90
  18  -5   0   23.30    9.30
 -18   5   0   -8.00    6.70
 -18  -5   0    2.30    5.90
 -18  -5   0  -13.80    8.00
 -19   5   0    7.00    7.80
 -19  -5   0    6.50    9.10
 -19  -5   0    2.00    7.20
  19   5   0    9.40    9.50
  19  -5   0   12.00   10.20
  19   5   0    0.20    5.80
  20  -5   0   13.40   11.50
  20   5   0   15.80    6.70
 -20   5   0   -0.60    8.80
 -20  -5   0    9.50   10.90
 -21  -5   0   -3.40    9.90
  21  -5   0   15.30   12.50
  21   5   0   -8.20    6.90
 -21   5   0    6.00    9.00
  22   5   0   -6.70    7.20
 -22   5   0   -8.90   17.20
 -23  -5   0    7.00   13.50
  23   5   0   13.80    9.00
 -23   5   0   14.80   11.80
 -24   5   0   15.90   14.20
  24   5   0   15.10    9.90
 -24  -5   0   21.50   15.40
   1   6   0    0.40    1.10
  -2  -6   0   72.79    3.50
   2   6   0   79.39    3.40
   3   6   0   -0.80    1.50
  -3  -6   0   -0.50    1.20
   3   6   0   -0.60    1.10
   4   6   0  109.59    6.50
  -4  -6   0  150.68    5.50
   4   6   0  142.19    6.30
  -4   6   0  133.49    5.90
  -5  -6   0    0.50    1.60
  -5   6   0    0.00    1.80
   5   6   0   -0.30    1.40
  -5  -6   0    4.70    2.50
   5   6   0    0.10    1.90
   6  -6   0 3513.75   99.29
  -6  -6   0 3570.24   98.49
  -6   6   0 3543.45   98.89
  -6  -6   0 3613.54  100.29
   6   6   0 3698.73  100.09
   6   6   0 3634.34   98.59
   7   6   0    0.60    2.20
  -7  -6   0    2.40    2.10
   7   6   0    0.00    1.60
   7  -6   0    0.20    2.40
  -7  -6   0    0.00    2.80
  -7   6   0    0.60    1.90
   8   6   0  365.66   12.50
   8   6   0  372.16   13.90
  -8  -6   0  376.06   12.50
  -8   6   0  361.26   12.70
   8  -6   0  356.16   13.40
  -8  -6   0  350.16   14.30
  -8   6   0  382.66   12.50
   9   6   0    1.80    2.70
  -9  -6   0    3.20    2.50
  -9  -6   0    7.40    4.10
  -9   6   0    0.30    2.40
   9  -6   0    2.50    3.10
  -9   6   0    2.30    2.60
   9   6   0    2.80    2.30
  10  -6   0   28.40    4.50
 -10   6   0   24.50    3.90
  10   6   0   26.50    3.60
 -10  -6   0   21.40    4.90
  10   6   0   25.60    5.20
 -10  -6   0   32.50    4.00
 -10   6   0   30.30    4.00
  11   6   0   -3.40    3.30
 -11   6   0   -2.70    2.70
 -11   6   0   -1.50    2.90
 -11  -6   0   -4.10    2.80
  11  -6   0    0.50    3.50
 -11  -6   0   -1.50    4.20
  11   6   0   -4.40    2.40
 -12   6   0  245.08   10.30
 -12  -6   0  212.78   12.30
 -12  -6   0  228.78   11.60
 -12   6   0  203.38   10.20
  12   6   0  210.48    9.70
  12  -6   0  203.68   11.40
  12   6   0  230.28   12.10
  13   6   0    1.20    5.10
 -13   6   0   -1.70    3.80
 -13  -6   0   -0.90    5.10
 -13  -6   0   -4.40    3.70
  13  -6   0    2.00    5.30
 -13   6   0    3.80    4.30
  13   6   0   -5.30    2.90
 -14  -6   0  164.38   12.80
  14  -6   0  190.88   11.80
 -14   6   0  194.38   10.20
  14   6   0  185.58   12.40
 -14   6   0  187.18   10.70
 -14  -6   0  193.98   10.30
  14   6   0  197.88   10.00
 -15  -6   0   -2.80    4.50
 -15  -6   0   -4.60    6.20
  15   6   0   -0.90    4.10
  15   6   0   -2.60    6.30
 -15   6   0   -6.10    4.60
 -15   6   0    0.50    4.80
  15  -6   0    1.80    6.20
 -16   6   0  150.48   11.00
 -16   6   0  173.98   12.60
 -16  -6   0  156.08   10.90
  16   6   0  184.88   12.10
  16   6   0  195.28   10.60
 -16  -6   0  164.18   14.20
  16  -6   0  210.78   13.70
  17   6   0    9.40    4.70
 -17   6   0   -5.70    6.40
 -17  -6   0   -8.20    7.60
 -17  -6   0   10.80    6.30
  17  -6   0   -9.70    8.20
  17   6   0    2.90    8.30
 -17   6   0    2.30    5.70
 -18  -6   0  289.97   14.50
 -18   6   0  250.67   16.40
  18   6   0  283.17   14.10
  18   6   0  263.97   17.40
 -18   6   0  269.77   14.30
  18  -6   0  294.97   18.20
 -18  -6   0  300.17   18.70
  19   6   0   -5.90    5.90
 -19  -6   0   -2.10    7.20
  19  -6   0    8.70   10.20
 -19  -6   0   -4.20    8.10
 -19   6   0  -13.50    6.60
  20   6   0    0.80    6.50
  20  -6   0   20.20   11.00
 -20   6   0   12.60    8.60
 -20  -6   0   -2.00   17.10
  21  -6   0   23.90   12.90
 -21  -6   0    4.60   11.00
 -21   6   0  -13.00    8.90
  21   6   0   14.10    7.80
 -22  -6   0    5.50   12.10
 -22   6   0   -8.20   11.90
  22   6   0   -1.30    7.80
 -23   6   0    9.90   12.50
 -23  -6   0    0.90   12.40
  23   6   0   -0.10    8.40
   1   7   0    1.10    1.30
   2   7   0   82.69    3.70
  -2  -7   0   74.59    3.70
   3   7   0   -0.60    1.50
  -3  -7   0   -0.30    1.40
   3   7   0   -1.40    1.30
  -4  -7   0  203.58    7.40
   4   7   0  200.48    7.40
   4   7   0  214.68    8.70
  -4   7   0  202.28    7.80
  -5  -7   0   -1.80    1.60
   5   7   0   -1.80    1.40
   5   7   0   -1.00    2.50
  -6  -7   0  560.14   17.50
  -6   7   0  574.44   18.00
   6   7   0  570.64   18.90
   6   7   0  581.24   17.40
  -6  -7   0  561.14   19.20
   7   7   0    2.70    1.80
  -7   7   0   -1.40    2.10
   7  -7   0    0.00    2.70
  -7  -7   0   -3.40    2.00
   7   7   0    1.80    3.30
  -7  -7   0    2.00    2.60
  -8  -7   0  683.33   24.70
  -8   7   0  752.32   23.10
   8   7   0  770.52   24.70
   8   7   0  757.82   22.90
   8  -7   0  761.22   23.90
  -8  -7   0  779.52   23.00
   9  -7   0    4.10    3.30
   9   7   0    4.30    2.30
  -9   7   0    2.20    2.70
  -9  -7   0    2.10    2.60
  -9  -7   0    2.30    3.90
  -9   7   0    0.00    2.30
 -10  -7   0   45.00    4.50
  10   7   0   42.00    4.30
  10  -7   0   42.00    5.30
 -10   7   0   44.00    4.50
 -10   7   0   45.20    4.60
  10   7   0   46.30    6.10
 -10  -7   0   39.00    6.00
 -11  -7   0   -0.10    3.50
  11  -7   0    0.90    4.00
  11   7   0    0.60    3.40
  11   7   0   -1.80    2.40
 -11   7   0   -3.00    2.70
 -11   7   0    0.50    2.90
 -11  -7   0    1.70    3.30
  12   7   0   35.50    6.20
 -12  -7   0   18.80    5.90
 -12   7   0   33.60    4.90
  12  -7   0   26.90    5.90
  12   7   0   28.50    4.30
 -12   7   0   26.20    4.50
 -12  -7   0   33.90    5.70
 -13   7   0   -3.00    3.70
  13   7   0   13.10    5.90
  13  -7   0   -1.00    5.20
  13   7   0   -5.10    3.10
 -13   7   0   -4.90    3.70
 -13  -7   0   -2.40    5.40
 -13  -7   0    7.60    4.10
  14   7   0  449.86   19.20
 -14   7   0  451.35   17.00
 -14   7   0  436.96   17.40
 -14  -7   0  443.66   16.90
  14  -7   0  461.25   18.70
 -14  -7   0  443.36   20.00
  14   7   0  432.46   16.60
 -15  -7   0    7.10    6.70
 -15  -7   0   10.90    5.40
 -15   7   0   -1.50    4.40
  15   7   0    1.00    7.00
 -15   7   0    0.50    5.00
  15  -7   0   -1.00    6.00
  15   7   0    5.50    4.70
 -16  -7   0  856.11   29.30
  16  -7   0  869.01   31.80
 -16   7   0  901.41   29.40
  16   7   0  913.61   32.10
 -16  -7   0  843.82   32.60
  16   7   0  872.41   29.10
 -16   7   0  902.01   30.60
 -17  -7   0   -0.90    6.20
 -17   7   0    1.20    6.10
 -17   7   0    0.90    5.80
  17   7   0    6.00    7.80
  17   7   0    5.20    5.00
 -17  -7   0    4.50    8.40
  17  -7   0   -0.40    7.70
  18   7   0   70.49    9.50
 -18   7   0   67.39    9.30
  18  -7   0   41.20   10.90
 -18  -7   0   85.09    9.00
 -18  -7   0   68.59   10.00
  18   7   0   71.49    8.10
 -18   7   0   47.90    8.20
  19   7   0    6.00    5.90
 -19  -7   0    0.50    7.60
  19  -7   0  -15.10    9.50
 -19   7   0    7.40    7.60
 -19  -7   0    7.10   10.30
 -20  -7   0   26.00   11.20
  20  -7   0   13.50   11.10
 -20   7   0   11.70    8.60
  20   7   0   17.90    7.40
 -21  -7   0    5.10   10.30
  21   7   0   -1.00    7.10
  21  -7   0  -21.00   11.60
 -21   7   0   -2.40    9.20
  22   7   0   16.30    8.60
 -22   7   0   13.10   10.40
 -22  -7   0    9.30   13.20
 -23   7   0    3.70   12.20
  23   7   0    6.40    9.10
 -23  -7   0   23.70   15.00
   1   8   0    0.10    1.40
   2   8   0  672.43   19.80
  -2  -8   0  678.43   19.70
  -3  -8   0    1.10    1.60
   3   8   0   -2.80    2.20
   3   8   0   -0.50    1.30
  -4  -8   0  196.08    7.30
   4   8   0  184.48    7.00
   4   8   0  194.38    8.60
  -5  -8   0    2.20    2.20
   5   8   0   -0.40    2.70
  -5   8   0   -2.00    2.00
   5   8   0   -4.00    1.30
   6   8   0   41.90    3.30
   6   8   0   50.49    4.70
  -6   8   0   46.90    3.90
  -6  -8   0   47.40    4.00
  -7  -8   0   -0.70    2.30
   7   8   0   -1.50    1.70
  -7  -8   0   -1.50    3.30
  -7   8   0   -2.00    2.10
   7   8   0   -1.30    3.30
   8   8   0   18.30    3.00
  -8   8   0   20.20    3.30
   8   8   0   19.00    3.80
  -8  -8   0   20.40    3.20
  -8  -8   0   15.00    4.60
  -9   8   0   -3.60    2.50
  -9   8   0    0.10    2.80
  -9  -8   0   -2.70    2.50
   9   8   0    2.70    3.10
   9  -8   0    2.30    3.30
  -9  -8   0   -2.70    3.70
   9   8   0   -4.60    2.20
  10   8   0    9.90    4.80
 -10  -8   0   11.60    3.70
 -10   8   0   10.80    3.40
  10  -8   0   10.60    4.10
 -10  -8   0    5.40    4.50
 -10   8   0   14.20    3.30
  10   8   0   14.20    3.10
  11   8   0    7.70    3.20
  11   8   0    5.40    4.70
  11  -8   0    5.10    4.20
 -11   8   0   -1.00    3.70
 -11  -8   0    3.00    4.90
 -11   8   0   10.80    3.60
 -11  -8   0    0.00    3.20
  12   8   0    1.90    5.30
 -12   8   0    1.20    3.50
 -12   8   0    3.80    3.80
  12   8   0    8.40    3.60
 -12  -8   0    3.60    4.10
  12  -8   0    9.60    5.70
 -13  -8   0    3.70    5.90
 -13  -8   0   -7.30    4.00
  13   8   0    1.60    3.50
 -13   8   0   -3.50    3.80
  13   8   0   10.60    6.00
 -13   8   0    2.90    4.00
  13  -8   0   -1.90    4.90
 -14  -8   0  414.06   20.00
  14   8   0  444.16   16.70
 -14   8   0  444.36   17.70
  14  -8   0  473.25   19.10
 -14   8   0  446.46   16.90
  14   8   0  442.96   19.50
 -14  -8   0  438.16   16.90
 -15   8   0   -7.20    4.80
 -15  -8   0   -4.00    4.90
  15   8   0    1.40    4.50
 -15  -8   0   -1.00    6.40
 -15   8   0    5.50    4.90
  15  -8   0   -4.80    6.70
  15   8   0    2.10    5.50
 -16   8   0  468.15   18.80
 -16   8   0  455.55   18.00
 -16  -8   0  435.26   17.90
 -16  -8   0  413.46   20.10
  16  -8   0  424.46   20.10
  16   8   0  447.46   20.90
  16   8   0  410.56   17.30
  17   8   0   11.50    5.50
  17  -8   0    2.20    8.20
 -17  -8   0    1.10    6.60
  17   8   0    5.80    8.30
 -17  -8   0   -1.70    8.10
 -17   8   0   -0.50    5.60
 -17   8   0    0.40    6.20
 -18  -8   0  157.88   11.90
 -18   8   0  158.08   13.90
  18   8   0  159.68   11.40
  18  -8   0  175.48   16.20
  18   8   0  156.08   15.50
 -18  -8   0  169.18   16.40
 -19  -8   0   -5.10   11.20
 -19   8   0   -6.70    7.70
 -19  -8   0    3.80    7.20
  19  -8   0  -13.30   10.00
  19   8   0   -3.40    9.60
  20  -8   0   51.19   13.10
  20   8   0   27.60    7.80
 -20  -8   0   18.60   11.30
 -20   8   0   34.80   10.00
  21  -8   0   -4.30   12.30
 -21   8   0   -3.00    9.50
  21   8   0    1.30    7.10
 -22  -8   0   29.50   13.10
  22   8   0   16.60    8.70
 -22   8   0   16.10   11.40
 -23   8   0   -9.30   12.10
 -23  -8   0  -15.90   13.50
  23   8   0    9.30    8.90
   1   9   0   -0.70    1.50
   2   9   0  138.79    5.70
   3   9   0   -3.00    2.30
  -3  -9   0   -0.60    1.70
   4   9   0    4.80    3.00
   4   9   0    6.30    1.90
  -4  -9   0    8.10    2.20
  -5  -9   0   -1.30    2.00
   5   9   0   -6.00    2.80
  -5   9   0    2.40    2.30
   5   9   0   -0.50    1.70
   6   9   0  253.97    9.10
   6   9   0  258.07   11.10
  -6   9   0  242.58    9.80
  -6  -9   0  240.88    9.30
   7   9   0   -1.10    1.90
  -7   9   0    0.30    2.50
   7   9   0   -3.30    2.60
  -7  -9   0    1.70    2.30
   8   9   0  463.45   15.20
   8   9   0  422.96   19.10
  -8  -9   0  460.75   15.30
  -8  -9   0  451.45   17.60
  -8   9   0  469.75   15.60
   9   9   0    1.40    2.40
  -9  -9   0    1.10    3.00
   9   9   0   -3.60    4.10
  -9  -9   0   -2.30    4.10
  -9   9   0    4.10    2.90
 -10  -9   0  291.57   11.50
  10   9   0  282.77   11.00
  10  -9   0  264.77   12.50
  10   9   0  285.77   12.70
 -10  -9   0  263.77   13.60
 -10   9   0  264.47   11.10
 -10   9   0  295.47   11.20
 -11   9   0   -2.00    3.10
  11  -9   0   -3.80    3.70
  11   9   0    3.10    5.20
 -11  -9   0   -2.70    3.40
  11   9   0   -3.60    2.50
 -11  -9   0   -4.00    3.80
  12   9   0   23.40    5.40
  12   9   0   22.80    4.00
 -12  -9   0   19.70    6.80
 -12   9   0   18.80    4.50
 -12   9   0   15.40    4.20
 -13   9   0   -0.20    4.20
 -13   9   0   -4.90    4.20
  13   9   0  -10.60    5.80
 -13  -9   0    1.60    4.90
 -13  -9   0    6.00    4.50
  13  -9   0    0.40    5.20
  13   9   0    5.00    3.50
 -14   9   0    5.20    4.70
 -14   9   0    4.20    4.80
 -14  -9   0    2.10    6.60
  14  -9   0    7.10    6.10
  14   9   0    0.70    4.00
 -14  -9   0    3.30    4.80
  14   9   0    9.10    6.90
 -15   9   0   -2.10    5.00
  15   9   0    3.20    4.70
  15  -9   0   -8.10    6.50
  15   9   0    4.10    7.40
 -15   9   0    2.40    5.30
 -15  -9   0    7.90    7.10
 -15  -9   0   -0.40    5.30
 -16   9   0  115.99   10.10
 -16   9   0   97.69    9.70
  16   9   0   96.69    8.80
  16   9   0   75.99   11.00
 -16  -9   0  106.59    9.40
  16  -9   0  106.09   11.70
 -16  -9   0  109.59   11.20
  17   9   0   -8.00    8.50
  17   9   0    7.70    5.40
  17  -9   0   -7.60    9.10
 -17  -9   0    9.50    8.30
 -17   9   0   -0.60    5.80
 -17  -9   0    7.30    6.60
 -17   9   0    9.60    7.00
 -18  -9   0   -0.30    9.50
 -18   9   0  -10.70    6.50
 -18  -9   0    5.80    6.70
  18  -9   0  -13.10    8.80
  18   9   0   -1.90    5.70
  19   9   0    1.80    8.00
 -19  -9   0   -5.80   11.80
  19  -9   0   -2.00   11.50
 -19   9   0    4.60    7.40
 -19  -9   0   20.00    8.50
  20  -9   0   94.29   15.00
  20   9   0   87.09    9.80
 -20   9   0   61.09   10.90
 -20  -9   0   50.69   12.90
  21   9   0    1.10    7.70
 -21   9   0    2.90   10.20
  21  -9   0   20.60   12.80
 -21  -9   0   -9.00   10.70
 -22  -9   0   20.30   14.40
  22   9   0   39.40    9.70
 -22   9   0   28.90   12.60
 -23  -9   0  -17.80   13.40
 -23   9   0   -7.90   12.30
  23   9   0  -11.90    9.10
   1  10   0    0.10    1.70
   3  10   0   -1.30    1.60
  -3 -10   0   -2.70    1.80
   3  10   0   -2.00    2.70
  -4 -10   0 2137.99   60.49
   4  10   0 2175.38   60.59
   4  10   0 2211.08   62.39
  -5 -10   0   -0.50    2.20
   5  10   0   -5.00    3.20
   5  10   0    2.30    1.70
  -5  10   0   -2.70    2.20
  -6  10   0 2045.30   59.39
  -6 -10   0 2037.80   58.59
   6  10   0 2168.68   60.69
   6  10   0 2096.29   58.49
   7  10   0    2.50    2.10
  -7 -10   0    1.10    2.70
  -7  10   0    1.90    2.70
   7  10   0    0.30    3.90
  -8  10   0   33.00    4.30
  -8 -10   0   34.10    4.00
   8  10   0   29.50    4.90
   8  10   0   30.80    3.70
   9  10   0   -4.10    3.20
  -9 -10   0    0.00    3.20
  -9  10   0    1.80    2.80
   9  10   0    0.70    2.40
 -10 -10   0  130.99   10.10
 -10 -10   0  138.79    9.40
  10  10   0  137.59    7.30
  10  10   0  150.98   10.30
 -10  10   0  139.19    8.00
 -11 -10   0    6.00    5.50
  11  10   0    2.80    3.10
 -11  10   0   -7.90    3.10
  11  10   0  -11.90    4.60
 -11  10   0   -0.90    3.20
 -11 -10   0    1.30    3.60
 -12 -10   0 1808.42   55.79
  12  10   0 1788.62   54.79
 -12  10   0 1808.32   52.19
 -12  10   0 1788.22   52.59
  12  10   0 1759.82   52.19
 -13  10   0   -1.50    3.90
 -13  10   0   -1.00    4.50
  13 -10   0    3.30    5.70
 -13 -10   0    0.00    4.40
 -13 -10   0    8.90    6.60
  13  10   0   10.40    3.90
  13  10   0    3.00    4.70
 -14 -10   0   35.70    7.20
 -14  10   0   37.80    6.10
  14  10   0   42.80    5.70
  14  10   0   39.50    8.10
 -14  10   0   39.00    6.20
  14 -10   0   37.90    6.90
 -14 -10   0   39.30    6.20
  15 -10   0   -0.50    6.90
 -15  10   0    6.50    5.60
  15  10   0    2.30    7.70
 -15 -10   0   -6.80    7.50
  15  10   0   -9.30    4.30
 -15  10   0   -2.50    5.10
 -15 -10   0   -0.90    5.30
  16  10   0   -1.50    8.20
 -16  10   0    9.80    6.60
 -16 -10   0    6.60    6.50
 -16 -10   0    6.60    8.50
  16 -10   0    2.40    8.40
  16  10   0    6.40    5.00
 -16  10   0    3.50    5.90
 -17  10   0    2.60    5.80
  17  10   0   -3.40    5.40
 -17 -10   0   -5.50    6.50
 -17  10   0    1.70    6.30
 -17 -10   0   -4.70    6.60
  17 -10   0    8.40    8.40
 -18 -10   0  135.39   11.90
 -18  10   0  110.89   11.70
 -18 -10   0  120.69   14.80
  18 -10   0  142.99   14.80
  18  10   0  146.29   11.20
 -19 -10   0   -2.30    8.90
  19  10   0    4.90    6.20
 -19 -10   0   -5.30    9.90
  19 -10   0   -4.10   11.50
 -19  10   0   -0.60    7.20
 -20 -10   0   24.80   12.40
 -20  10   0   25.70    9.50
  20  10   0   32.70    8.00
  20 -10   0   19.60   13.50
 -21 -10   0    0.80   12.50
 -21  10   0   -0.20    9.90
  21  10   0   -0.40    7.40
  21 -10   0    8.60   13.90
  22  10   0    6.10    8.20
 -22  10   0   11.00   11.40
 -22 -10   0   15.10   11.20
 -23 -10   0   12.70   15.20
  23  10   0  -11.70    9.30
 -23  10   0   -3.50   12.30
   0  11   0    0.40    1.90
   2  11   0   80.69    4.50
   3  11   0   -1.20    1.80
   3  11   0   -2.40    3.00
   4  11   0  247.38    9.00
  -4 -11   0  228.38    9.00
   4  11   0  250.47   10.80
   5  11   0   -2.10    1.90
   5  11   0    2.90    3.40
  -5 -11   0    1.20    2.40
   6  11   0  854.31   25.10
  -6  11   0  820.02   26.00
  -6 -11   0  840.32   25.30
   6  11   0  816.72   27.10
   7  11   0    1.50    4.00
   7  11   0    0.00    2.20
  -7 -11   0    0.60    2.80
  -7  11   0    0.50    2.90
   8  11   0    1.40    2.50
   8  11   0    0.20    4.30
  -8  11   0   -1.40    2.50
  -8 -11   0   -0.80    2.90
  -9 -11   0   -2.80    3.00
   9  11   0    0.80    2.70
  -9  11   0    1.30    3.10
   9  11   0    1.60    4.90
 -10  11   0   18.40    4.10
  10  11   0    9.10    5.80
 -10 -11   0   16.80    4.80
  10  11   0   14.00    3.50
  11  11   0   11.20    3.60
 -11  11   0    5.90    4.00
 -11  11   0    9.30    4.20
  11  11   0    9.20    4.80
 -11 -11   0    7.50    4.30
 -12  11   0   23.50    4.90
  12  11   0   16.20    4.10
 -12 -11   0   23.70    8.80
  12  11   0   21.90    7.00
 -12  11   0   16.20    4.70
 -12 -11   0   15.90    6.70
 -13  11   0    2.60    4.70
  13  11   0    1.60    7.00
 -13 -11   0    1.30    6.60
 -13  11   0   -0.10    4.50
 -13 -11   0    1.60    5.10
  13  11   0   -0.10    3.60
 -14  11   0    5.80    5.20
  14  11   0   13.40    4.60
 -14 -11   0   22.80    6.60
  14  11   0    0.80    5.40
 -14 -11   0    6.80    5.80
 -14  11   0   -2.40    4.90
 -15 -11   0  -13.70    5.70
  15  11   0    9.80    6.50
  15  11   0   10.80    5.00
 -15  11   0    7.80    5.70
 -15 -11   0    1.00    7.90
  15 -11   0   -0.90    7.10
 -15  11   0    6.80    5.10
 -16 -11   0   75.69    8.50
 -16 -11   0   51.39   11.00
  16  11   0   72.69    9.30
 -16  11   0   41.90    7.20
  16  11   0   38.00    6.70
  16 -11   0   61.09   10.30
 -16  11   0   56.99    7.70
  17 -11   0   -3.10    9.50
 -17  11   0    9.20    6.50
 -17 -11   0   -0.20    7.00
  17  11   0   -4.30    4.90
 -17 -11   0    1.50    8.80
  17  11   0  -15.70    7.90
 -17  11   0    3.10    6.80
  18  11   0   -2.40    6.00
 -18  11   0   11.50    7.20
 -18 -11   0   -3.60    6.80
  18 -11   0    3.80    9.70
  19 -11   0    2.80   11.90
 -19 -11   0   -0.30   10.10
  19  11   0   -7.00    6.50
 -19  11   0   -2.30    8.10
 -19 -11   0  -14.30    8.20
  20 -11   0   25.50   13.60
  20  11   0   43.00    8.90
 -20  11   0   41.60    9.70
 -21  11   0   -3.40   10.10
 -21 -11   0   -0.10   11.40
  21  11   0    1.10    8.30
  21 -11   0  -25.50   13.60
 -22  11   0    2.40   12.10
  22  11   0   31.00    9.30
   0  12   0   73.39    4.70
   1  12   0    2.10    2.00
   2  12   0  123.89    6.10
   3  12   0   -7.80    3.00
   3  12   0   -1.30    1.90
   4  12   0  389.56   12.60
   4  12   0  358.86   14.40
  -4 -12   0  355.26   12.40
   5  12   0   -1.70    2.00
  -5 -12   0   -2.60    2.50
   5  12   0   -3.20    3.80
   6  12   0  538.05   17.30
  -6  12   0  546.85   18.50
  -6 -12   0  526.95   17.40
   6  12   0  534.75   19.70
   7  12   0    6.10    4.60
  -7  12   0   -0.70    2.80
  -7 -12   0   -2.80    3.00
   7  12   0   -2.90    2.10
   8  12   0  320.77   14.70
   8  12   0  322.57   11.90
  -8  12   0  319.97   12.90
  -8 -12   0  332.77   12.50
  -9 -12   0   -5.20    3.40
   9  12   0   -6.50    4.70
  -9  12   0    1.90    3.30
   9  12   0   -4.80    2.70
 -10  12   0   72.59    7.00
  10  12   0   88.99    8.70
 -10 -12   0   88.99    8.50
  10  12   0   90.19    6.20
  11  12   0   -1.20    3.30
 -11 -12   0    1.00    4.10
  11  12   0   -4.80    4.40
 -11  12   0   -2.50    3.40
  12  12   0  508.25   18.00
 -12  12   0  533.95   18.30
  12  12   0  470.05   21.10
 -12  12   0  488.85   18.50
  13  12   0   -8.50    6.80
  13  12   0    0.60    4.10
 -13 -12   0    2.10    5.40
 -13  12   0   12.40    4.80
 -13  12   0    3.80    4.50
  14  12   0 1111.69   36.50
 -14  12   0 1071.89   33.80
  14  12   0 1055.09   33.50
 -14  12   0  990.00   33.40
 -14 -12   0 1044.30   33.70
 -15  12   0    5.10    5.50
  15  12   0    1.70    6.50
 -15 -12   0   -0.30    5.90
  15  12   0    3.30    4.60
 -15  12   0    6.50    6.30
 -16  12   0   -1.30    5.80
 -16  12   0    0.70    5.50
 -16 -12   0    0.20    6.70
  16  12   0    6.80    5.40
  16  12   0   -0.80    6.70
 -17  12   0   -5.30    5.70
 -17 -12   0    2.10    7.80
  17  12   0   -7.20    5.50
  18  12   0   -1.40   11.60
 -18 -12   0   -5.90    7.30
 -18  12   0    3.40    6.60
 -19 -12   0    6.30   10.60
  19  12   0    1.30    6.60
 -19  12   0    4.90    8.60
 -20  12   0   34.90    9.50
  20  12   0   25.90    8.60
  21  12   0   18.40    9.00
 -21  12   0    8.00   10.50
 -22  12   0   17.20   14.10
  22  12   0   19.00    9.50
   0  13   0    2.10    2.40
   1  13   0    2.40    2.30
   2  13   0  175.88    7.60
   3  13   0   -3.30    3.30
   3  13   0   -1.90    2.00
   4  13   0  104.79    7.70
   4  13   0   98.49    5.60
   5  13   0   -0.70    2.00
   5  13   0    5.90    4.10
  -5 -13   0   -0.40    2.70
   6  13   0    7.90    2.70
  -6  13   0   10.10    3.70
  -6 -13   0    9.50    3.30
   6  13   0   11.10    4.70
   7  13   0    0.40    2.40
  -7  13   0   -1.90    3.40
  -7 -13   0    2.90    3.20
   7  13   0   -0.20    3.70
  -8 -13   0  130.89    7.80
   8  13   0  125.89    8.80
  -8  13   0  131.59    7.90
   8  13   0  141.79    7.10
  -9 -13   0    3.00    3.80
   9  13   0    1.50    2.80
   9  13   0    5.20    5.30
  -9  13   0    0.50    3.30
  10  13   0  106.29    7.10
 -10  13   0  110.59    7.90
 -10 -13   0   98.59    8.80
  10  13   0  106.29   10.60
  11  13   0   -5.90    4.50
  11  13   0   -0.30    3.40
 -11 -13   0   -1.90    4.60
 -11  13   0   -2.40    3.50
 -12  13   0   75.39    7.30
  12  13   0   57.89    6.20
 -12  13   0   86.39    7.90
  12  13   0   79.99    9.90
  13  13   0   24.10    8.10
  13  13   0   11.60    4.50
 -13 -13   0    7.40    5.70
 -13  13   0    2.50    5.10
 -13  13   0    8.30    5.10
 -14  13   0  190.88   11.20
 -14  13   0  168.58   11.10
  14  13   0  161.48   10.00
 -14 -13   0  149.88   11.70
  14  13   0  180.18   13.00
  15  13   0   15.80    8.10
 -15  13   0   -0.80    5.40
 -15  13   0   -7.40    5.90
  15  13   0    0.70    5.10
 -15 -13   0   -2.70    6.80
  16  13   0    0.00    5.30
 -16 -13   0    2.90    7.40
 -16  13   0    0.40    6.10
 -16  13   0   12.20    6.40
 -17 -13   0    7.70    8.60
  17  13   0    2.70    6.10
 -17  13   0   -6.00    6.10
 -18  13   0  -12.40    7.20
  18  13   0    0.50    6.60
 -18 -13   0  -18.50    7.50
 -19  13   0   -0.30    8.40
 -19 -13   0    8.70   11.20
  19  13   0    9.10    7.60
  20  13   0   86.69   10.70
 -20  13   0   61.69   10.70
 -21  13   0   12.10   10.90
  21  13   0   -4.10    8.60
  22  13   0   27.10   10.00
 -22  13   0   17.80   14.00
   0  14   0  296.27   11.10
   1  14   0   -4.10    2.20
   2  14   0   -0.60    2.30
   3  14   0   -2.10    2.20
   3  14   0    2.90    3.80
   4  14   0   -0.10    2.40
   4  14   0   -1.20    4.00
   5  14   0   -3.20    2.40
   5  14   0    4.30    4.70
  -5 -14   0   -0.60    2.70
   6  14   0   52.89    6.80
  -6  14   0   56.69    5.90
  -6 -14   0   54.89    5.00
   6  14   0   63.29    5.20
  -7 -14   0   -2.30    3.20
   7  14   0   -1.40    2.60
   7  14   0    2.10    5.10
  -7  14   0    0.00    3.70
   8  14   0   -4.40    2.80
  -8 -14   0    3.20    3.70
  -8  14   0   -0.30    3.50
   8  14   0    7.30    5.70
  -9  14   0   -3.90    3.40
   9  14   0   -0.30    3.20
  -9 -14   0   -2.50    3.90
   9  14   0   -4.70    5.30
 -10 -14   0   37.40    5.80
 -10  14   0   32.00    5.40
  10  14   0   43.80    5.10
  10  14   0   39.30    7.60
  11  14   0   -1.20    3.50
 -11 -14   0   -2.80    4.50
  11  14   0    2.30    7.10
 -11  14   0    0.10    4.30
  12  14   0  360.56   18.50
 -12  14   0  373.26   15.40
  12  14   0  364.96   14.60
 -13 -14   0   -3.00    5.30
 -13  14   0   -0.90    4.90
  13  14   0   -1.80    3.90
 -13  14   0   -2.30    4.70
  13  14   0    1.40    6.30
 -14 -14   0    1.60    6.40
  14  14   0   -3.30    8.20
 -14  14   0    9.40    5.40
 -14  14   0   -4.20    5.50
  14  14   0   15.40    5.10
 -15 -14   0    3.80    7.10
  15  14   0    1.20    9.10
  15  14   0   -7.90    5.00
 -15  14   0   -4.80    5.30
 -15  14   0    3.20    6.50
 -16  14   0   32.50    7.50
 -16  14   0   37.80    7.40
  16  14   0   26.20    6.80
 -16 -14   0   51.89    9.30
  17  14   0   -9.10    5.90
 -17 -14   0    1.60    8.40
 -17  14   0    5.30    7.40
  18  14   0  164.38   12.80
 -18  14   0  208.18   15.00
 -18 -14   0  167.58   14.50
  19  14   0   -2.20    7.40
 -19  14   0  -11.60    7.80
 -19 -14   0   -0.20    9.90
  20  14   0   13.70    8.10
 -20  14   0    0.80    9.60
  21  14   0    2.30    9.30
 -21  14   0   24.30   10.90
   0  15   0    2.60    2.50
   1  15   0   -0.90    2.40
   2  15   0  154.18    7.40
   3  15   0    0.40    2.30
   3  15   0    5.00    4.60
   4  15   0  101.59    8.30
   4  15   0   78.79    5.60
   5  15   0    0.40    4.60
   5  15   0    0.90    2.50
   6  15   0    9.80    5.30
   6  15   0    8.80    3.20
  -6 -15   0   13.40    3.40
  -7  15   0   -5.90    3.50
  -7 -15   0    3.10    3.60
   7  15   0    4.10    4.20
   7  15   0   -3.00    2.60
   8  15   0   28.10    4.40
   8  15   0   20.10    6.50
  -8 -15   0   24.20    4.70
  -8  15   0   22.10    5.00
   9  15   0   -1.90    2.80
  -9  15   0   -5.90    4.20
   9  15   0   -7.20    6.00
  -9 -15   0    0.80    4.50
  10  15   0  181.08    9.60
 -10  15   0  167.58   10.60
 -10 -15   0  182.18   10.40
  10  15   0  190.58   13.30
 -11  15   0    1.80    4.90
  11  15   0   -1.60    7.00
 -11 -15   0   -4.30    4.80
  11  15   0    0.40    3.90
  12  15   0   49.90    8.00
 -12  15   0   43.40    6.10
  12  15   0   52.89    6.30
 -12 -15   0   50.89    8.30
 -13 -15   0   -5.90    5.50
 -13  15   0    5.50    5.50
  13  15   0    4.00    8.50
 -13  15   0   -1.00    5.20
  13  15   0   -2.60    4.50
  14  15   0   -7.70    8.30
 -14 -15   0   11.50    6.80
  14  15   0    8.00    5.20
 -14  15   0   -2.90    5.60
 -14  15   0   -1.50    5.60
 -15  15   0   -0.30    5.60
 -15  15   0   -7.40    5.80
 -15 -15   0    6.10    7.70
  15  15   0    4.20    5.80
  16  15   0   10.60    6.20
 -16 -15   0   27.70    8.20
 -16  15   0    8.20    7.70
 -16  15   0    9.00    6.90
 -17 -15   0   -9.90    8.70
  17  15   0  -17.10   10.20
 -17  15   0    4.20    7.30
  18  15   0   11.50    7.50
 -18 -15   0    2.30    9.50
 -18  15   0    5.60    8.40
 -19 -15   0   -0.60   10.50
 -19  15   0   -5.90    8.90
  19  15   0    1.00    7.70
  20  15   0   19.80    8.90
 -20  15   0   -9.60    8.80
  21  15   0   -7.20    9.00
 -21  15   0   -2.20   11.00
   0  16   0  449.06   15.80
  -1  16   0   -4.80    2.90
   1  16   0    1.80    2.80
   2  16   0    1.80    2.70
   3  16   0   -0.90    4.50
   3  16   0   -6.40    2.40
   4  16   0   56.19    7.20
   4  16   0   58.39    5.40
   5  16   0   -2.20    5.10
   5  16   0   -2.70    2.90
   6  16   0  188.48    9.00
  -6 -16   0  180.18    8.80
   6  16   0  216.08   12.50
   7  16   0   -3.10    5.80
  -7  16   0    5.30    4.20
   7  16   0   -0.20    3.20
  -7 -16   0   -4.50    3.50
   8  16   0   47.60    8.10
   8  16   0   45.70    5.10
  -8 -16   0   45.30    5.50
  -8  16   0   40.70    6.30
  -9  16   0   -3.10    4.70
   9  16   0   -1.00    3.40
   9  16   0  -11.60    5.80
  -9 -16   0    4.60    4.80
  10  16   0  227.68   15.20
  10  16   0  235.38   10.80
 -10  16   0  229.68   11.80
 -10 -16   0  231.28   12.20
 -11 -16   0    5.80    5.60
  11  16   0    5.50    7.80
  11  16   0    6.40    4.20
 -11  16   0   -0.50    4.40
  12  16   0   -3.80    4.10
 -12 -16   0    5.10    6.10
 -12  16   0    6.70    5.40
  12  16   0   14.20    8.80
  13  16   0    6.50    4.90
 -13  16   0   -6.30    6.00
 -13  16   0   -3.90    5.10
 -13 -16   0    7.90    6.50
  13  16   0    3.60    8.00
 -14  16   0    5.10    5.70
 -14 -16   0   -4.90    7.20
  14  16   0   -1.30    5.00
  14  16   0    3.30    8.50
 -14  16   0    2.10    6.80
 -15  16   0    2.30    6.40
 -15  16   0   -6.10    6.20
 -15 -16   0    6.10    7.10
  15  16   0   -4.40    5.10
 -16  16   0    9.80    6.30
 -16 -16   0  -15.10    8.90
  16  16   0    4.90    5.60
 -17 -16   0    6.90   10.10
  17  16   0  -10.40    6.60
 -17  16   0   -2.90    7.60
  18  16   0   30.80    8.40
 -18  16   0   16.10    8.90
 -18 -16   0  -13.20   10.00
 -19  16   0   12.10    9.10
 -19 -16   0   25.20   11.20
  19  16   0    6.50    8.10
  20  16   0   57.29   10.40
 -20  16   0   68.19   12.10
   0  17   0    5.50    3.10
  -1  17   0    4.50    3.10
   1  17   0   -3.00    2.90
   2  17   0  135.69    7.60
   3  17   0   -1.10    2.80
   3  17   0    1.20    4.60
   4  17   0   10.10    5.70
   4  17   0    7.00    3.30
   5  17   0    5.60    5.80
   5  17   0   -1.10    3.20
   6  17   0   10.10    3.70
   6  17   0   11.80    6.50
  -7 -17   0   -1.60    3.90
  -7  17   0   -6.30    4.40
   7  17   0    9.10    3.70
   7  17   0    1.70    6.40
  -8 -17   0   53.59    6.00
   8  17   0   55.99    8.80
  -8  17   0   46.80    7.00
   8  17   0   51.89    5.40
  -9  17   0   -3.90    5.10
  -9 -17   0    3.90    4.90
   9  17   0   -4.70    3.30
   9  17   0   -6.90    6.80
  10  17   0   59.19   10.00
 -10  17   0   56.19    7.40
  10  17   0   69.89    6.70
 -10 -17   0   58.39    7.00
 -11 -17   0    4.60    6.00
 -11  17   0    6.80    5.50
  11  17   0   -3.00    7.80
  11  17   0    0.20    4.10
 -12 -17   0  127.39   11.10
  12  17   0  109.19   11.00
  12  17   0  106.19    8.50
 -12  17   0  126.39   10.00
 -13 -17   0   12.30    7.30
 -13  17   0    2.20    5.70
  13  17   0   -4.80    8.70
  13  17   0   -3.30    4.70
 -14  17   0   14.20    7.10
  14  17   0   26.50    6.30
 -14 -17   0   15.80    8.60
 -14  17   0   14.30    6.60
 -15 -17   0    7.90    8.70
 -15  17   0   -8.00    6.10
  15  17   0   -4.90    5.50
 -15  17   0    9.70    7.00
 -16 -17   0   -8.80    8.50
 -16  17   0  -14.00    6.40
  16  17   0    2.60    6.50
  17  17   0    5.10    7.30
 -17  17   0    1.30    7.80
 -17 -17   0   -0.70   10.50
 -18  17   0  127.19   12.70
  18  17   0  103.59   11.40
 -18 -17   0   65.59   12.80
  19  17   0    3.00    8.20
 -19  17   0   18.20    9.70
 -19 -17   0   -5.60   11.10
 -20  17   0   20.00   11.10
  20  17   0   26.30    9.70
   0  18   0 1924.31   55.99
   1  18   0   -2.80    3.60
  -1  18   0    2.50    3.60
   2  18   0   30.70    4.80
   3  18   0   -8.40    3.20
   3  18   0   -1.80    5.40
   4  18   0  260.47   11.30
   4  18   0  273.57   14.50
   5  18   0    7.10    6.40
   5  18   0   -2.50    3.40
   6  18   0  400.46   14.90
   6  18   0  396.96   18.50
   7  18   0   11.30    7.50
   7  18   0   -3.10    3.60
  -7  18   0   -6.90    4.30
  -8 -18   0  259.77   11.80
  -8  18   0  262.87   13.70
   8  18   0  259.97   15.70
   8  18   0  257.97   11.80
  -9  18   0   -3.20    5.20
   9  18   0    3.30    4.00
   9  18   0   -1.70    7.60
  -9 -18   0    2.90    5.00
  10  18   0  277.77   12.30
 -10  18   0  266.07   14.00
 -10 -18   0  272.87   13.30
  10  18   0  259.97   16.90
  11  18   0   -7.00    8.40
 -11  18   0   -3.90    5.50
  11  18   0   -6.80    4.10
 -12  18   0  451.55   18.30
  12  18   0  419.26   22.00
  12  18   0  449.26   17.50
 -12 -18   0  438.16   18.60
 -13 -18   0    4.40    7.70
 -13  18   0    0.90    5.90
  13  18   0   -6.70    4.90
 -14 -18   0   57.19    9.90
  14  18   0   47.60    7.20
 -14  18   0   56.79    8.30
 -14  18   0   33.80    7.90
  15  18   0    7.70    6.00
 -15  18   0   -4.50    6.40
 -15 -18   0    5.90    9.30
 -16  18   0   -4.40    6.70
  16  18   0    1.20   12.40
 -16 -18   0   18.50   10.50
  17  18   0    6.40    7.10
 -17  18   0   -5.20    7.70
 -17 -18   0    3.40   11.10
 -18 -18   0   30.00   10.90
  18  18   0   32.30    9.10
 -18  18   0   16.80    9.40
 -19  18   0   -1.70    9.50
  19  18   0   -8.10    8.40
 -19 -18   0  -29.20   11.20
   0  19   0    4.60    3.80
   1  19   0    3.40    3.90
  -1  19   0   -1.40    4.00
  -2  19   0   97.39    7.90
   2  19   0   97.89    7.50
   3  19   0   -0.20    3.50
   3  19   0   -3.90    6.10
   4  19   0  281.57   14.90
   4  19   0  260.47   11.70
   5  19   0   -2.40    3.50
   5  19   0   10.70    6.70
   6  19   0    4.10    3.90
   6  19   0    1.30    6.80
   7  19   0  -10.10    7.10
  -7  19   0   -6.90    5.30
   7  19   0    0.00    3.80
  -8  19   0   91.29    9.10
   8  19   0   90.19    7.80
   8  19   0  107.39   11.20
   9  19   0   -7.20    3.60
  -9 -19   0   -3.60    5.10
   9  19   0   -5.50    8.30
  -9  19   0   -3.40    5.70
 -10 -19   0    3.70    5.70
 -10  19   0    0.30    5.90
  10  19   0   -3.00    8.10
  10  19   0    4.30    4.50
 -11 -19   0    9.70    7.40
 -11  19   0    5.30    6.20
  11  19   0   10.20    9.00
  11  19   0    5.60    4.70
  12  19   0    7.50    9.40
 -12 -19   0    1.70    7.10
 -12  19   0   10.70    6.20
  12  19   0    2.70    5.00
  13  19   0   -1.10    4.90
 -13  19   0    2.70    6.10
 -14  19   0   18.50    7.40
 -14  19   0   14.80    7.40
 -14 -19   0   19.00    9.40
  14  19   0   24.60    6.70
 -15 -19   0   -2.50    9.20
 -15  19   0   -8.10    6.80
  15  19   0   -1.70    6.50
  16  19   0   -6.20    7.30
 -16  19   0   -0.20    7.50
 -16 -19   0   13.60   10.90
 -17 -19   0    2.50   10.90
  17  19   0    3.30    7.30
 -17  19   0   -9.70    8.50
 -18 -19   0   46.10   13.00
  18  19   0   18.90    8.50
 -18  19   0    2.90    8.80
  19  19   0   14.90    9.00
 -19  19   0   19.70   10.40
   0  20   0  388.96   15.70
  -1  20   0   -5.30    4.00
   1  20   0   -5.90    3.90
  -2  20   0  180.18   10.60
   2  20   0  185.58   10.10
   2  20   0  194.08   13.20
   3  20   0   10.20    6.80
   3  20   0   -6.60    3.90
   4  20   0   14.70    5.00
   4  20   0   21.80    7.60
   5  20   0   -2.80    3.60
   5  20   0   10.20    7.30
   6  20   0  141.09    9.20
   6  20   0  175.18   13.60
   7  20   0   -5.30    4.10
  -7  20   0   -3.30    5.30
   7  20   0   -6.10    7.70
   8  20   0  241.38   11.80
  -8  20   0  248.28   14.20
   8  20   0  256.37   16.90
  -9  20   0    1.30    6.00
   9  20   0   -1.90    4.70
   9  20   0  -18.90    8.60
  10  20   0   67.99   11.00
  10  20   0   51.19    6.90
 -10 -20   0   65.39    7.50
 -10  20   0   56.89    8.50
  11  20   0    4.50    5.30
  11  20   0  -11.60    8.30
 -11  20   0    3.20    6.50
 -11 -20   0   -8.80    6.60
 -12  20   0   -1.30    6.10
 -12 -20   0   10.60    8.70
  12  20   0   -4.10    4.90
  13  20   0  -11.20    5.30
 -13 -20   0  -20.00    8.30
 -13  20   0    5.70    6.90
  14  20   0  156.48   11.40
 -14 -20   0  174.98   15.20
 -14  20   0  158.68   12.80
 -15 -20   0   -3.10   10.00
 -15  20   0   -8.10    7.30
  16  20   0   13.00    8.10
 -16  20   0    4.10    8.20
 -16 -20   0   10.50   10.70
  17  20   0    0.80    7.90
 -17 -20   0    4.50   11.70
 -17  20   0   10.80    9.00
  18  20   0   56.79   10.50
 -18  20   0   39.10   10.50
   0  21   0    2.80    4.80
  -1  21   0   -2.90    4.70
   1  21   0    7.90    4.60
   2  21   0  503.95   22.10
  -2  21   0  534.95   20.10
   2  21   0  544.45   19.60
  -3  21   0    6.20    5.10
   3  21   0   -0.20    4.20
   3  21   0   -2.00    7.10
   4  21   0   -3.80    4.20
   4  21   0   -8.10    7.40
   5  21   0   -4.20    4.10
   5  21   0   -6.30    7.80
   6  21   0   24.60    5.20
   6  21   0    4.90    8.50
  -7  21   0   -2.40    6.30
   7  21   0    1.20    8.20
   7  21   0    2.00    4.40
   8  21   0  285.97   18.50
  -8  21   0  273.97   15.10
   8  21   0  278.87   12.60
   9  21   0   -5.30    4.30
   9  21   0   -3.10    9.00
  -9  21   0    1.60    6.30
  10  21   0   31.00   10.60
 -10  21   0   16.90    6.80
  10  21   0   18.10    5.30
 -11 -21   0   -9.50    6.50
 -11  21   0   -4.70    6.50
  11  21   0   -3.70    4.70
 -12  21   0   14.70    7.60
  12  21   0   33.40    7.00
 -13 -21   0    1.90    8.40
 -13  21   0   -7.80    7.00
  13  21   0   -7.50    5.50
  14  21   0   -3.60    6.30
 -14  21   0    4.80    7.50
 -15 -21   0   -1.60    9.80
  15  21   0  -12.30    6.70
 -15  21   0  -10.80    7.30
  16  21   0    4.50    7.80
 -16  21   0  -22.50    8.10
 -16 -21   0   -7.70   10.30
  17  21   0   -4.20    7.90
 -17  21   0   -8.50    8.80
   0  22   0   62.69    7.60
  -1  22   0   -5.60    5.10
   1  22   0   -4.20    4.60
   2  22   0  101.69   11.10
  -2  22   0   93.19    9.00
   2  22   0   97.89    8.60
   3  22   0   -7.80    4.30
  -3  22   0   -5.60    5.00
   3  22   0    6.90    8.40
   4  22   0  135.29    9.20
   4  22   0  130.09   12.80
   5  22   0   -9.70    4.20
   5  22   0   -0.40    8.20
   6  22   0   19.20    9.90
   6  22   0    4.60    5.00
   7  22   0   14.80    8.80
  -7  22   0    8.90    7.30
   7  22   0   -2.30    4.30
   8  22   0    5.10    5.00
  -8  22   0    9.00    7.30
   8  22   0   16.40   10.10
  -9  22   0    6.50    7.30
   9  22   0   -0.90    4.70
   9  22   0    9.20   10.20
 -10  22   0   11.10    7.30
  10  22   0    3.60    5.30
 -11  22   0    2.90    7.30
  11  22   0    1.30    5.70
 -12  22   0   -2.70    7.30
  12  22   0    1.80    5.90
 -12 -22   0    1.50    7.40
  13  22   0    2.90    6.70
 -13  22   0    2.50    7.70
 -14  22   0   42.50    9.00
  14  22   0   39.10   12.30
 -14 -22   0   42.40   13.70
  15  22   0   -1.80    7.70
 -15 -22   0    5.30   10.10
 -15  22   0  -15.60    8.00
 -16  22   0   11.20    9.40
  16  22   0    3.00    8.50
  17  22   0    1.80    8.50
 -17  22   0   -1.90    9.70
   0  23   0   -8.60    4.90
   1  23   0  -15.30    7.50
   1  23   0   -4.60    5.10
  -1  23   0   -4.40    5.20
   2  23   0    5.80    5.10
  -2  23   0    5.40    5.80
   2  23   0   11.20    9.20
   3  23   0    1.70    8.60
   3  23   0    1.10    5.10
  -3  23   0   -2.40    5.40
   4  23   0    7.70    9.10
   4  23   0    2.50    5.00
  -4  23   0    2.90    6.10
   5  23   0    3.30    5.20
   5  23   0    0.80    9.60
   6  23   0   49.70   10.30
   6  23   0   62.39    7.10
   7  23   0   -1.60    4.70
   7  23   0   13.20    9.10
  -7  23   0    7.50    7.40
  -8  23   0   83.69   10.40
   8  23   0  115.19   13.20
   8  23   0   72.69    8.20
  -9  23   0   -4.20    7.60
   9  23   0   -2.20    5.50
  10  23   0    0.60    5.80
 -10  23   0    6.20    7.50
 -11  23   0    4.70    7.90
  11  23   0    2.50    5.60
 -12  23   0   20.20    8.30
  12  23   0   23.40    7.30
  13  23   0   -1.90    7.70
 -13  23   0   -4.10    7.90
 -13 -23   0   -7.90    7.60
  14  23   0   80.99    9.60
 -14  23   0   67.79   10.30
 -15  23   0   -2.90    8.80
  15  23   0    3.60    8.10
 -16  23   0   33.50   10.10
  16  23   0    5.50    8.50
   0  24   0   68.49    8.30
  -1  24   0    1.80    6.20
   1  24   0    4.50    5.50
   1  24   0  -13.90    8.20
  -2  24   0   19.80    6.90
   2  24   0    4.20   10.00
   2  24   0   20.00    6.20
   3  24   0   -4.40    5.20
  -3  24   0    4.50    6.00
   3  24   0   -8.90    9.50
  -4  24   0  111.29   10.50
   4  24   0   95.79   13.00
   4  24   0  117.09    9.60
   5  24   0    8.00   10.30
   5  24   0   -1.90    5.00
   6  24   0  554.94   27.60
   6  24   0  673.13   23.10
   7  24   0    0.00   10.70
   7  24   0   -2.50    5.50
  -7  24   0   -0.40    7.80
  -8  24   0   12.40    8.40
   8  24   0    1.20    5.90
   9  24   0   -9.70    5.80
  -9  24   0   -1.80    7.80
  10  24   0   56.49    8.20
 -10  24   0   60.39    9.80
 -11  24   0   10.00    8.70
  11  24   0    2.30    6.20
  12  24   0   83.29    9.80
 -12  24   0   84.19   10.70
  13  24   0   -0.50    7.40
 -13  24   0    0.30    8.70
 -14  24   0   64.59   10.70
  14  24   0   73.59   10.50
 -15  24   0    1.90    9.50
  15  24   0    5.00    8.50
   0  25   0    8.70    6.30
  -1  25   0   -8.50    6.00
   1  25   0    0.50    6.00
   1  25   0   -8.80    9.40
  -2  25   0   13.10    7.40
   2  25   0   14.00    6.00
   2  25   0   -1.20   10.50
  -3  25   0   -4.70    6.80
   3  25   0   -2.20    5.10
   3  25   0   -2.40    9.80
  -4  25   0   66.79    9.50
   4  25   0   82.89    8.40
   4  25   0   69.09   12.60
   5  25   0  -12.20    5.30
  -5  25   0   -8.20    7.00
   5  25   0   -9.80   10.50
   6  25   0  129.59   15.10
   6  25   0  105.19   10.00
  -7  25   0    8.50    8.70
   7  25   0   -0.90    6.00
   8  25   0   -0.10    6.10
  -8  25   0   -5.00    8.40
   9  25   0    0.20    6.50
  -9  25   0    8.00    9.20
 -10  25   0   49.90   10.10
  10  25   0   33.30    7.60
 -11  25   0   -5.60    8.80
  11  25   0    7.80    6.50
 -12  25   0   66.39   11.20
  12  25   0   66.89   14.90
  13  25   0    1.40    7.90
 -13  25   0    6.60    9.60
 -14  25   0   65.99   11.50
  14  25   0   41.80   10.20
   0  26   0    4.40   11.30
   0  26   0    1.80    6.40
  -1  26   0   11.80    6.70
   1  26   0    0.10    6.00
   1  26   0    5.40   11.20
   2  26   0   -7.40    5.60
   2  26   0  -12.80   10.30
  -2  26   0    3.90    6.80
   3  26   0   -0.80    5.90
   3  26   0  -18.10   10.80
  -3  26   0    7.20    7.20
   4  26   0  -16.50   11.00
   4  26   0   -0.60    6.10
  -4  26   0   -3.10    7.20
   5  26   0   -8.10    5.90
  -5  26   0    0.40    7.50
   5  26   0   18.50   12.40
   6  26   0   -1.30    6.60
   7  26   0  -10.80    5.90
  -7  26   0   10.10    8.90
   8  26   0   19.00    7.10
  -8  26   0   14.40   10.30
   9  26   0   -8.80    6.60
  -9  26   0   16.60    9.90
 -10  26   0   20.30   10.30
  10  26   0   24.40    7.60
 -11  26   0   -5.90    9.80
 -12  26   0   21.70   10.50
  12  26   0    2.80    7.60
  13  26   0   25.60    8.40
 -13  26   0   -3.00   10.10
   0  27   0    2.20   11.30
   0  27   0   -4.10    6.70
   1  27   0    9.10    7.20
   1  27   0  -14.80   10.80
  -1  27   0    3.70    7.50
   2  27   0   33.40   12.50
   2  27   0   19.10    7.30
  -2  27   0   19.90    7.80
  -3  27   0    3.00    7.60
   3  27   0    4.70   12.70
   3  27   0    4.90    6.50
  -4  27   0   13.40    8.10
   4  27   0   -4.90    6.40
  -5  27   0  -11.60    7.80
   5  27   0   -8.00    6.30
  -6  27   0    9.90    9.00
   6  27   0   19.00    6.60
  -7  27   0    4.40    9.80
   7  27   0   -5.10    6.00
   8  27   0   14.00    6.90
  -8  27   0    7.40   10.10
   9  27   0   -4.50    6.90
  -9  27   0    1.70   10.30
 -10  27   0   21.10   10.60
  10  27   0   18.40   12.20
  11  27   0    1.50    8.10
 -11  27   0   17.70   11.10
   0  28   0  332.27   23.10
   0  28   0  337.67   18.20
  -1  28   0   -5.30    7.80
  -1  28   0   -7.60   11.40
   1  28   0   13.40   12.80
   1  28   0   -5.20    7.30
   2  28   0  -12.90   14.80
  -2  28   0   23.80    8.90
   2  28   0   25.20    8.20
  -3  28   0  -10.00    8.20
   3  28   0   -5.80    7.10
   4  28   0  114.79   10.90
  -4  28   0  119.79   13.00
  -5  28   0   -2.10    9.30
   5  28   0    3.70    7.80
  -6  28   0   85.39   12.10
   6  28   0   81.39   10.00
  -7  28   0    1.20    9.80
   7  28   0    6.20    8.00
  -7  28   0  -11.90   10.70
  -8  28   0   18.40   11.20
   8  28   0   28.00    8.40
  -9  28   0   -0.40   11.60
   9  28   0    1.80    8.70
 -10  28   0   42.30   11.50
  10  28   0   28.10    9.40
   0  29   0  -31.80   20.00
   0  29   0    0.00    8.40
  -1  29   0    1.70   14.60
   1  29   0  -11.60    7.90
  -1  29   0    7.80    9.00
   2  29   0   41.60    9.40
  -2  29   0   41.10   15.10
  -2  29   0   25.80    9.40
  -3  29   0    6.60    9.50
   3  29   0   10.40    8.00
   4  29   0   41.00    8.70
  -4  29   0   36.80   10.50
   5  29   0   10.20    8.10
  -5  29   0    3.00   10.40
   6  29   0    2.40    7.70
  -6  29   0   -2.80   10.50
  -7  29   0    5.20   11.10
   7  29   0   -9.80    7.10
  -7  29   0   -9.00   12.10
  -8  29   0   10.80   12.40
  -8  29   0   -7.70   11.60
   0  30   0    1.90    9.10
  -1  30   0   18.50    9.90
   1  30   0   -2.60    8.60
   2  30   0   43.80   10.00
  -2  30   0   28.60   10.50
   3  30   0   29.60   13.50
  -3  30   0   -5.50    9.50
  -4  30   0   41.90   11.80
   4  30   0   29.00    9.20
  -5  30   0  -21.20   10.80
   5  30   0  -11.00    8.20
  -2   0   1    0.20    0.50
  -2   0   1    0.10    0.60
  -2   0  -1    0.80    0.50
  -2   0  -1   -0.10    0.50
  -3   0   1    1.20    0.90
   3   0  -1    2.00    1.00
   3   0   1   -0.60    0.80
   3   0   1    1.40    0.70
  -3   0  -1    2.30    0.80
  -3   0   1    1.60    0.80
   3   0  -1    1.90    0.80
  -3   0  -1    1.30    0.90
   4   0  -1   -0.60    0.90
  -4   0  -1    0.00    1.10
  -4   0  -1    2.10    1.20
  -4   0   1    0.40    1.10
  -4   0   1    3.30    1.40
   4   0  -1    1.80    1.30
   4   0   1    1.30    1.30
   4   0   1    0.20    0.90
   5   0   1    1.40    1.50
  -5   0  -1   -0.70    1.20
  -5   0   1    0.20    1.30
   5   0  -1    0.20    1.40
  -5   0   1   -0.70    1.20
  -5   0  -1    0.90    1.40
   6   0   1    2.30    1.30
   6   0  -1   -0.40    1.40
   6   0   1    2.70    1.90
   6   0  -1    3.20    1.90
  -6   0   1    1.00    1.60
  -6   0  -1    0.80    1.50
  -6   0  -1    1.10    1.70
  -6   0   1    1.70    1.50
   7   0   1    2.60    2.10
   7   0  -1    1.70    2.10
  -7   0  -1    4.10    2.20
  -7   0   1    2.60    2.10
   7   0  -1    3.00    1.60
  -7   0  -1    2.80    1.90
   7   0   1    3.30    1.50
  -7   0   1    2.10    1.70
   8   0  -1   -2.00    2.30
   8   0   1    1.30    2.20
   8   0  -1   -1.70    1.20
  -8   0  -1    0.10    2.10
  -8   0  -1    0.60    2.10
  -8   0   1   -1.30    2.00
   8   0   1   -0.90    1.50
  -8   0   1    4.90    2.50
   9   0  -1    0.60    2.80
  -9   0  -1   -0.40    2.50
  -9   0  -1    0.20    2.20
   9   0   1   -0.30    2.70
   9   0  -1    0.60    1.80
   9   0   1   -3.20    1.70
  -9   0   1   -1.70    2.20
  -9   0   1    0.80    2.40
 -10   0  -1   -4.70    2.50
 -10   0   1   -1.10    3.10
  10   0  -1    0.50    3.20
  10   0   1    0.50    2.80
  10   0  -1    1.00    2.20
  10   0   1   -1.70    2.20
 -10   0   1   -2.70    2.40
 -10   0  -1    0.60    3.00
  11   0  -1    0.50    3.50
 -11   0   1    1.10    2.90
 -11   0   1    2.10    3.50
 -11   0  -1   -2.60    3.50
  11   0   1   -6.00    3.30
  11   0  -1   -0.50    2.40
 -11   0  -1    3.90    3.00
  11   0   1    1.40    2.50
 -12   0   1    5.70    4.10
 -12   0  -1    3.20    4.00
  12   0  -1    0.00    3.80
 -12   0   1   -3.00    3.70
  12   0  -1   -2.70    2.60
  12   0   1   -1.00    2.70
  12   0   1   -1.80    3.60
 -13   0   1    0.00    3.40
 -13   0   1    1.20    4.50
  13   0  -1    1.10    4.40
  13   0   1    1.30    4.40
  13   0  -1   -0.10    3.00
 -13   0  -1    3.70    3.50
  13   0   1    1.80    2.90
 -13   0  -1    0.10    4.40
 -14   0  -1    1.30    4.20
 -14   0   1   -0.60    4.20
  14   0  -1   -2.20    2.90
 -14   0  -1    5.50    5.00
  14   0  -1    3.30    5.00
 -14   0   1   -1.70    4.60
  14   0   1   -2.20    4.80
  14   0   1   -2.30    3.30
  15   0  -1   -3.80    3.50
 -15   0  -1    3.30    4.50
 -15   0  -1    0.40    5.10
  15   0   1   -1.50    3.80
 -15   0   1   -0.60    5.00
  15   0   1   -2.10    4.00
 -15   0   1    8.30    4.80
  15   0  -1    9.60    5.90
  16   0   1   -3.60    6.10
 -16   0   1    1.40    5.80
 -16   0  -1    0.70    5.20
  16   0  -1    0.30    6.30
 -16   0  -1    1.20    5.90
  16   0  -1   -4.30    4.10
  16   0   1    1.40    3.80
 -16   0   1    1.60    4.50
  17   0  -1    7.70    7.40
 -17   0   1    1.60    5.60
 -17   0  -1   -6.50    5.60
  17   0   1    2.00    4.50
 -17   0  -1    1.60    6.60
  17   0   1    3.60    7.00
  17   0  -1    7.70    5.10
 -17   0   1   12.80    6.90
 -18   0   1   -0.20    7.20
  18   0   1    9.10    5.40
  18   0  -1    1.60    5.60
 -18   0  -1    5.40    5.80
  18   0   1    3.80    7.30
  18   0  -1   17.20    8.40
 -18   0   1   -0.90    5.60
 -18   0  -1   15.90    7.60
  19   0   1   -5.50    8.70
  19   0   1   10.40    5.90
 -19   0   1   -1.10    8.30
  19   0  -1    4.50    6.00
  19   0  -1  -16.60    8.40
 -19   0  -1   -1.00    7.40
  20   0   1  -12.10    6.10
 -20   0   1  -10.50    8.90
  20   0   1  -14.70    9.30
  20   0  -1   -9.10    9.00
 -20   0  -1    7.20    9.00
 -21   0   1   -4.00   11.00
 -21   0  -1   -7.20    9.20
 -22   0  -1    5.80   11.20
 -22   0   1    7.70   11.70
 -23   0  -1   25.20   12.90
 -24   0  -1    1.50   14.00
 -24   0   1   -6.90   12.60
  -2   1   1 1012.60   27.30
  -2  -1  -1 1007.30   27.40
  -2  -1  -1 1010.80   27.00
  -2   1  -1  923.71   26.90
  -2   1  -1  991.40   26.90
  -2  -1   1  999.80   27.40
  -2  -1   1  931.21   26.90
   3   1  -1   52.89    2.30
   3  -1   1   51.09    2.30
  -3   1   1   52.69    2.40
  -3   1   1   53.99    2.60
   3   1  -1   56.69    2.80
   3  -1   1   60.29    2.50
  -3  -1  -1   55.09    2.80
  -3  -1  -1   58.19    2.50
  -3   1  -1   52.69    2.30
  -3  -1   1   51.09    2.80
  -3   1  -1   54.39    2.50
  -3  -1   1   52.09    2.30
   3   1   1   56.19    2.40
   3  -1  -1   55.29    2.80
   3   1   1   49.50    2.80
   4   1  -1  316.47    9.90
   4  -1   1  324.47   10.10
   4  -1   1  314.67    9.80
  -4  -1  -1  330.67    9.90
  -4   1   1  326.37    9.90
  -4   1   1  326.77   10.30
  -4  -1  -1  314.47   10.50
   4   1  -1  315.27   10.40
  -4  -1   1  341.87   10.50
  -4   1  -1  313.47   10.10
   4  -1  -1  323.77    9.90
   4  -1  -1  323.37   10.30
  -4   1  -1  325.07    9.90
   4   1   1  326.77    9.90
   4   1   1  353.66   10.60
  -4  -1   1  330.27    9.90
   5   1  -1 1557.64   42.10
   5  -1   1 1503.95   41.60
   5  -1   1 1299.37   41.90
  -5   1   1 1507.85   41.90
  -5  -1  -1 1442.36   42.20
  -5   1   1 1493.05   41.40
  -5  -1  -1 1518.05   41.40
   5  -1  -1 1521.15   41.90
   5   1   1 1498.65   42.00
  -5   1  -1 1513.05   41.40
  -5  -1   1 1510.45   41.40
  -5   1  -1 1489.95   41.80
  -6  -1  -1  122.39    5.80
   6   1  -1  113.59    5.60
  -6  -1  -1  121.49    5.00
   6   1  -1  115.19    4.90
  -6   1   1  119.99    5.00
   6  -1   1  111.29    4.80
   6  -1   1  120.49    5.30
  -6   1   1  112.99    5.40
   6  -1  -1  123.69    5.50
  -6  -1   1  113.59    5.70
  -6   1  -1  115.39    7.60
  -6  -1   1  118.49    5.00
  -6   1  -1  119.19    4.90
   6  -1  -1  114.29    4.90
   6   1   1  116.79    5.60
   6   1   1  110.09    4.80
  -7  -1  -1  166.58    6.70
  -7   1   1  171.28    7.30
   7  -1   1  168.98    6.50
   7   1  -1  173.78    7.40
   7  -1   1  175.08    7.10
  -7  -1  -1  159.48    7.10
   7   1  -1  159.98    6.50
  -7   1   1  178.58    6.80
  -7  -1   1  161.08    6.60
  -7  -1   1  162.78    7.50
  -7   1  -1  177.98    7.20
   7  -1  -1  167.88    6.60
  -7   1  -1  177.18    6.70
   7  -1  -1  172.28    7.30
   7   1   1  164.68    6.50
   7   1   1  175.68    7.40
   8   1  -1   -1.10    1.70
   8  -1   1   -1.20    2.10
   8  -1   1    0.00    1.70
  -8  -1  -1    1.50    1.90
   8   1  -1    0.10    2.00
  -8   1   1    3.30    2.00
  -8  -1  -1    1.80    2.10
  -8   1   1    4.90    2.40
  -8  -1   1   -1.10    2.40
   8   1   1   -1.20    2.40
   8  -1  -1   -3.30    2.30
  -8   1  -1   -1.10    2.10
   8   1   1   -0.70    1.70
  -8   1  -1   -0.60    1.80
  -8  -1   1   -0.80    2.00
   8  -1  -1    0.80    1.80
   9  -1   1    2.00    2.00
   9   1  -1   -0.20    2.70
  -9   1   1    1.50    2.10
  -9  -1  -1   -5.30    2.40
  -9  -1  -1    1.30    2.10
   9  -1   1   -1.80    2.50
  -9   1   1   -0.40    2.40
   9   1  -1    1.00    2.00
  -9   1  -1    4.00    2.20
   9  -1  -1   -2.30    1.70
   9  -1  -1    1.50    2.60
   9   1   1    0.10    1.90
   9   1   1   -4.90    2.50
  -9  -1   1    2.10    2.80
  -9  -1   1    0.00    2.40
  -9   1  -1    1.10    2.20
  10  -1   1  310.37   12.00
 -10   1   1  311.17   12.10
  10  -1   1  295.37   11.20
 -10   1   1  320.37   11.50
  10   1  -1  300.27   11.20
 -10  -1  -1  314.97   11.50
  10   1  -1  327.87   12.50
 -10  -1  -1  302.77   12.60
  10   1   1  292.07   11.20
  10   1   1  322.97   12.50
  10  -1  -1  300.77   11.20
 -10  -1   1  318.17   11.50
 -10   1  -1  303.07   12.20
 -10  -1   1  302.27   12.70
  10  -1  -1  308.87   12.30
 -10   1  -1  318.17   11.40
  11  -1   1   54.79    5.70
 -11  -1  -1   59.39    5.20
 -11  -1  -1   40.40    5.50
  11   1  -1   55.59    4.80
 -11   1   1   53.09    5.70
  11  -1   1   54.39    4.90
 -11   1   1   55.69    5.30
 -11  -1   1   53.09    5.90
  11  -1  -1   61.99    6.30
 -11  -1   1   58.19    5.30
 -11   1  -1   56.09    5.30
 -11   1  -1   58.29    6.10
  11   1   1   41.20    4.30
  11  -1  -1   57.59    4.80
  11   1   1   64.49    5.50
  12   1  -1   57.99    5.30
  12   1  -1   57.39    5.80
  12  -1   1   62.49    5.40
 -12  -1  -1   51.79    6.30
 -12   1   1   51.79    6.10
 -12  -1   1   64.69    6.60
 -12   1  -1   59.69    6.20
  12  -1  -1   58.39    5.30
  12  -1  -1   74.29    7.20
  12   1   1   55.79    6.20
 -12  -1   1   72.69    6.20
  12   1   1   54.39    5.10
 -13  -1  -1    3.50    4.50
 -13   1   1   11.30    3.80
  13   1  -1    6.30    3.30
  13  -1   1    4.90    3.50
  13   1  -1   -2.80    4.40
 -13  -1  -1    4.00    3.90
 -13   1   1   10.40    3.90
  13  -1   1    9.80    4.50
  13   1   1    1.70    3.30
 -13   1  -1    5.60    4.20
  13  -1  -1    4.40    3.40
  13  -1  -1   11.30    4.90
 -13  -1   1    8.80    3.90
  13   1   1   10.80    4.90
 -13   1  -1    1.80    3.30
 -13  -1   1    5.50    3.90
 -14  -1  -1    4.10    4.20
  14  -1   1    3.70    4.90
 -14   1   1   -4.20    4.70
 -14   1   1    1.90    4.00
  14  -1   1    2.50    3.50
 -14  -1  -1   -7.40    4.70
  14   1  -1    3.70    5.10
  14   1  -1    1.30    3.20
 -14  -1   1    1.40    4.80
  14   1   1    7.40    5.10
 -14   1  -1   -1.40    3.80
 -14  -1   1    0.80    3.90
  14  -1  -1    4.30    5.10
  14  -1  -1    1.00    3.60
  14   1   1    2.90    3.20
 -14   1  -1    3.40    4.50
 -15   1   1    4.30    4.30
 -15  -1  -1   -3.20    5.50
  15   1  -1    8.60    6.20
  15   1  -1   -0.60    3.70
 -15  -1  -1   -1.20    4.50
  15  -1   1    0.50    3.60
  15  -1   1   -0.60    5.10
 -15   1   1    2.10    4.40
 -15   1  -1    7.30    4.70
  15  -1  -1    1.10    5.10
  15  -1  -1    4.40    4.20
 -15  -1   1    0.70    4.60
  15   1   1   -1.20    5.60
 -15  -1   1    4.80    5.40
  15   1   1   -4.20    3.80
 -15   1  -1   -4.00    4.90
  16  -1   1    2.00    4.10
 -16   1   1   14.00    6.40
 -16  -1  -1    8.90    6.30
 -16  -1  -1   10.80    5.30
 -16   1   1   10.50    5.30
  16   1  -1    3.00    6.40
  16  -1   1    2.20    6.10
  16   1  -1    0.40    4.40
 -16  -1   1   -6.10    5.20
 -16   1  -1    7.70    5.20
 -16   1  -1    1.90    6.10
 -16  -1   1    6.00    6.40
  16   1   1    1.00    6.10
  16  -1  -1    4.40    6.20
  16   1   1    4.20    4.30
  16  -1  -1    4.30    4.40
  17   1  -1   30.20    7.90
 -17  -1  -1   20.80    5.80
  17   1  -1   24.50    5.50
 -17   1   1   26.50    6.60
  17  -1   1   14.50    7.40
  17  -1   1   27.00    5.50
 -17   1   1   23.70    7.20
 -17  -1  -1   14.60    7.20
 -17   1  -1   23.10    6.20
  17  -1  -1   19.80    7.60
 -17  -1   1   23.30    6.30
 -17  -1   1   17.10    7.60
 -17   1  -1   23.50    7.30
  17   1   1   21.50    5.70
  17   1   1   33.80    8.20
  18   1  -1   -4.00    4.80
 -18  -1  -1    7.40    5.50
  18   1  -1   -4.70    8.10
  18  -1   1   -3.20    5.00
 -18  -1  -1   -7.30    7.10
  18  -1   1   -3.70    7.70
 -18   1   1    9.90    5.60
 -18   1   1   -4.00    7.00
  18   1   1    7.90    8.60
 -18  -1   1   -0.80    7.10
 -18   1  -1    3.90    7.20
 -18  -1   1    5.90    5.40
  18   1   1    1.60    4.80
  18  -1  -1   -4.60    7.70
 -18   1  -1    0.20    5.80
 -19   1   1   30.60    8.90
  19   1  -1   33.20    7.30
  19   1  -1   24.30    9.80
  19  -1   1   26.30   10.10
 -19  -1  -1   40.70    9.60
  19   1   1   14.40    6.40
 -19  -1   1   22.20    8.40
  19   1   1   25.30    9.40
 -19   1  -1   19.50    8.90
  19  -1  -1    1.50    9.90
 -20   1   1   94.79   12.30
  20   1  -1   89.19   10.20
 -20  -1  -1   82.59   12.00
  20  -1   1   88.19   12.40
  20   1  -1   85.79   12.20
 -20  -1   1   82.49   12.50
 -20   1  -1   68.39   11.60
  20  -1  -1   97.69   12.40
  20   1   1   85.49    9.60
  20   1   1   76.09   12.00
 -21   1   1    2.20   10.10
 -21  -1  -1   14.60   10.20
  21   1   1    9.90    7.70
 -21   1  -1    7.80    9.40
 -22   1   1   -0.60   11.10
 -22  -1  -1  -13.40   10.20
  22   1   1   14.40    8.70
 -22   1  -1    1.10   10.80
 -22  -1   1    5.50   10.70
 -23   1  -1   18.10   12.10
 -23  -1   1   -4.60   13.10
 -24   1   1   73.79   14.70
 -24  -1  -1   64.69   15.40
 -24  -1   1   54.29   15.90
 -24   1  -1   68.69   15.70
  -1  -2  -1   14.70    1.10
  -1  -2   1   16.20    1.10
  -1  -2   1   16.60    1.20
  -2  -2  -1  777.02   22.10
   2   2  -1  760.62   22.00
   2  -2   1  783.12   21.50
  -2   2   1  833.42   22.10
  -2  -2  -1  791.22   21.70
   2   2  -1  691.03   21.40
  -2  -2   1  830.02   22.20
   2  -2  -1  769.52   22.00
  -2   2  -1  770.72   21.50
   2   2   1  797.32   22.20
  -2  -2   1  759.92   21.50
   3   2  -1   92.09    3.80
  -3  -2  -1   85.89    3.90
   3   2  -1   88.39    3.30
  -3   2   1   84.49    3.60
   3  -2   1   85.29    3.30
  -3  -2  -1   86.79    3.40
  -3   2  -1   89.89    3.30
  -3   2  -1   82.09    3.20
  -3  -2   1   85.39    3.90
   3   2   1   93.09    4.00
   3  -2  -1   87.49    3.80
  -3  -2   1   90.79    3.30
   3   2   1   90.19    3.40
   4  -2   1    5.10    1.30
   4   2  -1    5.30    1.30
  -4  -2  -1    6.00    1.20
   4   2  -1    3.30    1.80
  -4   2   1    6.40    1.50
  -4   2   1    5.70    1.30
   4  -2   1    5.20    1.20
  -4  -2  -1    6.00    1.50
   4   2   1    7.20    1.90
  -4   2  -1    6.20    1.30
   4   2   1    5.80    1.20
  -4  -2   1    3.50    1.80
   4  -2  -1    6.80    1.70
  -4  -2   1    5.40    1.30
  -4   2  -1    5.20    1.30
  -5   2   1   46.40    2.80
   5   2  -1   33.10    2.90
   5  -2   1   35.20    2.50
  -5   2   1   41.00    2.90
  -5  -2  -1   31.20    3.50
   5  -2   1   37.90    2.90
  -5  -2  -1   35.60    2.70
  -5   2  -1   36.70    2.60
  -5  -2   1   37.00    3.10
   5   2   1   39.40    2.70
   5   2   1   45.40    3.60
  -5  -2   1   40.60    2.60
   5  -2  -1   38.00    3.10
  -5   2  -1   42.60    2.90
  -6  -2  -1   46.80    4.00
  -6   2   1   52.09    3.60
   6   2  -1   45.30    3.80
   6   2  -1   51.49    3.10
   6  -2   1   47.90    3.50
   6  -2   1   43.00    2.90
  -6  -2  -1   46.30    3.20
  -6   2   1   51.39    3.30
   6   2   1   43.30    3.00
   6  -2  -1   39.60    3.50
  -6   2  -1   40.10    3.60
  -6  -2   1   49.30    3.20
   6   2   1   47.70    3.90
  -6  -2   1   48.20    3.50
  -6   2  -1   52.79    3.40
  -7  -2  -1    2.70    2.40
  -7  -2  -1    1.20    1.70
   7   2  -1    2.90    1.50
  -7   2   1    2.40    1.70
   7  -2   1    0.70    1.50
   7   2  -1    0.30    1.70
  -7   2   1   -0.90    1.80
   7  -2   1    2.30    1.90
  -7   2  -1    2.20    1.80
   7   2   1    1.60    1.60
   7  -2  -1   -1.60    2.00
   7  -2  -1    0.30    1.50
  -7  -2   1   -0.70    2.10
   7   2   1    2.20    2.40
  -7   2  -1    1.80    1.80
  -7  -2   1    1.10    1.80
  -8   2   1  794.22   23.50
  -8  -2  -1  791.22   24.70
   8   2  -1  789.32   24.50
  -8   2   1  756.72   24.10
   8  -2   1  757.82   23.30
   8   2  -1  772.22   23.50
  -8  -2  -1  808.82   23.60
   8  -2   1  810.12   24.00
   8  -2  -1  821.22   24.40
  -8  -2   1  787.42   23.50
   8  -2  -1  787.12   23.50
  -8   2  -1  816.22   23.50
  -8   2  -1  768.52   24.00
   8   2   1  759.72   23.50
  -8  -2   1  746.53   24.70
   8   2   1  840.42   24.70
   9   2  -1   12.30    2.60
  -9   2   1    7.00    2.70
   9   2  -1    2.60    3.10
  -9  -2  -1   13.00    2.60
  -9  -2  -1    8.30    3.30
   9  -2   1   10.40    2.90
  -9   2   1    6.20    2.50
   9  -2   1    8.20    2.30
   9  -2  -1   15.10    2.60
  -9  -2   1    8.10    2.60
   9   2   1   11.00    3.40
   9  -2  -1   11.70    3.20
  -9  -2   1   11.80    3.60
   9   2   1    8.60    2.30
  -9   2  -1   14.00    3.00
  -9   2  -1    7.90    2.40
 -10  -2  -1 1209.28   36.90
  10  -2   1 1168.38   35.20
  10   2  -1 1132.09   35.30
 -10   2   1 1237.28   36.50
  10  -2   1 1254.77   36.10
  10   2  -1 1235.68   36.50
 -10  -2  -1 1207.08   35.50
 -10   2   1 1224.08   35.80
 -10  -2   1 1240.78   35.40
 -10   2  -1 1160.08   36.10
  10   2   1 1211.88   35.50
 -10   2  -1 1256.57   35.60
 -10  -2   1 1125.89   36.70
  10   2   1 1274.27   36.70
  10  -2  -1 1213.08   36.30
  10  -2  -1 1176.98   35.30
 -11  -2  -1   98.89    6.20
  11  -2   1   92.09    5.70
 -11   2   1  100.89    6.20
  11   2  -1   98.29    5.90
 -11   2   1   84.69    6.90
 -11  -2  -1   90.89    7.50
  11   2  -1   87.19    7.50
  11  -2   1  103.89    7.00
 -11   2  -1   89.19    6.80
 -11   2  -1  100.29    6.30
  11  -2  -1   91.79    7.10
 -11  -2   1   96.69    7.70
  11   2   1   93.69    8.90
 -11  -2   1  103.19    6.30
  11   2   1   87.29    5.90
  11  -2  -1   92.79    5.90
  12  -2   1   72.89    7.70
  12   2  -1   73.59    6.40
 -12   2   1   78.19    7.10
  12  -2   1   79.39    5.70
  12   2  -1   73.69    5.60
 -12  -2  -1   76.79    7.70
  12  -2  -1   62.99    5.70
 -12  -2   1   80.99    7.80
  12  -2  -1   70.39    7.10
  12   2   1   66.69    5.60
  12   2   1   86.09    7.60
 -12  -2   1   85.49    6.50
 -12   2  -1   77.59    6.70
  13   2  -1  106.59    8.90
  13  -2   1   86.39    8.60
 -13  -2  -1  100.89    8.80
 -13   2   1   99.79    7.40
 -13  -2  -1  105.79    7.20
  13  -2   1  105.29    6.70
 -13   2   1   98.89    8.40
  13   2  -1  100.09    6.80
  13  -2  -1  108.79    8.70
 -13  -2   1  112.79    7.30
  13   2   1  113.99    6.90
  13  -2  -1   89.49    6.70
  13   2   1  106.39    8.80
 -13   2  -1   95.59    8.00
 -13   2  -1  104.29    7.30
 -13  -2   1   96.89    9.00
  14  -2   1  110.69    7.80
 -14  -2  -1  102.59    7.80
 -14  -2  -1   92.79    9.20
 -14   2   1  105.19    8.00
 -14   2   1  115.79    9.10
  14   2  -1  101.39    7.20
  14  -2   1  112.99    8.90
  14   2  -1  117.09    9.70
  14   2   1  115.19    9.50
 -14   2  -1  107.19    7.90
 -14   2  -1  102.09    8.70
  14   2   1   96.99    7.00
 -14  -2   1  104.99    8.10
  14  -2  -1  112.99    9.40
 -14  -2   1  108.49    9.70
  15   2  -1   20.70    6.40
  15  -2   1   14.00    4.20
  15  -2   1    6.90    5.60
 -15   2   1   13.40    5.30
 -15  -2  -1    7.10    5.90
 -15   2   1   24.90    5.10
  15   2  -1   13.70    4.50
 -15  -2  -1   15.00    5.00
 -15  -2   1    7.40    6.20
 -15  -2   1   11.20    5.00
 -15   2  -1    9.30    4.70
  15  -2  -1   11.20    5.80
 -15   2  -1   13.70    5.80
  15   2   1    7.20    5.90
  15   2   1   11.30    4.30
 -16  -2  -1   68.29    9.10
 -16   2   1   72.79    9.00
  16   2  -1  113.09   11.30
 -16   2   1   90.59    8.90
  16   2  -1   95.89    7.80
  16  -2   1   88.29    8.00
  16  -2   1   78.49    8.90
 -16  -2  -1   81.99    8.00
 -16   2  -1   84.09    9.10
  16  -2  -1   88.19    9.80
 -16  -2   1   79.39    8.00
 -16   2  -1   90.79    8.60
 -16  -2   1   88.19   10.00
  16   2   1   97.19    9.70
  16   2   1   93.19    7.90
  17   2  -1   21.70    5.90
  17   2  -1   28.30    8.40
 -17  -2  -1   27.40    6.70
 -17  -2  -1   37.10    8.30
 -17   2   1   29.00    7.70
 -17   2   1   29.80    6.50
  17  -2   1   26.60    7.50
  17   2   1   34.50    5.90
  17   2   1   25.80    7.80
 -17  -2   1   26.50    8.10
 -17   2  -1   36.40    6.60
 -17  -2   1   30.30    6.60
  17  -2  -1   31.70    8.80
 -17   2  -1   54.89    8.00
 -18  -2  -1  128.69   10.30
 -18  -2  -1  108.99   12.00
  18   2  -1  140.69   10.20
 -18   2   1  101.79   11.20
 -18   2   1   97.09    9.90
  18  -2   1  144.89   14.80
  18   2  -1  139.19   13.90
  18   2   1   98.19    9.40
  18  -2  -1  103.79   11.90
 -18  -2   1  142.29   10.80
 -18   2  -1  107.69    9.90
 -18   2  -1   99.39   11.20
 -18  -2   1  126.79   12.50
  18   2   1  103.99   11.60
 -19   2   1   90.99   11.20
  19   2  -1   93.59    9.60
  19  -2   1   97.49   11.80
  19   2  -1   96.39   12.10
 -19  -2  -1   92.69   11.90
 -19  -2   1   87.09   12.00
  19   2   1   99.99   11.40
 -19  -2   1   88.69   10.60
  19  -2  -1   78.89   11.90
 -19   2  -1   90.49   11.40
  19   2   1   96.19    9.60
 -20  -2  -1  126.89   14.00
  20  -2   1  144.79   14.20
 -20   2   1  113.79   13.20
 -20  -2   1  119.89   13.40
  20   2   1  123.79   13.20
 -20   2  -1  113.59   12.90
  20   2   1  141.29   14.20
  20  -2  -1   98.09   13.40
 -21   2   1   44.30   11.20
  21   2  -1   51.19    8.40
 -21  -2  -1   16.20   17.30
  21  -2   1   66.09   15.30
 -21   2  -1   42.90   11.20
  21   2   1   58.09    8.70
 -21  -2   1   26.00   12.50
 -22  -2  -1  108.99   15.20
  22   2  -1  124.89   12.40
 -22   2   1  111.69   14.70
  22   2   1  145.89   13.50
 -22  -2   1  136.09   16.20
 -23  -2  -1   -2.50   12.10
 -23   2   1    8.10   14.60
 -23  -2   1   -5.80   12.30
  23   2   1   -5.50    8.60
 -23   2  -1   -0.60   11.60
 -24  -2  -1  -21.60   13.20
 -24   2   1    4.10   13.20
 -24  -2   1  -26.70   13.40
 -24   2  -1    9.50   13.30
   0   3   1   -0.60    0.80
   1   3  -1   70.89    2.40
   1   3  -1   64.49    2.80
  -1  -3  -1   71.19    2.80
  -1  -3   1   74.89    2.90
   1   3   1   60.89    2.60
  -1  -3   1   70.79    2.30
  -2   3   1  251.67    8.10
   2   3  -1  247.78    7.40
  -2  -3  -1  247.18    7.70
   2   3  -1  250.57    8.20
   2   3   1  253.57    8.20
  -2   3  -1  260.37    7.60
  -2  -3   1  251.37    8.20
  -2  -3   1  258.87    7.50
   2   3   1  243.48    7.70
   3  -3   1  244.48    8.00
  -3   3   1  254.67    8.40
   3   3  -1  259.27    7.80
   3   3  -1  262.77    8.70
  -3  -3  -1  259.57    8.00
  -3  -3  -1  245.88    8.60
   3   3   1  257.97    8.00
   3  -3  -1  258.77    8.50
  -3  -3   1  250.07    8.70
  -3   3  -1  248.78    7.90
   3   3   1  258.87    8.60
  -3  -3   1  263.07    7.80
   4  -3   1 1017.50   29.40
  -4  -3  -1 1033.30   29.30
  -4   3   1 1090.49   29.80
   4   3  -1 1047.90   29.30
   4   3  -1 1120.69   30.30
  -4  -3  -1 1023.30   30.30
   4   3   1 1075.69   30.30
  -4  -3   1  984.10   30.20
  -4   3  -1 1034.40   29.30
   4   3   1 1050.99   29.40
  -4  -3   1  982.10   29.10
  -4   3  -1 1050.09   29.20
   4  -3  -1 1068.19   30.00
   5  -3   1  223.68    7.80
  -5  -3  -1  229.38    8.70
   5   3  -1  191.38    7.90
  -5  -3  -1  227.38    7.60
  -5   3   1  218.08    7.90
  -5   3   1  228.48    7.60
   5   3  -1  228.68    8.50
  -5   3  -1  218.18    7.60
   5   3   1  240.08    8.60
   5   3   1  220.28    7.50
   5  -3  -1  233.48    8.20
  -5   3  -1  218.68    7.40
  -5  -3   1  216.38    7.40
  -5  -3   1  217.58    8.40
   6   3  -1  158.28    6.10
  -6   3   1  164.78    6.20
  -6   3   1  160.78    6.60
  -6  -3  -1  167.88    6.30
   6  -3   1  167.98    6.60
  -6  -3  -1  162.68    7.10
   6   3  -1  153.68    7.10
   6   3   1  172.68    7.10
   6   3   1  158.68    6.10
  -6   3  -1  150.78    6.40
  -6  -3   1  154.18    6.90
  -6  -3   1  176.08    6.30
  -6   3  -1  163.98    6.20
   6  -3  -1  160.58    7.00
  -7  -3  -1  149.79    6.10
   7  -3   1  144.69    6.30
   7   3  -1  132.39    5.80
   7   3  -1  144.29    6.70
  -7   3   1  141.69    6.40
  -7   3   1  136.59    6.00
  -7  -3  -1  133.59    7.00
  -7  -3   1  153.58    6.10
  -7  -3   1  138.59    7.10
  -7   3  -1  148.59    6.40
   7   3   1  139.99    7.00
   7  -3  -1  141.69    6.70
  -7   3  -1  151.88    6.00
   7   3   1  141.39    5.90
   8   3  -1  695.03   21.00
  -8  -3  -1  655.13   20.90
  -8   3   1  716.73   21.10
   8   3  -1  709.13   22.10
  -8  -3  -1  720.43   22.60
   8  -3   1  706.73   21.40
  -8   3   1  684.03   21.50
  -8  -3   1  704.83   21.00
  -8   3  -1  707.13   21.40
   8   3   1  681.93   22.10
  -8   3  -1  679.83   20.90
   8   3   1  678.73   21.00
   8  -3  -1  684.93   21.70
  -8  -3   1  662.83   22.30
  -9   3   1  142.79    7.10
   9   3  -1  147.49    7.40
   9   3  -1  136.29    6.50
  -9  -3  -1  141.79    8.00
  -9  -3  -1  141.99    6.70
   9  -3   1  140.79    7.00
  -9   3   1  154.08    6.70
   9   3   1  135.99    7.80
  -9  -3   1  138.89    6.60
  -9   3  -1  142.19    6.60
  -9   3  -1  138.19    6.80
   9   3   1  139.49    6.50
   9  -3  -1  139.99    7.40
  -9  -3   1  131.59    7.90
 -10  -3  -1  129.89    7.80
 -10   3   1  135.79    7.50
  10  -3   1  138.19    7.40
 -10  -3  -1  133.89    6.90
  10   3  -1  158.18    8.40
  10   3  -1  129.59    6.60
 -10  -3   1  134.29    6.80
 -10  -3   1  131.49    8.40
  10   3   1  123.19    6.60
 -10   3  -1  134.79    6.90
  10   3   1  138.79    8.20
 -10   3  -1  132.19    7.20
  10  -3  -1  132.59    7.70
 -11   3   1   25.30    3.80
  11   3  -1   18.60    3.50
 -11  -3  -1   18.20    3.60
  11  -3   1   22.00    4.30
  11   3  -1   26.20    4.70
 -11  -3  -1   13.80    3.90
 -11   3   1   11.40    3.80
 -11  -3   1   17.20    4.70
 -11   3  -1   22.30    3.60
 -11  -3   1   20.70    3.60
  11   3   1   16.40    4.60
 -11   3  -1   11.40    3.80
  11  -3  -1   21.20    4.40
  11   3   1   19.40    3.40
  12   3  -1  113.99    8.70
  12   3  -1  113.09    6.80
 -12   3   1   99.49    8.00
 -12  -3  -1  101.59    8.60
  12  -3   1  109.29    7.70
 -12   3   1  104.59    7.60
 -12  -3   1  119.59    9.10
  12   3   1  110.99    6.50
  12   3   1  114.39    7.60
 -12  -3   1  110.99    6.90
 -12   3  -1  106.39    7.60
  12  -3  -1  103.79    8.20
 -13  -3  -1   18.20    4.50
  13  -3   1   11.20    4.90
 -13  -3  -1   12.20    5.40
 -13   3   1   29.50    5.20
 -13   3   1   18.50    4.30
  13   3  -1   21.50    5.50
  13   3  -1   14.00    3.80
 -13   3  -1   21.60    4.50
 -13   3  -1   24.90    4.70
  13   3   1   18.00    3.80
  13  -3  -1   23.30    5.30
  13   3   1   30.60    5.80
 -13  -3   1   19.10    4.50
 -13  -3   1   21.80    5.00
 -14   3   1    9.20    4.30
  14  -3   1    0.90    5.10
 -14  -3  -1    7.30    4.40
 -14   3   1    2.40    4.70
  14   3  -1    8.90    3.40
 -14  -3  -1    3.50    5.10
  14   3  -1    3.90    5.50
 -14  -3   1   12.10    5.60
 -14   3  -1   10.00    4.60
  14  -3  -1    5.30    5.70
 -14  -3   1    6.40    4.10
  14   3   1    7.90    5.60
  14   3   1    7.70    3.40
 -14   3  -1    9.60    4.30
  15  -3   1  287.77   14.50
 -15   3   1  306.17   13.40
  15   3  -1  303.87   15.10
 -15  -3  -1  291.07   13.20
 -15   3   1  281.87   14.30
  15   3  -1  290.57   12.70
 -15  -3  -1  300.07   15.50
  15  -3  -1  312.07   14.90
  15   3   1  291.67   12.60
 -15   3  -1  292.87   14.30
 -15  -3   1  297.57   13.20
 -15   3  -1  291.57   13.10
  15   3   1  282.07   14.90
 -15  -3   1  285.37   15.50
  16   3  -1  109.29    8.20
 -16  -3  -1  125.39   11.90
 -16  -3  -1   96.39    9.30
 -16   3   1  119.19    9.40
  16   3  -1  104.39   10.50
  16  -3   1  117.99   10.90
 -16   3   1  114.49   10.60
 -16  -3   1  117.49   11.80
  16  -3  -1   96.09   10.40
 -16  -3   1  112.69    9.30
 -16   3  -1  105.79    9.00
 -16   3  -1  108.09   10.40
  16   3   1  123.49   11.60
  16   3   1  106.49    8.20
  17   3  -1   11.60    7.80
 -17  -3  -1    7.90    6.10
 -17  -3  -1    0.20    6.70
 -17   3   1   -1.10    5.90
 -17   3   1   10.20    5.50
  17  -3   1   -1.30    7.00
  17   3  -1    8.50    5.00
 -17  -3   1   -2.50    7.20
 -17   3  -1    2.20    5.60
 -17  -3   1    8.40    6.00
  17  -3  -1  -11.40    7.40
 -17   3  -1    4.40    6.40
  17   3   1    6.60    7.20
  17   3   1    9.60    5.10
 -18   3   1   -0.90    7.40
 -18  -3  -1    0.10    5.90
 -18  -3  -1   -4.60    7.40
  18  -3   1   -0.10    8.20
 -18   3   1   -8.00    5.80
  18   3  -1   -2.00    5.10
  18   3  -1    6.80    8.40
 -18  -3   1   -9.40    7.80
 -18   3  -1    7.20    6.80
  18   3   1    2.30    8.10
  18  -3  -1    5.00    9.00
 -18  -3   1    7.30    5.50
  18   3   1    5.60    5.10
 -18   3  -1    2.60    5.30
 -19   3   1    8.00    8.50
 -19  -3  -1    1.00    8.60
  19   3  -1    5.30    8.90
  19  -3   1    9.40    9.50
  19   3  -1   -5.10    5.00
  19  -3  -1    3.80    9.70
 -19   3  -1    4.40    7.90
 -19  -3   1   19.50    9.00
 -19  -3   1    2.60    6.10
  19   3   1    8.90    5.80
  19   3   1   -5.10    7.90
 -20  -3  -1  218.88   18.20
 -20   3   1  256.37   17.40
  20  -3   1  252.67   18.70
 -20  -3   1  235.08   18.50
 -20   3  -1  252.27   17.10
  20  -3  -1  254.17   19.00
 -21  -3  -1  -30.40   12.70
 -21   3   1   -4.60    9.50
  21  -3   1    4.30   11.40
  21   3  -1   -0.10    6.70
 -21   3  -1   12.70    9.40
 -21  -3   1    4.30   11.70
  21   3   1   19.30    7.00
 -22   3   1  143.89   15.40
  22   3  -1  170.68   14.00
 -22  -3  -1  137.69   17.10
 -22  -3   1  116.89   16.10
  22   3   1  135.89   13.20
 -22   3  -1  161.58   25.90
  23   3  -1   10.90    8.40
 -23  -3  -1  -18.50   12.20
 -23   3   1   -2.30   12.10
 -23  -3   1  -24.10   12.40
  23   3   1   19.40    9.40
 -23   3  -1   -2.40   10.90
 -24   3   1   17.60   14.40
 -24  -3  -1    4.90   14.50
 -24   3  -1    2.10   12.80
 -24  -3   1   -7.90   13.90
  24   3   1    9.80    9.80
   1   4  -1   11.00    1.10
  -1  -4  -1   10.80    1.30
   1   4  -1   12.60    1.50
   1   4   1   13.70    1.50
   2   4  -1  242.38    8.10
   2   4  -1  238.88    7.30
  -2  -4  -1  248.28    7.70
   2   4   1  244.38    7.60
  -2  -4   1  247.78    7.30
  -2  -4   1  235.68    8.20
   3   4  -1  591.44   17.60
   3   4  -1  578.94   16.60
  -3  -4  -1  588.54   16.90
  -3   4   1  574.84   17.40
   3   4   1  557.14   16.80
   3   4   1  609.04   17.70
  -3  -4   1  578.54   16.60
  -3   4  -1  574.44   16.80
  -3  -4   1  581.74   17.70
   4   4  -1 9946.90  256.27
   4  -4   1 9284.67  255.37
  -4  -4  -1 9006.90  256.57
  -4   4   1 9744.12  255.87
  -4  -4   1 8758.92  257.27
   4   4   1 9999.00  256.37
  -5  -4  -1   -0.30    2.00
  -5   4   1    0.70    1.70
  -5  -4  -1    0.90    1.50
   5   4  -1    2.20    1.40
   5   4  -1    1.20    2.00
   5  -4   1    3.00    1.70
  -5  -4   1    1.60    1.40
  -5   4  -1    1.00    1.50
  -5   4  -1    1.70    1.40
   5   4   1    5.50    2.30
   5  -4  -1    2.20    1.90
  -5  -4   1    3.10    2.20
   5   4   1    2.50    1.40
   6   4  -1   97.29    5.60
  -6   4   1  101.39    4.70
  -6  -4  -1   95.69    5.30
   6  -4   1   91.79    4.70
  -6   4   1   98.19    4.90
  -6  -4  -1  101.29    4.60
   6   4  -1   93.39    4.30
   6   4   1   90.69    5.60
  -6   4  -1  102.19    4.50
   6  -4  -1   92.09    5.10
  -6  -4   1   95.59    4.50
   6   4   1   88.39    4.40
  -6  -4   1   97.39    5.70
  -6   4  -1   82.69    4.40
  -7   4   1   22.20    2.80
   7  -4   1   20.80    3.00
  -7  -4  -1   24.40    3.70
  -7  -4  -1   24.70    2.70
   7   4  -1   23.60    2.60
  -7   4   1   24.40    2.80
   7   4  -1   29.10    3.90
  -7  -4   1   22.70    2.70
   7  -4  -1   26.20    3.30
   7   4   1   21.90    2.60
  -7   4  -1   23.50    2.70
   7   4   1   27.70    3.40
  -7  -4   1   24.50    3.30
  -7   4  -1   23.80    2.70
   8  -4   1  458.65   15.30
   8   4  -1  457.15   14.70
  -8   4   1  460.85   14.80
  -8   4   1  456.25   15.20
   8   4  -1  452.05   16.00
  -8  -4  -1  471.75   14.80
  -8  -4  -1  441.56   16.00
  -8  -4   1  453.65   14.70
   8  -4  -1  457.65   15.80
  -8  -4   1  429.16   16.20
   8   4   1  469.95   16.20
  -8   4  -1  454.75   15.00
  -8   4  -1  467.65   14.70
   8   4   1  450.05   14.70
  -9  -4  -1   17.20    4.10
   9   4  -1   21.20    3.60
   9   4  -1   23.60    3.00
  -9   4   1   18.60    3.20
  -9   4   1   17.00    2.90
  -9  -4  -1   20.90    3.30
   9  -4   1   20.70    3.60
   9   4   1   13.30    4.00
  -9  -4   1   20.50    3.10
  -9   4  -1   21.50    3.30
   9   4   1   19.40    3.00
  -9   4  -1   25.60    3.30
   9  -4  -1   19.70    3.80
  -9  -4   1   21.00    4.30
 -10  -4  -1    2.30    3.00
  10   4  -1    5.60    2.50
  10   4  -1   15.40    4.20
 -10  -4  -1    6.10    3.30
 -10   4   1    6.10    3.00
  10  -4   1    9.40    3.20
  10   4   1    4.20    3.90
 -10  -4   1   11.40    4.30
 -10  -4   1    8.40    2.90
 -10   4  -1    4.70    2.80
  10  -4  -1    8.80    3.70
 -10   4  -1    8.10    3.40
  10   4   1    1.60    2.60
 -11  -4  -1  187.48    8.70
  11  -4   1  188.38    9.30
  11   4  -1  201.58    8.60
 -11   4   1  173.08    9.20
 -11  -4  -1  174.58   10.40
 -11   4   1  199.08    8.90
  11   4  -1  220.78   10.00
  11   4   1  195.28   10.30
  11  -4  -1  195.28   10.20
 -11  -4   1  176.78   10.40
 -11   4  -1  187.98    9.10
  11   4   1  180.98    8.50
 -11   4  -1  182.68    8.60
 -11  -4   1  195.88    8.70
  12  -4   1  148.79    8.80
 -12  -4  -1  154.68   10.10
  12   4  -1  167.08    9.80
 -12   4   1  149.49    8.10
  12   4  -1  150.68    7.60
 -12   4   1  144.79    8.60
  12  -4  -1  117.39   10.10
  12   4   1  144.49    7.70
 -12  -4   1  150.58    8.00
 -12   4  -1  136.79    9.00
  12   4   1  142.39    9.70
 -12  -4   1  143.59    9.10
 -12   4  -1  139.19    8.40
 -13   4   1    8.30    4.40
  13  -4   1    9.20    4.80
 -13  -4  -1   15.00    4.30
 -13   4   1   15.10    4.30
  13   4  -1    8.90    5.20
  13   4  -1   13.10    3.70
 -13  -4  -1    8.20    4.20
  13  -4  -1   11.50    4.90
 -13   4  -1   10.60    3.90
 -13   4  -1   13.80    4.40
  13   4   1   13.60    3.70
  13   4   1    8.40    5.20
 -13  -4   1    8.80    3.90
 -13  -4   1    7.80    5.20
 -14   4   1   88.59    8.60
  14   4  -1   88.59    8.20
 -14  -4  -1  114.89   10.40
 -14  -4  -1   93.39    8.40
 -14   4   1  117.09    8.10
  14  -4   1   97.19    8.90
  14   4  -1  106.19    7.40
 -14   4  -1  102.59    8.60
 -14  -4   1  103.59    8.70
  14  -4  -1   95.09    9.10
 -14  -4   1   97.59    8.00
  14   4   1  109.69    7.40
  14   4   1  108.99    9.90
 -14   4  -1  101.89    7.80
  15   4  -1   50.39    5.90
 -15   4   1   53.09    6.40
 -15  -4  -1   56.09    8.60
 -15  -4  -1   49.70    6.50
 -15   4   1   51.49    7.50
  15   4  -1   58.69    8.20
  15  -4   1   50.79    7.70
  15   4   1   53.19    6.10
 -15   4  -1   47.80    6.90
  15   4   1   60.79    8.20
 -15  -4   1   55.09    8.60
 -15  -4   1   58.79    6.80
 -15   4  -1   57.39    6.70
  15  -4  -1   63.29    8.20
 -16  -4  -1   70.89    9.90
  16   4  -1   75.79    7.50
 -16   4   1   71.19    7.50
 -16  -4  -1   76.59    7.80
 -16   4   1   60.39    8.30
  16  -4   1   60.89    8.90
  16   4  -1   81.59    9.70
  16   4   1   82.59    7.60
  16   4   1   85.69    9.50
 -16   4  -1   71.09    8.50
 -16  -4   1   72.29    7.60
 -16   4  -1   70.79    7.60
 -16  -4   1   84.59   10.30
  16  -4  -1   75.39    9.50
  17   4  -1   58.09    7.30
  17   4  -1   76.89   10.40
 -17   4   1   85.09    8.40
 -17  -4  -1   70.49   10.20
 -17   4   1   66.59    9.10
 -17  -4  -1   98.79    9.90
  17  -4   1   89.69   10.40
 -17  -4   1   75.79    8.70
  17   4   1   76.89   10.20
  17   4   1   92.79    8.60
 -17   4  -1   67.99    7.90
 -17  -4   1   78.89   10.70
  17  -4  -1   88.79   10.20
 -17   4  -1   66.29    9.00
 -18   4   1  103.19   11.00
 -18  -4  -1   96.69   11.80
 -18  -4  -1  110.19   10.30
  18   4  -1   97.59   11.40
 -18   4   1  105.59   10.10
  18  -4   1  110.79   12.10
  18   4  -1  125.39    9.90
  18   4   1  109.09    9.30
 -18  -4   1  110.59   12.50
 -18   4  -1  107.19   11.00
  18   4   1   95.29   11.60
 -18   4  -1  105.29    9.90
 -18  -4   1  112.89   10.30
  18  -4  -1  105.29   12.00
 -19  -4  -1   90.29   11.90
  19   4  -1   72.79   11.70
  19  -4   1   68.59   11.50
 -19   4   1   85.99   11.30
  19   4  -1   82.79    8.70
  19   4   1   68.49   11.40
  19   4   1   97.69    9.90
 -19  -4   1   82.89   11.00
  19  -4  -1  103.69   13.00
 -19  -4   1   88.09    9.40
 -19   4  -1   75.59   10.50
  20  -4   1    5.10   10.60
  20   4  -1    6.20    7.40
 -20   4   1    9.00    8.70
 -20  -4  -1   -3.50    9.00
 -20   4  -1   -1.70    8.00
  20  -4  -1    8.80   10.30
  20   4   1    0.20    8.40
 -20  -4   1   18.60    8.00
  21  -4   1   -5.90   10.80
 -21  -4  -1   -0.70    8.10
 -21   4   1   14.30    9.90
  21   4  -1    3.00    7.30
 -21   4  -1   -0.40    9.90
  21   4   1    9.10    7.00
 -21  -4   1    7.20    9.90
 -22   4   1   23.20   12.10
 -22  -4  -1   35.70   12.70
  22   4  -1   20.70    8.80
 -22   4  -1   24.20   13.10
  22   4   1   36.90    8.90
 -23   4   1   -2.00   11.40
  23   4  -1   21.10    9.30
 -23  -4  -1   18.10   13.20
 -23  -4   1    5.60   12.30
 -23   4  -1   -8.50   11.80
  23   4   1   11.60    9.00
  24   4  -1   -1.00    9.90
 -24  -4  -1   13.60   14.30
 -24   4   1  -14.90   12.60
  24   4   1   17.30   10.50
 -24   4  -1    0.60   14.40
 -24  -4   1  -18.10   13.10
  -1  -5  -1  652.73   18.90
   1   5  -1  656.53   18.40
   1   5   1  660.03   18.90
  -2  -5  -1 1640.34   44.10
   2   5  -1 1589.94   44.60
   2   5  -1 1590.14   43.70
  -2  -5   1 1546.65   43.60
   2   5   1 1597.04   44.00
   3   5  -1 1368.86   37.00
  -3  -5  -1 1371.16   37.30
   3   5  -1 1341.07   38.00
  -3   5   1 1340.17   37.90
  -3   5  -1 1313.57   37.30
  -3  -5   1 1223.28   38.30
   3   5   1 1330.57   37.20
  -3  -5   1 1339.17   36.90
   3   5   1 1377.06   38.20
  -4   5   1    1.50    1.70
   4   5  -1    6.40    1.50
  -4  -5  -1    5.40    1.70
   4   5  -1    2.20    1.80
  -4   5  -1    8.10    1.70
  -4  -5   1    8.30    2.10
   4   5   1    4.00    1.90
  -4  -5   1    6.10    1.50
  -5  -5  -1   51.59    3.30
   5   5  -1   54.49    4.40
   5   5  -1   55.49    3.20
  -5  -5  -1   57.29    4.00
   5  -5   1   50.69    3.60
  -5   5  -1   54.39    3.30
   5   5   1   64.79    4.60
   5   5   1   56.39    3.20
  -5  -5   1   51.89    3.10
  -5  -5   1   55.69    4.00
   5  -5  -1   49.40    4.00
   6  -5   1  230.48    8.90
  -6  -5  -1  253.67    8.70
   6   5  -1  246.28    8.50
   6   5  -1  259.27    9.70
  -6   5   1  242.58    9.10
  -6  -5  -1  240.88    9.70
   6   5   1  230.68    8.50
  -6   5  -1  228.48    8.60
   6   5   1  262.77   10.10
  -6  -5   1  246.98    8.50
   6  -5  -1  248.68    9.50
  -6  -5   1  238.58    9.70
  -6   5  -1  245.18    8.40
   7   5  -1  265.87    9.20
  -7  -5  -1  248.28   10.40
  -7  -5  -1  262.37    9.30
   7  -5   1  256.97    9.60
   7   5  -1  253.07   10.30
  -7   5   1  256.87    9.70
  -7   5   1  263.37    9.30
  -7  -5   1  257.97   10.70
   7   5   1  269.87   10.50
  -7   5  -1  278.77    9.30
  -7   5  -1  267.57    9.40
   7   5   1  258.87    9.20
   7  -5  -1  246.08   10.10
  -7  -5   1  249.38    9.10
  -8   5   1 1172.58   32.10
  -8   5   1 1086.69   32.40
   8  -5   1 1081.69   32.50
  -8  -5  -1 1067.89   33.70
   8   5  -1 1137.19   33.50
   8   5  -1 1062.89   31.90
  -8  -5  -1 1107.59   32.00
   8  -5  -1 1075.99   32.90
  -8  -5   1 1123.99   31.90
  -8   5  -1 1126.59   31.90
  -8  -5   1 1035.90   33.50
   8   5   1 1096.59   32.00
   8   5   1 1089.99   33.50
  -8   5  -1 1087.69   32.10
   9   5  -1   24.10    4.30
   9  -5   1   30.10    4.00
   9   5  -1   22.60    3.10
  -9  -5  -1   22.10    3.30
  -9   5   1   24.80    3.40
  -9   5   1   23.10    3.30
  -9  -5  -1   21.70    4.60
  -9  -5   1   26.00    3.40
  -9  -5   1   23.20    4.50
   9   5   1   22.70    4.40
  -9   5  -1   22.60    3.20
  -9   5  -1   25.20    3.20
   9  -5  -1   21.50    4.10
   9   5   1   23.00    3.10
 -10   5   1   18.50    3.70
 -10  -5  -1    5.50    4.10
  10  -5   1   16.60    3.80
  10   5  -1   19.40    4.70
 -10   5   1    6.00    3.00
 -10  -5  -1   15.60    3.80
  10   5  -1   10.70    2.80
 -10  -5   1   19.40    4.90
  10  -5  -1   15.40    4.10
 -10   5  -1   15.30    3.20
  10   5   1   17.40    3.30
 -10  -5   1   10.20    3.10
  11   5  -1    9.50    4.60
 -11  -5  -1    9.00    3.40
 -11   5   1    4.70    3.20
 -11   5   1    1.80    3.10
  11   5  -1    9.20    3.00
 -11  -5  -1   -2.20    4.30
  11  -5   1    4.40    3.80
 -11  -5   1    1.60    4.20
 -11   5  -1    8.80    3.20
 -11   5  -1    7.30    2.90
  11   5   1    8.50    4.50
  11   5   1    5.50    2.80
 -11  -5   1    5.30    3.10
  11  -5  -1    1.40    3.80
 -12  -5  -1   -0.30    4.60
 -12   5   1    0.50    3.40
  12   5  -1   -1.40    4.50
 -12   5   1    0.30    3.30
  12   5  -1   -2.30    2.50
  12  -5   1   -2.30    3.80
  12   5   1    1.00    2.50
 -12   5  -1   -1.10    3.40
  12   5   1   -2.80    4.40
 -12   5  -1    0.50    3.30
  12  -5  -1   -2.00    4.90
 -12  -5   1   -4.50    4.50
 -12  -5   1    1.20    3.50
 -13   5   1   58.59    6.60
  13   5  -1   65.99    7.60
 -13  -5  -1   62.19    6.20
  13   5  -1   69.29    6.10
  13  -5   1   60.59    7.00
 -13   5   1   79.99    6.80
 -13  -5  -1   68.59    8.10
 -13   5  -1   58.89    6.60
 -13  -5   1   65.79    7.80
  13   5   1   68.29    7.90
 -13  -5   1   68.29    6.30
 -13   5  -1   73.29    6.60
  13  -5  -1   72.79    7.60
  13   5   1   70.49    6.10
  14  -5   1  373.96   16.00
 -14  -5  -1  361.16   17.40
 -14   5   1  372.36   15.70
 -14   5   1  392.36   14.90
 -14  -5  -1  384.36   14.90
  14   5  -1  348.77   15.70
  14   5  -1  371.56   14.60
 -14   5  -1  373.96   14.80
 -14   5  -1  353.56   15.60
 -14  -5   1  356.66   17.30
  14   5   1  356.66   14.50
  14   5   1  377.86   16.90
 -14  -5   1  385.56   14.90
  14  -5  -1  373.46   16.70
 -15   5   1   53.79    6.50
 -15  -5  -1   46.80    6.60
  15   5  -1   39.90    5.60
  15  -5   1   58.69    8.00
  15   5  -1   61.79    8.60
 -15  -5  -1   27.10    7.80
 -15   5   1   39.60    6.70
  15   5   1   39.60    8.00
 -15   5  -1   48.30    7.00
 -15   5  -1   45.70    6.10
 -15  -5   1   48.60    6.50
  15   5   1   45.70    5.80
  15  -5  -1   36.90    7.70
 -15  -5   1   40.70    7.70
 -16  -5  -1   65.29    7.60
  16  -5   1   79.09    9.30
 -16  -5  -1   73.39   10.10
 -16   5   1   80.99    8.70
  16   5  -1   70.29    9.50
 -16   5   1   75.59    7.80
  16   5  -1   61.99    7.10
 -16  -5   1   73.49    7.70
  16   5   1   79.69    7.50
  16   5   1   80.99    9.70
 -16  -5   1   70.99   10.00
 -16   5  -1   62.59    8.50
 -16   5  -1   66.79    7.20
  16  -5  -1   80.79    9.70
 -17   5   1    4.50    6.00
 -17   5   1   10.30    6.80
  17   5  -1    9.90    5.50
  17  -5   1   17.30    7.80
 -17  -5  -1   12.90    5.90
 -17  -5  -1   22.80    8.20
  17   5  -1   -1.10    6.20
  17   5   1   14.00    6.60
 -17   5  -1    9.30    6.40
  17  -5  -1   29.60    9.00
  17   5   1   12.90    4.80
 -17  -5   1   -5.40    7.30
 -17  -5   1   14.00    6.30
 -17   5  -1   16.00    5.80
  18  -5   1   20.00    8.90
  18   5  -1   11.30    5.50
 -18  -5  -1    6.20    5.80
 -18  -5  -1    2.80    8.50
 -18   5   1   11.80    6.10
  18   5  -1   -0.40    8.40
 -18   5   1    5.20    7.10
  18   5   1   11.00    5.80
  18   5   1   13.70    8.80
 -18  -5   1    4.10    8.00
 -18   5  -1    8.10    7.10
 -18   5  -1    7.00    6.10
 -18  -5   1    8.40    6.30
  18  -5  -1    1.90    9.10
  19  -5   1   59.99   11.80
  19   5  -1   47.40   10.50
 -19   5   1   45.10    9.70
  19   5  -1   65.09    8.10
 -19  -5  -1   48.00   10.20
  19   5   1   57.19   10.80
  19  -5  -1   43.60   12.10
  19   5   1   54.59    7.70
 -19   5  -1   61.29    9.70
 -19  -5   1   49.20    8.00
 -19  -5   1   42.60   10.80
 -20  -5  -1   61.89   12.00
 -20   5   1   49.60   10.50
  20   5  -1   51.59    8.50
  20  -5   1   62.09   12.10
  20  -5  -1   60.09   12.60
 -20   5  -1   49.50   10.50
  20   5   1   49.70    8.30
  21  -5   1  -18.20   11.20
  21   5  -1    8.00    7.40
 -21  -5  -1   33.50   12.10
 -21   5   1   -4.90    9.20
  21   5   1    8.90    7.50
 -21  -5   1    0.70   10.80
 -21   5  -1    0.40    9.50
 -22   5   1   -9.20   13.50
  22   5  -1    6.90    8.00
 -22   5  -1   20.30   11.00
 -22  -5   1   -8.00   13.90
  22   5   1   -6.00    8.20
  23   5  -1   -0.60    8.60
 -23   5   1    0.60   11.90
 -23  -5  -1   -4.00   12.60
  23   5   1   -5.90    8.50
 -23   5  -1    5.20   12.50
 -23  -5   1    1.00   12.20
 -24   5   1   -6.50   12.60
 -24  -5  -1   -5.60   13.30
  24   5  -1   -0.80   10.00
 -24  -5   1   10.50   15.70
  24   5   1   23.10    9.80
   1   6  -1   11.80    1.40
  -1  -6  -1   13.10    1.80
   1   6   1    9.60    1.60
  -2  -6  -1 1271.27   36.10
   2   6  -1 1338.07   36.80
   2   6  -1 1289.87   35.80
  -2  -6   1 1271.47   35.60
   2   6   1 1284.67   36.10
   3   6  -1  118.29    4.50
  -3  -6  -1  111.79    4.90
   3   6  -1  121.79    5.70
   3   6   1  116.09    4.70
  -3  -6   1  117.79    4.50
   3   6   1  116.39    5.50
   4   6  -1 1528.65   42.20
  -4   6   1 1422.36   41.70
  -4  -6  -1 1470.25   41.10
   4   6  -1 1450.85   40.80
  -4   6  -1 1431.66   41.20
   4   6   1 1440.76   41.20
   4   6   1 1504.05   42.30
  -4  -6   1 1453.15   40.80
  -4  -6   1 1490.25   42.30
   5   6  -1  583.34   18.40
  -5  -6  -1  565.24   17.20
  -5   6   1  549.85   18.00
   5   6  -1  572.24   16.90
   5   6   1  574.34   17.00
  -5   6  -1  568.24   17.20
  -5  -6   1  544.15   18.40
  -5  -6   1  544.85   16.80
   5   6   1  573.94   18.30
   6  -6   1   13.00    2.60
  -6  -6  -1   13.10    2.40
  -6  -6  -1   10.20    3.20
   6   6  -1    8.30    2.60
   6   6  -1   11.90    2.10
  -6   6   1   15.30    2.60
   6   6   1   14.80    2.10
   6  -6  -1   16.10    2.80
   6   6   1   11.70    3.20
  -6  -6   1   13.20    2.30
  -6  -6   1   12.20    2.80
   7   6  -1   29.30    3.00
  -7  -6  -1   31.40    3.40
   7   6  -1   32.50    4.30
  -7  -6  -1   21.00    4.00
   7  -6   1   32.00    3.70
  -7   6   1   25.50    3.20
   7  -6  -1   35.30    4.00
  -7   6  -1   35.80    3.50
  -7  -6   1   29.80    3.10
  -7   6  -1   33.10    3.30
  -7  -6   1   32.30    4.40
   7   6   1   29.80    4.30
   7   6   1   32.70    3.20
  -8   6   1  617.34   19.60
   8   6  -1  604.04   20.50
  -8   6   1  611.84   19.20
   8   6  -1  636.94   19.20
   8  -6   1  588.14   19.70
  -8  -6  -1  648.44   19.40
  -8  -6  -1  584.74   21.00
   8   6   1  627.54   20.70
   8   6   1  613.54   19.20
  -8   6  -1  618.34   19.20
   8  -6  -1  603.64   20.20
  -8  -6   1  630.54   19.20
  -8  -6   1  601.94   21.10
  -8   6  -1  638.64   19.20
  -9   6   1   82.69    5.30
   9  -6   1   76.99    6.10
   9   6  -1   76.29    5.00
  -9   6   1   78.69    5.40
   9   6  -1   81.19    7.00
  -9  -6  -1   82.49    7.20
  -9  -6  -1   79.49    5.40
   9  -6  -1   80.19    6.70
   9   6   1   81.59    5.20
  -9   6  -1   78.29    5.10
   9   6   1   93.59    7.20
  -9  -6   1   88.19    7.30
  -9  -6   1   87.49    5.30
  -9   6  -1   74.39    4.90
  10   6  -1  589.74   20.10
  10  -6   1  612.24   19.70
 -10   6   1  570.54   18.50
 -10   6   1  559.94   18.90
  10   6  -1  565.54   18.40
 -10  -6  -1  573.54   20.90
  10   6   1  557.94   19.90
 -10  -6   1  558.74   20.70
  10  -6  -1  561.34   19.70
 -10   6  -1  560.34   18.70
  10   6   1  571.04   18.50
 -10  -6   1  572.34   18.40
 -10   6  -1  514.15   22.00
  11  -6   1  184.48    9.70
 -11   6   1  174.58    8.50
 -11  -6  -1  158.48    9.50
  11   6  -1  144.89    7.80
 -11  -6  -1  185.08    8.60
  11   6  -1  174.78   10.20
 -11   6   1  158.38    8.60
 -11  -6   1  168.28    8.20
  11   6   1  169.08   10.30
 -11  -6   1  166.38    9.70
 -11   6  -1  176.18    8.30
  11  -6  -1  164.38    9.50
 -11   6  -1  175.28    8.70
  11   6   1  172.98    8.20
  12   6  -1   34.90    4.50
 -12   6   1   47.10    5.30
 -12   6   1   30.80    5.00
  12  -6   1   38.40    5.70
 -12  -6  -1   35.90    6.40
  12   6  -1   45.80    6.50
 -12  -6   1   41.30    6.00
  12  -6  -1   41.20    7.00
  12   6   1   49.40    6.20
  12   6   1   33.50    4.50
 -12  -6   1   28.00    4.60
 -12   6  -1   38.50    4.90
 -12   6  -1   40.00    5.30
  13   6  -1    5.90    5.70
  13   6  -1   13.80    4.00
 -13  -6  -1   14.30    4.30
  13  -6   1   11.60    4.90
 -13  -6  -1   11.40    5.80
 -13   6   1    9.00    4.10
 -13   6   1   12.00    4.70
 -13   6  -1   11.20    4.10
  13  -6  -1    9.20    5.30
  13   6   1   12.40    5.70
 -13  -6   1   10.30    6.00
 -13   6  -1   10.00    4.20
  13   6   1   11.00    3.90
 -13  -6   1   15.00    4.50
 -14   6   1   75.49    8.00
  14  -6   1   73.49    8.10
 -14  -6  -1   98.69    8.10
 -14   6   1   82.39    8.00
 -14  -6  -1   75.99    9.10
  14   6  -1   94.39    7.10
  14   6  -1   92.09    8.40
  14   6   1   88.39    7.20
 -14  -6   1   72.39    9.10
 -14   6  -1   77.09    7.70
 -14  -6   1   86.09    7.60
  14  -6  -1   88.59    9.10
 -14   6  -1   73.59    7.80
  14   6   1   69.69    8.50
 -15   6   1   12.10    5.70
 -15   6   1    1.40    4.50
 -15  -6  -1    3.30    6.50
 -15  -6  -1   12.50    5.40
  15   6  -1   14.50    6.60
  15   6  -1    5.00    4.30
  15  -6   1    5.10    5.90
 -15  -6   1    8.60    5.40
  15   6   1    7.50    4.50
 -15   6  -1   10.10    5.20
  15   6   1    3.10    6.60
  15  -6  -1    4.60    6.40
 -15   6  -1    5.50    5.20
 -15  -6   1    5.20    4.60
 -16  -6  -1  311.37   14.70
  16   6  -1  312.47   14.20
  16  -6   1  304.37   16.50
  16   6  -1  335.97   17.60
 -16   6   1  322.47   14.70
 -16   6   1  311.47   15.60
 -16  -6  -1  318.27   17.60
 -16  -6   1  345.37   14.90
  16   6   1  320.07   14.40
  16   6   1  360.46   17.90
 -16  -6   1  288.47   17.70
  16  -6  -1  340.07   17.30
 -16   6  -1  345.97   15.00
 -16   6  -1  308.17   15.80
 -17  -6  -1   76.99    8.50
  17   6  -1   83.09   10.70
  17  -6   1   81.19   10.90
  17   6  -1   66.19    7.60
 -17   6   1   71.39    9.20
 -17   6   1   75.59    8.20
 -17  -6  -1   76.29   11.00
 -17   6  -1   79.39    9.40
 -17   6  -1   71.19    8.00
 -17  -6   1   72.19    8.20
 -17  -6   1   72.29    9.90
  17   6   1   79.49   10.60
  17  -6  -1   63.49   10.80
  17   6   1   73.19    7.70
 -18  -6  -1    0.60    6.20
  18   6  -1    6.70    5.30
 -18   6   1    5.80    7.40
  18  -6   1    4.40    8.80
 -18   6   1    9.10    6.00
  18   6  -1   -1.20    7.80
 -18  -6  -1   11.90    6.60
 -18   6  -1    5.30    5.90
 -18  -6   1   -5.60    8.90
 -18   6  -1    2.20    7.30
 -18  -6   1    0.80    6.00
  18   6   1    7.40    8.10
  18   6   1    0.20    5.10
  18  -6  -1   14.10    9.30
 -19  -6  -1   63.39   12.10
  19   6  -1   63.49    8.30
  19  -6   1   77.19   12.80
 -19   6   1   55.89   10.20
  19   6   1   70.59   13.40
  19  -6  -1   84.29   12.50
 -19   6  -1   69.29   10.00
 -19  -6   1   62.09    8.60
 -19  -6   1   59.49   11.80
  19   6   1   71.99    8.50
 -20   6   1  185.68   16.50
  20   6  -1  200.98   13.30
  20  -6   1  209.38   18.50
 -20   6  -1  153.48   14.70
 -20  -6   1  144.49   16.10
  20   6   1  190.18   13.10
  20  -6  -1  157.58   15.70
 -21   6   1   35.00   10.40
  21  -6   1   34.10   11.90
  21   6  -1   35.50    8.30
 -21  -6  -1   21.80   11.50
  21   6   1   23.20    8.20
 -21  -6   1   21.90    9.40
  21  -6  -1   43.90   16.80
 -21   6  -1   29.60   10.00
 -22  -6  -1   31.90   13.70
  22   6  -1   33.20    8.80
  22   6   1   29.70    9.00
 -22  -6   1   25.10   12.90
 -22   6  -1   25.40   11.60
 -23   6   1   14.40   12.50
  23   6  -1   27.10    9.40
 -23  -6  -1   36.20   15.10
  23   6   1   16.50    9.30
 -23  -6   1   36.30   14.70
 -23   6  -1   -0.80   10.80
   0   7   1    1.90    1.40
   1   7  -1 1036.40   29.40
   1   7   1 1062.69   29.90
   2   7  -1  167.58    7.00
   2   7  -1  172.98    6.00
  -2  -7  -1  169.18    6.50
  -2  -7   1  171.98    5.80
   2   7   1  180.58    6.50
  -3  -7  -1   31.40    3.00
   3   7  -1   30.70    2.40
   3   7  -1   31.70    3.10
  -3  -7   1   33.60    2.60
   3   7   1   29.60    3.50
   3   7   1   32.10    2.70
   4   7  -1  299.67   10.90
  -4  -7  -1  326.57   10.60
   4   7  -1  330.77   11.70
  -4   7  -1  322.27   10.80
  -4  -7   1  330.67   10.30
   4   7   1  324.07   11.90
   4   7   1  322.07   10.50
  -4  -7   1  315.97   11.70
  -5   7   1   35.40    3.70
  -5  -7  -1   39.00    3.40
   5   7  -1   36.90    4.30
   5   7  -1   42.50    2.90
   5   7   1   40.80    4.00
   5   7   1   38.50    3.20
  -5   7  -1   41.60    3.50
  -5  -7   1   45.60    3.40
  -5  -7   1   35.20    4.20
   6   7  -1    1.70    1.60
  -6   7   1   -0.60    2.10
   6   7  -1   -0.50    2.80
  -6  -7  -1   -1.80    1.90
  -6  -7   1    0.90    1.80
   6   7   1   -2.40    2.90
  -6  -7   1    0.30    2.10
   6   7   1    1.30    1.70
  -6   7  -1    0.40    2.30
  -7  -7  -1  131.59    6.40
  -7   7   1  129.49    6.40
   7  -7   1  120.19    6.50
   7   7  -1  132.89    5.70
  -7  -7  -1  120.79    7.60
   7   7  -1  121.69    7.40
   7   7   1  123.59    5.80
   7   7   1  121.29    7.50
   7  -7  -1  121.09    7.20
  -7  -7   1  123.89    7.10
  -7  -7   1  123.69    6.00
  -7   7  -1  128.99    6.00
   8   7  -1  120.69    7.90
  -8  -7  -1  128.69    6.40
   8  -7   1  113.59    6.90
  -8   7   1  129.69    6.70
  -8  -7  -1  103.19    8.00
   8   7  -1  122.59    5.90
   8   7   1  138.49    6.30
  -8  -7   1  131.59    8.30
  -8   7  -1  121.99    6.10
  -8   7  -1  120.49    6.20
   8  -7  -1  125.69    7.50
   8   7   1  127.79    7.30
  -8  -7   1  128.09    6.10
  -9   7   1    7.70    2.90
  -9  -7  -1    4.50    3.20
   9   7  -1    8.90    2.60
   9  -7   1   10.10    3.40
  -9   7   1    9.70    2.90
  -9  -7  -1    7.70    2.80
  -9  -7   1   11.10    4.40
  -9   7  -1    9.30    2.50
  -9   7  -1   11.20    2.90
   9  -7  -1   10.30    3.70
   9   7   1    7.30    2.70
  -9  -7   1    7.60    2.90
  10   7  -1   -1.10    2.40
  10  -7   1    8.10    3.60
  10   7  -1    5.30    3.60
 -10  -7  -1   -0.20    3.40
 -10   7   1    1.10    2.80
 -10   7   1    7.50    3.20
  10  -7  -1    2.10    3.80
  10   7   1   -2.70    2.30
 -10  -7   1    1.30    3.30
  10   7   1   -1.10    3.20
 -10   7  -1    7.20    2.80
 -10  -7   1    2.30    3.00
 -10   7  -1   -1.60    2.80
  11  -7   1    0.20    4.10
 -11   7   1    3.70    3.60
 -11   7   1    1.70    3.20
 -11  -7  -1    0.20    3.00
  11   7  -1    9.20    4.90
 -11  -7  -1   -1.60    4.40
  11   7  -1   -3.20    2.40
 -11   7  -1    3.80    3.30
 -11  -7   1    2.30    3.20
  11   7   1   -0.20    2.90
  11  -7  -1   -2.10    4.00
 -11   7  -1   -2.10    3.00
 -11  -7   1    0.80    4.60
  11   7   1   -3.50    4.30
  12   7  -1  162.28    8.60
 -12   7   1  197.68    9.50
 -12   7   1  180.78    9.50
  12  -7   1  181.68   10.20
  12   7  -1  214.48   11.60
 -12  -7  -1  186.48   10.80
 -12   7  -1  167.28    9.10
 -12  -7   1  181.98   11.60
  12   7   1  196.18   11.70
 -12   7  -1  176.98    9.00
  12   7   1  174.28    9.00
 -12  -7   1  193.08    9.20
  12  -7  -1  168.78   12.80
 -13   7   1   -4.10    3.90
 -13  -7  -1   -2.10    5.50
 -13  -7  -1    2.80    4.20
  13   7  -1    0.00    3.50
  13   7  -1   13.40    5.80
 -13   7   1    1.70    4.00
  13  -7   1    2.70    5.10
  13   7   1   11.20    6.20
 -13   7  -1    3.40    4.20
  13   7   1    3.40    3.50
 -13  -7   1    5.10    4.00
 -13  -7   1   -3.90    5.70
 -13   7  -1   -0.80    3.90
  13  -7  -1   -3.20    4.70
 -14   7   1   46.80    6.60
  14  -7   1   37.90    6.90
 -14  -7  -1   30.80    7.70
 -14  -7  -1   39.20    6.00
  14   7  -1   47.50    5.80
 -14   7   1   41.90    6.00
  14   7  -1   28.70    7.60
  14   7   1   37.70    5.40
 -14   7  -1   42.30    6.00
 -14  -7   1   38.40    5.80
 -14  -7   1   27.50    7.60
 -14   7  -1   37.30    5.90
  14   7   1   33.60    7.40
  14  -7  -1   32.80    7.10
 -15  -7  -1   64.49    9.60
  15   7  -1   68.89    6.80
 -15   7   1   61.89    7.50
  15   7  -1   74.29    8.90
 -15  -7  -1   77.29    7.50
 -15   7   1   60.29    7.20
  15  -7   1   69.09    8.50
 -15   7  -1   89.79    9.30
 -15  -7   1   76.59    7.50
 -15  -7   1   62.19    8.40
  15   7   1   50.59    6.40
  15   7   1   72.59    9.70
 -15   7  -1   73.99    7.30
  15  -7  -1   61.39    8.80
 -16  -7  -1   14.30    5.90
 -16   7   1    1.00    6.20
  16  -7   1   10.20    7.60
 -16   7   1    3.70    5.60
  16   7  -1    4.60    6.00
 -16  -7  -1    4.20    6.00
  16   7  -1    3.00    4.70
 -16   7  -1    9.90    5.70
 -16   7  -1    4.50    5.60
  16  -7  -1   -0.30    7.80
  16   7   1    4.20    7.70
 -16  -7   1    0.30    7.50
 -16  -7   1   -0.90    5.60
  16   7   1    7.00    4.90
 -17  -7  -1    6.60    6.60
  17  -7   1   -0.10    7.90
 -17   7   1   14.60    6.10
  17   7  -1    8.40    5.30
 -17  -7  -1   10.00    8.30
  17   7  -1   19.70    8.60
 -17   7   1   11.30    6.70
  17   7   1    7.30    5.50
 -17   7  -1   -2.20    5.80
 -17   7  -1    6.60    6.00
 -17  -7   1    8.30    6.40
  17  -7  -1    5.40    8.20
 -17  -7   1   18.50    8.00
  17   7   1   -3.30    8.10
 -18  -7  -1   11.50    6.60
  18   7  -1   14.70    5.80
  18  -7   1   17.50    9.30
 -18  -7  -1   18.70    9.70
 -18   7   1   10.20    7.60
  18   7  -1   24.80    9.60
 -18   7   1   13.10    8.20
  18   7   1   15.70    5.90
 -18  -7   1    7.50    8.90
 -18   7  -1   18.90    7.60
 -18  -7   1   10.20    7.10
 -18   7  -1    3.30    6.30
  18  -7  -1   13.10    9.70
  18   7   1    7.40    9.20
  19   7  -1   12.40    6.10
  19  -7   1   14.90   10.80
 -19   7   1   13.00    8.00
 -19  -7  -1    5.90    9.20
 -19   7  -1   10.80    7.90
  19   7   1    8.60    6.20
 -19  -7   1    4.30    6.90
 -19  -7   1   17.00    8.40
  19  -7  -1  -14.60   10.40
 -20   7   1    6.70    8.40
  20   7  -1    5.50    6.80
 -20  -7  -1   25.80   11.60
  20  -7   1    0.90   10.90
 -20   7  -1    1.00    8.10
  20   7   1   -1.10    6.40
 -20  -7   1   -7.00    9.80
  20  -7  -1   27.30   12.40
  21   7  -1   -2.80    7.40
  21  -7   1  -19.50   12.50
 -21  -7  -1  -13.10   10.10
 -21   7   1    2.10    9.50
 -21  -7   1  -13.90   11.00
  21   7   1    4.50    7.60
 -21   7  -1    7.80    9.70
  21  -7  -1  -10.50   12.70
 -22  -7  -1   -0.60   11.70
  22   7  -1    1.90    8.40
 -22  -7   1    5.60   12.30
 -22   7  -1  -13.10   10.70
  22   7   1   -0.60    7.60
 -23   7   1    8.90   11.40
 -23  -7  -1   -9.40   14.10
  23   7  -1    2.80    8.70
  23   7   1    3.70    9.10
 -23  -7   1   14.90   13.60
 -23   7  -1    3.70   11.30
   0   8   1 1434.26   40.50
   1   8  -1  156.08    5.80
   1   8   1  168.18    6.40
   2   8  -1   35.20    2.60
   2   8  -1   32.10    3.40
  -2  -8  -1   31.40    3.20
   2   8   1   34.00    2.80
  -3  -8  -1    1.50    1.80
   3   8  -1    4.30    2.20
   3   8  -1    1.60    1.40
   3   8   1    2.60    1.80
  -3  -8   1    3.30    1.50
   4   8  -1 2862.21   76.79
  -4  -8  -1 2703.23   75.49
   4   8  -1 2513.15   75.79
   4   8   1 2780.42   76.89
   4   8   1 2843.42   75.49
  -4  -8   1 2696.63   75.09
   5   8  -1   32.70    2.80
   5   8  -1   34.90    4.40
  -5   8   1   32.20    3.60
  -5  -8  -1   29.40    3.20
  -5   8  -1   32.00    3.80
   5   8   1   28.80    4.20
   5   8   1   29.10    2.90
  -5  -8   1   32.40    3.00
  -5  -8   1   30.50    3.80
   6   8  -1   43.80    3.20
  -6   8   1   35.00    3.80
  -6  -8  -1   45.00    3.90
   6   8  -1   40.00    4.80
   6   8   1   36.40    4.70
  -6  -8   1   36.40    4.80
   6   8   1   36.70    3.30
  -6   8  -1   37.80    3.80
  -6  -8   1   42.00    3.80
  -7  -8  -1    1.40    2.40
  -7   8   1    2.10    2.50
   7   8  -1   -2.00    3.30
   7   8  -1    0.20    1.80
  -7   8  -1   -0.30    2.00
   7   8   1    2.40    3.50
  -7  -8   1    0.80    3.40
   7   8   1   -1.10    1.80
  -7  -8   1    1.00    2.30
   8  -8   1   43.70    4.70
   8   8  -1   41.90    5.40
  -8   8   1   53.29    4.50
  -8  -8  -1   37.00    5.40
  -8  -8  -1   45.20    4.50
   8   8  -1   39.80    3.90
  -8   8  -1   46.80    4.20
  -8  -8   1   50.39    4.60
   8   8   1   40.70    5.50
   8   8   1   42.10    4.00
  -8  -8   1   38.20    5.60
  -9  -8  -1  136.79    7.00
  -9  -8  -1  117.79    8.90
   9   8  -1  136.59    6.80
  -9   8   1  128.09    7.00
   9   8  -1  137.49    9.00
   9  -8   1  114.99    7.20
  -9   8  -1  134.39    6.80
  -9   8  -1  142.39    7.00
  -9  -8   1  126.59    9.00
   9  -8  -1  127.79    7.90
   9   8   1  120.99    8.80
  -9  -8   1  128.69    6.90
   9   8   1  136.19    6.70
  10   8  -1   18.30    3.30
 -10  -8  -1   13.50    5.10
  10   8  -1   13.90    4.10
 -10   8   1   10.40    3.40
 -10   8   1   21.10    3.90
  10  -8   1   18.20    4.20
  10  -8  -1   16.70    4.60
 -10   8  -1   14.20    3.10
 -10  -8   1   11.40    3.30
 -10   8  -1   13.70    3.50
  10   8   1    8.30    5.00
  10   8   1   19.90    3.50
 -10  -8   1    9.10    4.90
 -11  -8  -1   66.69    6.10
 -11  -8  -1   61.69    7.50
  11   8  -1   81.99    8.60
  11   8  -1   81.59    5.70
 -11   8   1   78.69    6.70
  11  -8   1   72.69    7.50
 -11  -8   1   71.69    8.00
  11   8   1   80.19    7.10
  11   8   1   67.39    5.60
 -11   8  -1   71.59    5.90
 -11  -8   1   73.99    6.30
  11  -8  -1   77.59    7.50
 -11   8  -1   70.79    6.10
 -12   8   1    9.70    4.00
 -12  -8  -1   17.20    6.40
  12   8  -1    8.10    5.50
 -12   8   1   12.70    4.20
  12  -8   1   19.10    5.00
 -12  -8  -1   20.80    5.10
  12   8  -1   16.00    3.70
 -12   8  -1   10.20    4.00
 -12   8  -1   10.40    3.70
  12   8   1   -2.40    5.30
  12   8   1   11.60    3.60
  12  -8  -1   14.80    5.50
 -12  -8   1   11.10    4.50
 -12  -8   1    6.70    3.80
  13   8  -1   22.80    4.30
 -13  -8  -1   17.80    4.80
 -13   8   1   26.00    5.40
 -13  -8  -1   23.30    5.70
  13   8  -1   22.10    6.60
 -13   8   1   21.20    4.70
  13  -8   1   21.60    5.70
 -13   8  -1   26.30    5.20
  13   8   1   23.50    4.40
  13  -8  -1   23.80    5.90
 -13  -8   1   29.30    5.20
 -13   8  -1   18.80    4.60
 -13  -8   1   15.00    6.30
  13   8   1   26.70    6.70
 -14  -8  -1   15.40    5.30
  14  -8   1   30.10    6.60
  14   8  -1   28.50    7.60
  14   8  -1    9.70    4.20
 -14  -8  -1   16.00    6.80
 -14   8   1   22.80    5.70
 -14   8   1    5.90    5.00
  14   8   1   15.40    6.60
  14  -8  -1   23.20    6.80
 -14   8  -1   10.90    5.10
 -14  -8   1   19.20    5.20
 -14  -8   1   20.30    6.00
  14   8   1   13.00    4.70
 -14   8  -1   25.00    5.20
 -15  -8  -1   15.80    5.50
  15   8  -1    7.50    7.70
 -15   8   1   -3.00    5.10
  15  -8   1   21.20    7.40
 -15   8   1    6.20    5.30
  15   8  -1   11.00    4.70
 -15  -8  -1   13.70    7.50
  15   8   1   15.00    7.70
  15   8   1   15.10    4.90
 -15   8  -1   17.90    5.30
 -15  -8   1    9.30    5.10
 -15  -8   1   11.50    5.60
 -15   8  -1   11.30    5.40
  15  -8  -1   11.90    7.00
 -16  -8  -1  223.68   15.80
  16   8  -1  230.68   12.10
 -16   8   1  228.68   13.20
 -16   8   1  225.98   12.70
 -16  -8  -1  239.48   13.10
  16  -8   1  238.58   14.80
  16   8  -1  233.78   15.90
  16   8   1  233.38   12.30
 -16  -8   1  260.87   13.10
  16   8   1  216.68   15.80
  16  -8  -1  237.98   15.60
 -16  -8   1  224.88   16.20
 -16   8  -1  230.38   13.10
 -16   8  -1  225.18   12.60
 -17  -8  -1   -5.40    6.10
 -17   8   1   -7.30    5.50
 -17  -8  -1   -7.30    6.30
  17   8  -1    0.10    5.20
  17  -8   1    6.50    7.90
 -17   8   1    8.60    6.50
  17   8  -1   13.70    8.30
 -17   8  -1    3.50    5.70
  17  -8  -1   13.50    8.80
  17   8   1    7.20    8.50
 -17   8  -1    8.30    6.40
  17   8   1   -1.00    5.20
 -17  -8   1   -0.60    8.20
 -17  -8   1    1.20    6.20
  18   8  -1  388.16   17.50
 -18   8   1  410.56   19.90
  18   8  -1  372.16   19.10
 -18  -8  -1  400.56   17.80
 -18  -8  -1  423.06   22.30
  18  -8   1  426.86   22.00
 -18  -8   1  410.06   18.00
 -18   8  -1  382.96   19.20
  18  -8  -1  402.96   21.70
  18   8   1  397.26   21.20
  18   8   1  416.56   17.60
 -18  -8   1  392.46   22.20
  19  -8   1   19.20   11.20
 -19  -8  -1  -14.80    9.00
  19   8  -1   18.10   10.90
 -19   8   1    5.00    7.70
  19   8   1    8.80   10.30
 -19   8  -1    9.70    8.30
  19  -8  -1    9.30   10.90
 -19  -8   1   13.40   12.60
 -19  -8   1    2.30    7.10
  20  -8   1   64.89   13.50
 -20  -8  -1   69.49   13.30
 -20   8   1   75.19   11.00
  20   8  -1   73.19    9.30
 -20  -8   1   74.59   13.40
 -20   8  -1   66.89   11.20
  20   8   1   74.89    9.60
  20  -8  -1   60.89   13.00
  21  -8   1   14.00   13.10
 -21   8   1   10.20    9.60
  21   8  -1   -7.10    6.70
  21  -8  -1    9.60   13.90
 -21   8  -1    9.00   10.00
  21   8   1    5.10    7.30
  22   8  -1   89.29   11.00
 -22  -8  -1   62.59   15.80
 -22   8  -1  102.29   14.00
  22   8   1  102.59   11.30
 -22  -8   1   61.29   15.40
 -23  -8  -1    4.60   14.00
  23   8  -1    5.90    9.10
 -23   8   1   13.20   11.60
 -23  -8   1   17.00   15.10
  23   8   1   29.10   10.40
 -23   8  -1   10.30   12.00
   0   9   1    4.10    1.80
   1   9  -1   42.90    3.00
   1   9   1   43.50    3.40
   2   9  -1  534.95   15.80
  -2  -9  -1  515.95   16.10
   2   9  -1  523.05   17.00
   3   9  -1   28.30    3.70
  -3  -9  -1   32.00    3.10
   3   9  -1   30.00    2.80
  -3  -9   1   24.70    2.50
   3   9   1   27.80    2.80
   4   9  -1 1171.98   33.30
  -4  -9  -1 1136.29   33.60
   4   9  -1 1216.68   35.10
   4   9   1 1202.78   35.20
   4   9   1 1142.69   33.60
  -4  -9   1 1150.28   33.20
  -5  -9  -1   77.19    4.70
  -5   9   1   69.89    5.30
   5   9  -1   61.59    5.80
   5   9  -1   74.89    4.10
  -5   9  -1   75.19    4.80
   5   9   1   69.39    5.30
  -5  -9   1   78.69    4.50
   5   9   1   74.79    4.20
   6   9  -1   30.20    3.00
  -6   9   1   22.30    3.70
   6   9  -1   14.10    3.80
  -6  -9  -1   28.40    3.50
   6   9   1   21.80    2.80
  -6  -9   1   24.10    3.00
  -6   9  -1   23.70    3.10
   6   9   1   23.90    4.60
  -7  -9  -1   14.00    2.90
   7   9  -1   10.50    3.40
   7   9  -1    9.60    2.40
  -7   9   1   13.70    3.20
  -7  -9   1    8.20    2.70
  -7   9  -1   10.10    2.40
   7   9   1   11.00    4.20
   7   9   1   14.90    2.80
  -7  -9   1    5.30    4.00
   8   9  -1   70.99    4.70
  -8  -9  -1   67.09    5.20
   8   9  -1   58.59    7.10
  -8   9   1   64.09    5.50
  -8  -9   1   72.99    4.90
  -8  -9   1   60.69    6.80
  -8   9  -1   62.39    5.00
   8   9   1   65.09    4.70
   8   9   1   59.69    6.90
  -9   9   1  275.67   11.30
  -9  -9  -1  285.17   11.20
   9   9  -1  278.27   10.60
   9   9  -1  284.57   12.90
   9   9   1  281.77   13.00
   9   9   1  264.97   10.60
  -9   9  -1  280.77   10.70
  -9  -9   1  284.17   13.50
  -9  -9   1  279.57   10.90
 -10  -9  -1   33.80    5.60
 -10   9   1   39.50    4.60
  10  -9   1   38.70    5.20
 -10   9   1   42.40    4.90
  10   9  -1   45.40    6.50
 -10  -9  -1   36.80    5.50
  10   9  -1   39.70    4.40
 -10   9  -1   44.90    4.60
  10   9   1   36.30    6.20
 -10  -9   1   34.70    6.20
 -10   9  -1   41.70    4.40
  10   9   1   38.50    4.40
 -10  -9   1   41.10    4.50
  10  -9  -1   40.70    5.60
  11  -9   1    5.30    4.50
  11   9  -1   16.20    5.30
 -11   9   1   11.20    3.90
 -11  -9  -1   10.10    5.30
 -11  -9  -1    9.80    3.80
  11   9  -1    9.20    3.20
 -11   9   1   15.90    3.90
  11   9   1   11.30    5.50
 -11   9  -1    7.30    5.40
 -11   9  -1   14.60    3.60
 -11  -9   1    9.90    3.60
  11  -9  -1    5.10    4.50
 -11  -9   1    6.70    5.30
  11   9   1   14.30    3.50
  12   9  -1  222.58   10.10
 -12   9   1  228.88   10.60
 -12  -9  -1  221.08   11.20
  12  -9   1  217.48   12.00
 -12  -9  -1  206.88   13.20
 -12   9   1  242.28   10.90
  12   9  -1  209.48   11.70
 -12  -9   1  221.88   13.40
  12   9   1  225.58   12.10
 -12   9  -1  238.18   10.40
 -12   9  -1  201.78   10.50
 -12  -9   1  231.78   10.80
  12  -9  -1  197.48   11.80
  12   9   1  214.88   10.10
 -13   9   1   50.49    6.10
  13   9  -1   46.60    7.40
 -13   9   1   44.00    5.90
  13   9  -1   28.10    4.90
  13  -9   1   48.70    6.90
 -13  -9  -1   28.90    6.50
 -13  -9  -1   60.29    6.30
 -13   9  -1   49.90    5.90
 -13  -9   1   42.30    7.80
 -13   9  -1   39.40    5.50
  13   9   1   31.10    7.50
 -13  -9   1   44.00    5.80
  13   9   1   45.50    5.60
  13  -9  -1   40.90    7.20
  14   9  -1   87.29    7.50
  14   9  -1   73.69    9.30
 -14   9   1   82.49    8.10
  14  -9   1  108.89   10.00
 -14  -9  -1   88.79   10.50
 -14  -9  -1   82.39    7.80
 -14   9   1   80.99    8.10
 -14   9  -1   80.89    8.00
 -14   9  -1   87.79    7.90
  14   9   1   84.39    7.60
 -14  -9   1   98.89    9.10
 -14  -9   1  114.59   10.00
  14   9   1   70.19    9.60
  14  -9  -1   84.79    9.10
 -15  -9  -1   19.80    6.10
 -15  -9  -1   25.70    8.90
  15  -9   1   21.60    7.80
 -15   9   1   21.60    6.00
  15   9  -1   22.30    8.10
  15   9  -1   25.70    5.30
 -15   9   1   32.80    6.40
  15   9   1   28.20    5.40
 -15  -9   1   20.20    8.00
 -15  -9   1   19.00    5.60
 -15   9  -1   15.00    5.80
  15   9   1   22.00    8.10
  15  -9  -1   19.50    7.50
 -15   9  -1   29.00    6.20
 -16  -9  -1  210.78   16.40
 -16   9   1  237.08   13.60
  16  -9   1  237.68   15.10
 -16  -9  -1  211.68   13.00
 -16   9   1  237.68   13.40
  16   9  -1  230.98   12.20
  16   9  -1  238.78   14.30
 -16  -9   1  237.28   13.40
  16   9   1  219.68   14.30
  16   9   1  244.58   12.60
 -16   9  -1  241.48   13.60
  16  -9  -1  216.18   16.30
 -16  -9   1  247.88   16.80
 -16   9  -1  243.28   13.00
 -17  -9  -1    5.60    6.70
 -17  -9  -1   -3.60    8.20
  17  -9   1   11.80    9.20
  17   9  -1   13.20    8.20
 -17   9   1    7.40    6.00
  17   9  -1    3.80    5.30
 -17   9   1    2.20    6.80
  17  -9  -1    1.10    8.60
 -17  -9   1   -6.20    8.40
  17   9   1   -5.90    6.50
  17   9   1    6.10    5.00
 -17   9  -1   -0.90    6.50
 -17   9  -1   10.90    6.10
 -17  -9   1    8.30    6.40
  18  -9   1   15.70   10.40
 -18  -9  -1   23.40    8.60
 -18   9   1   15.00    7.50
 -18  -9  -1   24.40    7.00
  18   9  -1   27.80    6.80
 -18   9  -1   12.00    7.00
 -18  -9   1   31.80    7.50
  18   9   1   19.00    6.60
  18  -9  -1    8.90   10.10
 -18  -9   1   14.10    7.80
 -19   9   1   42.80   10.00
  19   9  -1   55.99   14.10
  19  -9   1   79.39   13.40
  19   9   1   45.50    9.90
 -19  -9   1   59.99   12.60
 -19   9  -1   60.79    9.40
  19  -9  -1   67.79   13.00
 -19  -9   1   69.89    8.90
  20   9  -1    9.20    7.20
  20  -9   1   -0.10   11.80
 -20   9   1   -6.00    9.00
 -20  -9  -1    8.10   11.20
 -20   9  -1    8.60    9.00
  20  -9  -1   -5.70   11.10
  20   9   1    0.30    6.80
 -20  -9   1   -9.10    8.20
  21  -9   1   10.90   12.70
  21   9  -1   -9.10    7.20
 -21   9   1   -7.10    8.50
 -21  -9  -1   -7.80   11.50
  21  -9  -1   20.30   14.10
  21   9   1   -6.20    7.40
 -21   9  -1   -5.40    9.90
 -21  -9   1    7.90   12.60
 -22  -9  -1   20.80   13.00
  22   9  -1    3.20    8.40
 -22   9  -1  -14.80   10.30
  22   9   1   11.00    9.00
 -22  -9   1   -5.00   13.50
 -23  -9  -1    8.60   15.00
  23   9  -1    7.10    9.20
 -23   9   1  -16.70   11.30
 -23  -9   1   -7.50   13.40
 -23   9  -1   -1.20   12.10
  23   9   1   -4.60    9.10
   0  10   1   59.59    5.70
   1  10  -1   28.20    2.80
   2  10  -1   21.60    3.30
   2  10  -1   15.60    2.20
   2  10   1   14.90    2.50
  -3 -10  -1  532.45   16.70
   3  10  -1  541.95   18.00
   3  10   1  532.45   16.70
   4  10  -1  758.42   23.80
   4  10  -1  761.42   22.00
  -4 -10  -1  752.12   22.50
   4  10   1  702.23   22.20
   4  10   1  726.43   23.90
  -4 -10   1  749.73   21.90
   5  10  -1   32.40    3.10
  -5  10   1   36.00    4.20
  -5 -10  -1   35.60    3.70
   5  10  -1   30.00    4.60
   5  10   1   30.40    3.20
  -5  10  -1   32.00    3.60
  -5 -10   1   34.40    3.30
   5  10   1   30.00    4.20
  -6 -10  -1   52.19    4.80
   6  10  -1   23.50    4.60
   6  10  -1   33.50    3.30
  -6  10   1   30.90    4.10
   6  10   1   47.20    4.10
   6  10   1   25.30    4.80
  -6 -10   1   46.70    4.20
  -6  10  -1   29.90    3.70
  -7  10   1    2.20    2.80
  -7 -10  -1    2.30    2.70
   7  10  -1    1.70    2.10
   7  10  -1   -1.70    4.50
  -7 -10   1    0.60    2.60
   7  10   1    3.90    2.40
  -7  10  -1    3.60    2.60
   8  10  -1    4.80    2.50
  -8 -10  -1    1.70    2.80
  -8  10   1    6.10    3.20
   8  10  -1    2.20    4.20
  -8 -10   1    6.50    4.80
  -8 -10   1   -1.90    2.60
   8  10   1   -0.10    2.30
  -8  10  -1    3.20    2.60
   8  10   1   -1.20    4.30
   9  10  -1   29.10    3.80
  -9  10   1   37.80    4.60
  -9 -10  -1   32.10    4.40
   9  10  -1   38.60    6.10
   9  10   1   37.10    4.10
   9  10   1   26.60    5.90
  -9  10  -1   31.50    3.70
  -9 -10   1   36.20    5.60
  -9 -10   1   37.30    4.50
 -10  10   1   26.90    4.30
  10  10  -1   20.10    3.60
  10  10  -1   17.80    4.60
 -10 -10  -1   17.50    5.10
  10  10   1   18.90    3.60
 -10 -10   1   27.80    4.40
 -10  10  -1   22.00    3.60
 -10 -10   1   23.10    5.10
  10  10   1   31.90    6.30
 -10  10  -1   24.90    4.00
 -11  10   1  114.89    7.60
 -11  10   1  108.19    7.90
  11  10  -1  103.29    9.80
  11  10  -1   98.69    6.60
 -11 -10  -1  101.69    7.40
  11  10   1  110.29    7.00
 -11 -10   1   95.29    9.90
  11  10   1  113.99    9.80
 -11  10  -1  109.69    7.30
 -11 -10   1  104.69    7.10
  12  10  -1   12.80    5.90
 -12  10   1   15.20    4.80
 -12  10   1   14.50    4.70
 -12 -10  -1   12.50    6.50
  12  10  -1   16.90    4.00
  12 -10   1    6.50    5.10
 -12 -10  -1   10.00    4.60
  12  10   1   13.20    3.90
 -12 -10   1   22.30    5.00
  12  10   1   13.00    6.30
 -12  10  -1   10.60    4.50
 -12 -10   1   -4.70    5.80
 -12  10  -1   10.00    4.10
 -13 -10  -1   20.80    6.00
 -13 -10  -1   22.40    5.30
 -13  10   1   13.10    4.70
  13  10  -1   20.50    4.50
  13  10  -1   20.30    7.20
  13 -10   1   12.40    6.00
 -13  10   1   17.90    5.20
 -13  10  -1   21.00    5.10
 -13 -10   1   20.50    7.30
 -13  10  -1   19.80    5.30
  13  10   1   23.30    7.00
  13  10   1   17.60    4.50
 -13 -10   1   27.10    5.20
  13 -10  -1   19.60    6.30
 -14  10   1    3.00    4.90
 -14 -10  -1   16.80    5.60
  14  10  -1    4.80    6.90
  14  10  -1    8.50    4.60
 -14  10   1   16.40    5.60
  14 -10   1   10.40    6.90
 -14 -10  -1    9.50    7.30
 -14  10  -1   12.50    5.10
  14 -10  -1    3.10    7.00
 -14 -10   1    6.70    6.90
  14  10   1   -8.00    7.10
  14  10   1   14.50    4.70
 -14  10  -1   15.80    4.80
 -14 -10   1   15.50    5.50
 -15  10   1   36.50    7.10
 -15 -10  -1   25.40    6.50
 -15 -10  -1   28.00    8.90
  15  10  -1   23.40    5.40
  15 -10   1   35.00    8.30
 -15  10   1   29.30    6.40
  15  10  -1   37.60    8.70
 -15 -10   1   29.10    8.50
  15  10   1   33.70    9.10
 -15 -10   1   26.70    6.30
  15  10   1   22.40    5.50
 -15  10  -1   30.30    6.00
  15 -10  -1   37.90    9.10
 -15  10  -1   42.80    6.70
  16 -10   1  105.19   11.60
  16  10  -1  107.79   12.10
 -16 -10  -1  102.29   12.50
 -16 -10  -1  107.79   10.30
 -16  10   1  121.99   10.20
 -16  10   1  105.49   10.80
  16  10  -1  116.59    9.40
  16  10   1  108.09    9.20
 -16 -10   1  104.79   10.90
  16 -10  -1  117.19   11.80
  16  10   1  106.89   11.80
 -16  10  -1  100.89   10.00
 -16 -10   1  122.39   12.80
 -16  10  -1  117.29   10.80
 -17  10   1   -6.30    5.70
 -17 -10  -1    5.00    6.90
 -17 -10  -1   -6.10    8.90
  17 -10   1   -1.80    8.50
  17  10  -1   -4.10    8.60
  17  10  -1   10.00    5.70
 -17  10   1   14.00    6.60
 -17  10  -1   12.60    6.10
 -17  10  -1   -1.30    6.00
  17 -10  -1    4.00    9.80
  17  10   1    1.70    5.50
  17  10   1   -4.10    9.10
 -17 -10   1    7.20    7.30
 -17 -10   1    2.10    9.30
 -18  10   1   19.50    8.00
  18 -10   1   30.80   10.30
 -18 -10  -1   40.50   11.50
  18  10  -1   30.30    6.60
 -18 -10  -1   22.30    7.40
 -18  10  -1   19.60    8.10
 -18 -10   1   24.50   10.60
  18 -10  -1   29.60   11.20
 -18 -10   1   15.90    7.50
  18  10   1   18.20    7.10
 -19  10   1   21.40    8.80
 -19 -10  -1   24.80    9.50
  19  10  -1   15.70    7.30
  19 -10   1   27.40   11.10
  19 -10  -1   14.40   11.40
 -19 -10   1    5.30   10.10
 -19 -10   1   23.10    8.00
 -19  10  -1   16.70    7.80
  19  10   1   21.50    6.90
  20  10  -1    4.40    7.20
 -20  10   1    2.30    9.20
 -20 -10  -1   12.90   11.90
  20 -10   1   10.40   11.90
  20 -10  -1   -6.60   10.90
 -20 -10   1    8.50   12.50
  20  10   1    7.80    7.10
 -20  10  -1    4.30    8.20
 -21  10   1   -4.70   10.10
  21 -10   1   14.40   13.40
  21  10  -1   -6.40    7.30
 -21 -10  -1    6.10   12.20
  21  10   1   -7.20    7.40
 -21  10  -1   -7.90    8.70
  21 -10  -1   23.10   14.00
 -21 -10   1    4.60   12.10
  22  10  -1    3.80    8.80
  22  10   1   12.00    8.70
 -22 -10   1   19.20   14.40
 -22  10  -1   -0.80   10.90
  23  10  -1    1.00    8.90
 -23  10   1  -21.70   11.30
  23  10   1   -2.70    9.10
 -23  10  -1    4.00   12.40
 -23 -10   1    7.70   15.60
   0  11   1   -1.90    1.70
   1  11  -1   33.80    3.20
   1  11   1   38.50    3.40
   2  11  -1   38.70    3.90
   2  11   1   38.60    3.70
   3  11  -1    2.60    2.90
   3  11  -1    1.80    1.90
  -3 -11  -1    2.50    2.40
   3  11   1    0.00    2.10
  -4 -11  -1   77.79    5.10
   4  11  -1   78.39    4.40
   4  11  -1   82.59    6.40
  -4 -11   1   65.29    4.30
   4  11   1   80.09    4.70
   4  11   1   62.69    5.50
  -5 -11  -1  294.37   10.90
   5  11  -1  280.37   10.00
   5  11  -1  303.47   12.40
   5  11   1  299.57   12.70
  -5 -11   1  277.57   10.20
   5  11   1  286.97   10.40
   6  11  -1   28.50    3.20
   6  11  -1   32.00    4.70
  -6 -11  -1   33.30    4.20
  -6  11   1   27.80    4.00
  -6 -11   1   32.10    3.60
   6  11   1   37.00    3.80
  -6  11  -1   39.40    4.30
   6  11   1   26.10    5.30
  -7  11   1   56.89    5.40
   7  11  -1   53.39    4.40
   7  11  -1   40.60    6.00
  -7 -11  -1   51.89    4.90
   7  11   1   52.39    5.70
   7  11   1   46.70    4.30
  -7  11  -1   48.80    4.90
  -7 -11   1   47.70    4.40
  -8 -11  -1   31.10    4.50
   8  11  -1   23.60    3.40
   8  11  -1   25.30    5.40
  -8  11   1   24.80    4.30
   8  11   1   28.80    5.70
   8  11   1   23.00    3.60
  -8  11  -1   26.70    3.70
  -8 -11   1   30.40    4.10
   9  11  -1   60.89    6.50
  -9  11   1   67.99    6.70
   9  11  -1   70.09    5.10
  -9 -11  -1   70.19    6.40
   9  11   1   63.29    7.40
   9  11   1   65.59    5.20
  -9 -11   1   61.49    6.00
  -9  11  -1   63.79    5.20
 -10 -11  -1    7.10    4.30
  10  11  -1    6.10    5.30
  10  11  -1    7.20    3.20
 -10  11   1    6.40    4.10
 -10 -11   1   11.80    5.70
 -10 -11   1    8.80    3.80
  10  11   1   11.70    3.20
  10  11   1   11.70    5.80
 -10  11  -1   12.20    3.60
 -11 -11  -1    2.50    4.10
 -11  11   1    2.70    4.10
  11  11  -1    3.00    3.50
  11  11  -1    2.50    4.40
 -11  11  -1    3.70    4.10
  11  11   1    6.30    3.50
  11  11   1    4.90    4.40
 -11  11  -1    3.00    3.60
 -11 -11   1    5.60    4.30
 -11 -11   1    1.60    5.90
 -12  11   1  257.97   12.20
 -12 -11  -1  246.68   11.70
  12  11  -1  242.08   14.40
  12  11  -1  231.78   10.90
 -12  11   1  247.58   11.60
 -12 -11   1  264.37   13.90
 -12  11  -1  238.58   11.00
 -12  11  -1  271.47   11.50
  12  11   1  264.17   14.70
  12  11   1  241.88   11.20
 -12 -11   1  243.28   11.90
 -13 -11  -1   20.70    5.60
  13  11  -1   16.90    4.60
  13  11  -1   10.00    7.50
 -13  11   1   18.90    5.30
 -13  11   1   18.50    5.10
  13  11   1   20.30    5.90
 -13 -11   1    8.70    7.50
 -13  11  -1   16.80    5.20
  13  11   1   13.10    4.50
 -13 -11   1   18.50    5.10
 -13  11  -1    9.10    4.90
 -14 -11  -1   47.30    6.90
 -14  11   1   45.20    6.80
  14  11  -1   44.10    9.00
  14  11  -1   43.00    5.80
 -14  11   1   37.70    6.70
 -14  11  -1   52.69    6.50
 -14  11  -1   40.30    6.40
  14  11   1   38.70    6.00
  14  11   1   40.00    9.00
 -14 -11   1   45.40    7.00
 -14 -11   1   52.59    9.30
  15  11  -1   17.10    8.60
 -15  11   1    5.40    6.10
  15  11  -1   19.40    5.30
 -15 -11  -1    7.90    6.20
  15 -11   1   10.80    7.70
 -15  11   1   20.00    5.90
 -15  11  -1   17.40    5.60
  15  11   1   10.50    5.10
 -15 -11   1   23.30    6.40
  15  11   1    4.20    8.60
  15 -11  -1   19.60    7.90
 -15  11  -1   10.80    5.90
 -15 -11   1   18.30    6.80
 -16  11   1  103.69    9.40
  16  11  -1   90.19    9.10
 -16  11   1  104.39   10.00
  16  11  -1   99.79   11.80
  16 -11   1   99.49   11.70
 -16 -11  -1  100.09   10.00
 -16  11  -1  101.59    9.60
  16 -11  -1  106.39   12.30
  16  11   1   97.89   11.90
 -16  11  -1   94.69    8.90
 -16 -11   1  122.59   12.10
  16  11   1   93.69    9.00
 -16 -11   1  107.69   10.30
  17 -11   1   -6.40    8.20
  17  11  -1    5.30    5.40
 -17  11   1   -5.60    6.40
 -17 -11  -1   -4.60    6.80
 -17  11   1   -2.00    6.10
  17  11   1   -4.00    5.10
  17 -11  -1   -3.10    8.90
 -17  11  -1   10.80    6.60
 -17  11  -1    6.60    6.10
  17  11   1   -0.60   10.70
 -17 -11   1   -0.50    9.10
 -17 -11   1    2.20    7.40
 -18  11   1   13.40    7.50
  18 -11   1    7.30   11.00
  18  11  -1    9.60    6.60
 -18 -11  -1   15.20    8.10
  18 -11  -1    3.60   11.20
 -18  11  -1   14.20    7.60
  18  11   1   14.60    7.00
 -18 -11   1   26.20    8.00
  19 -11   1   57.19   12.90
 -19  11   1   38.40    9.10
  19  11  -1   38.40    8.00
 -19 -11   1   39.00    8.40
  19  11   1   40.70    8.10
 -19  11  -1   32.40    9.40
  19 -11  -1    3.00   11.80
 -19 -11   1   24.50   11.70
  20  11  -1  161.38   13.20
  20 -11   1  142.49   15.90
 -20  11   1  125.69   12.90
  20  11   1  137.59   12.80
  20 -11  -1  130.89   15.00
 -20 -11   1  113.09   19.70
 -20  11  -1  131.69   13.70
 -21  11   1   12.20   10.60
  21  11  -1   20.80    8.30
  21 -11   1  -17.50   12.70
  21  11   1    4.10    8.10
 -21  11  -1   -3.00    8.80
  21 -11  -1   -4.00   16.10
 -21 -11   1    1.70   13.10
  22  11  -1   25.90    9.40
  22  11   1   60.09   10.70
 -22 -11   1   34.80   15.30
 -22  11  -1   39.60   12.40
   0  12  -1  302.77   10.40
   0  12   1  278.67   10.70
   1  12   1    1.00    2.40
   2  12  -1 1163.58   33.00
   2  12   1 1113.19   33.30
   3  12  -1   44.30    3.70
   3  12  -1   38.50    4.90
   3  12   1   39.70    3.70
  -4 -12  -1  600.04   19.00
   4  12  -1  615.54   20.70
   4  12  -1  606.04   18.70
  -4 -12   1  596.84   18.30
   4  12   1  600.34   19.00
   4  12   1  601.84   20.90
   5  12  -1   31.00    5.10
   5  12  -1   37.30    3.40
  -5 -12  -1   38.70    4.30
   5  12   1   33.30    5.40
   5  12   1   32.80    3.70
  -5 -12   1   37.60    3.60
   6  12  -1  284.57   10.60
   6  12  -1  244.58   13.60
  -6 -12  -1  295.97   11.40
  -6  12   1  314.67   12.50
   6  12   1  312.17   13.60
  -6  12  -1  301.27   11.70
  -6 -12   1  290.87   10.90
   6  12   1  314.47   11.00
  -7  12   1   21.00    4.60
  -7 -12  -1   29.90    4.10
   7  12  -1   27.20    5.10
   7  12  -1   23.10    3.40
   7  12   1   18.40    3.30
  -7 -12   1   26.30    3.80
  -7  12  -1   31.50    4.20
   7  12   1   23.20    5.40
   8  12  -1  452.75   15.60
  -8  12   1  463.55   17.20
   8  12  -1  457.25   18.40
  -8 -12  -1  464.55   16.40
  -8 -12   1  472.35   16.00
  -8  12  -1  475.65   16.50
   8  12   1  468.25   18.70
   8  12   1  493.45   16.20
   9  12  -1   27.60    4.00
  -9 -12  -1   27.40    4.60
  -9  12   1   24.50    5.00
   9  12  -1   26.30    5.20
  -9  12  -1   20.90    4.10
   9  12   1   20.50    6.10
   9  12   1   24.90    3.90
  -9 -12   1   19.30    4.30
 -10  12   1  163.88    9.90
  10  12  -1  190.48   11.90
  10  12  -1  192.18    8.70
 -10 -12  -1  180.78    9.60
  10  12   1  182.88   12.00
 -10 -12   1  179.28    9.20
 -10  12  -1  179.98    9.10
  10  12   1  172.38    8.60
  11  12  -1    0.90    3.30
 -11 -12  -1    5.20    4.50
  11  12  -1    2.70    4.60
 -11  12   1   -2.20    3.60
 -11  12  -1    0.30    3.70
 -11 -12   1    1.30    3.90
  11  12   1   -1.50    4.70
  11  12   1   -6.20    2.90
 -11  12  -1    2.00    4.00
  12  12  -1  128.59   11.90
 -12 -12  -1  137.39    9.10
 -12  12   1  139.89    9.70
  12  12  -1  128.39    8.20
 -12  12   1  140.69    9.60
  12  12   1  137.09    8.40
 -12  12  -1  143.59    8.90
 -12 -12   1  147.79    9.70
 -12  12  -1  158.28    9.10
  12  12   1  165.48   12.60
  13  12  -1    9.10    4.40
 -13 -12  -1   -9.30    4.90
 -13  12   1    8.30    5.00
  13  12  -1  -12.20    7.20
 -13  12   1   10.00    5.00
 -13  12  -1    8.70    4.70
 -13 -12   1    5.80    4.80
 -13  12  -1   -0.40    4.50
 -13 -12   1    2.40    7.10
  13  12   1    1.60    4.30
  13  12   1    9.40    5.90
  14  12  -1  355.06   18.40
 -14  12   1  343.77   14.80
 -14 -12  -1  333.67   15.50
 -14  12   1  308.47   14.40
  14  12  -1  333.57   14.10
 -14  12  -1  325.07   14.40
 -14  12  -1  306.37   14.30
  14  12   1  312.77   14.00
  14  12   1  294.77   17.90
 -14 -12   1  329.47   18.50
 -14 -12   1  331.57   15.10
 -15 -12  -1  120.79   11.40
 -15  12   1  101.29    9.50
 -15  12   1   94.39    9.80
  15  12  -1  100.79    8.80
  15  12  -1  124.39   12.30
 -15  12  -1  117.99   10.20
 -15  12  -1  121.19   10.10
 -15 -12   1  105.39   11.40
  15  12   1   88.49   11.90
 -15 -12   1  135.59   10.60
  15  12   1  108.69    9.80
 -16  12   1   43.70    7.10
  16  12  -1   54.79    7.10
  16  12  -1   48.90   10.00
 -16 -12  -1   58.19    9.10
 -16  12   1   45.90    8.00
 -16  12  -1   43.50    7.10
  16  12   1   51.39    7.20
 -16 -12   1   49.30    8.40
 -16  12  -1   47.50    7.70
 -16 -12   1   44.00    9.30
  16  12   1   48.00   10.70
 -17  12   1   27.60    7.30
 -17 -12  -1   26.90    8.10
  17  12  -1   27.30    7.10
 -17 -12   1   38.80    9.10
 -17  12  -1   27.20    7.30
 -17 -12   1   22.30    8.40
 -17  12  -1   24.50    7.20
  17  12   1   15.00    6.40
  18  12  -1    1.60    7.40
 -18 -12  -1   -0.60    7.90
 -18  12   1   -5.80    6.60
 -18 -12   1   -2.20    7.60
 -18  12  -1   -8.30    6.60
 -18 -12   1   13.90   10.30
  19  12  -1    2.20    6.40
 -19  12   1    4.60    8.50
 -19 -12   1    6.70   11.50
  19  12   1   -4.70    6.00
 -19  12  -1   -9.80    8.00
 -19 -12   1    6.70    7.80
 -20  12   1   25.60    9.30
  20  12  -1   25.10    8.60
 -20  12  -1   24.20    9.40
  20  12   1   21.50    8.50
 -20 -12   1   24.40   13.40
 -21  12   1   64.59   12.70
  21  12  -1   59.79   10.20
  21  12   1   59.39   10.40
 -21  12  -1   45.90   11.30
  22  12  -1  179.68   15.50
 -22  12   1  126.79   18.70
 -22  12  -1  184.68   19.10
  22  12   1  168.28   15.40
   0  13  -1    2.40    2.10
   0  13   1    0.80    2.30
   1  13  -1  191.48    7.80
   1  13   1  189.38    8.20
   2  13  -1    4.40    2.30
   2  13   1    0.70    2.00
   3  13  -1   42.70    3.80
   3  13  -1   45.80    5.40
   3  13   1   38.80    4.00
  -4 -13  -1    0.30    2.60
   4  13  -1    2.20    3.50
   4  13  -1    0.90    2.10
   4  13   1   -1.80    4.10
   4  13   1    0.10    2.40
   5  13  -1   29.80    3.30
  -5 -13  -1   17.10    3.70
  -5 -13   1   23.30    3.40
   5  13   1   25.70    3.40
   5  13   1   26.80    5.30
  -6  13   1    8.80    3.70
  -6 -13  -1   18.30    4.00
   6  13  -1   20.40    4.90
   6  13  -1   22.40    3.20
   6  13   1   26.50    5.10
   6  13   1   10.80    3.00
  -6 -13   1   13.00    3.20
  -6  13  -1   17.00    3.80
   7  13  -1  184.08    8.40
  -7 -13  -1  199.08    9.30
  -7  13   1  201.08   10.40
   7  13  -1  196.38   11.20
  -7 -13   1  205.58    8.90
   7  13   1  187.68   11.30
  -7  13  -1  202.38    9.40
   7  13   1  182.88    8.60
   8  13  -1  299.67   11.40
  -8 -13  -1  303.07   12.40
   8  13  -1  312.17   14.50
  -8  13   1  306.37   13.20
   8  13   1  296.77   11.60
   8  13   1  294.67   14.60
  -8 -13   1  302.97   11.90
  -8  13  -1  293.37   12.20
  -9 -13  -1   85.39    7.40
  -9  13   1   78.09    7.70
   9  13  -1   89.59    6.30
   9  13  -1   82.99    7.80
  -9  13  -1   83.59    6.80
   9  13   1   85.29    6.00
   9  13   1   94.29    9.50
  -9 -13   1   93.09    7.00
  10  13  -1  158.18    8.10
  10  13  -1  169.08   11.80
 -10  13   1  156.98   10.00
 -10 -13  -1  158.38    9.30
 -10 -13   1  157.38    9.10
  10  13   1  163.28    8.60
  10  13   1  160.48   11.90
 -10  13  -1  160.88    8.90
  11  13  -1    0.50    3.30
 -11  13   1   -5.20    3.70
  11  13  -1   -6.50    4.60
 -11 -13  -1   -0.80    4.50
  11  13   1   -4.20    3.30
  11  13   1    4.80    6.40
 -11 -13   1    2.20    4.50
 -11  13  -1   -2.50    3.90
 -12  13   1    1.40    4.70
  12  13  -1   13.50    4.20
 -12 -13  -1    8.80    5.40
  12  13  -1   15.70    6.90
  12  13   1    4.90    3.80
 -12  13  -1   10.10    4.40
 -12 -13   1    6.60    5.00
 -12  13  -1   17.60    4.90
  12  13   1    8.10    7.30
  13  13  -1   24.90    5.10
 -13 -13  -1   26.10    6.10
  13  13  -1   11.60    8.00
 -13  13   1   22.10    5.80
 -13  13   1   26.40    6.00
 -13  13  -1   21.40    5.30
  13  13   1   30.30    7.30
 -13 -13   1   21.80    6.20
  13  13   1   28.40    5.40
 -13  13  -1   15.20    5.50
 -14  13   1    0.90    6.00
 -14 -13  -1    8.40    6.10
  14  13  -1   10.20    4.60
  14  13  -1    9.50    8.50
 -14  13   1    7.10    5.70
  14  13   1   -5.60    7.90
 -14 -13   1    5.80    5.90
 -14  13  -1    4.80    5.20
 -14  13  -1    1.50    5.50
  14  13   1    0.50    4.60
  15  13  -1   55.89    7.20
 -15 -13  -1   71.39    8.70
  15  13  -1   73.29   10.80
 -15  13   1   70.89    8.20
 -15  13   1   63.99    8.40
  15  13   1   51.49    7.20
 -15  13  -1   64.29    7.70
 -15  13  -1   66.69    8.10
  15  13   1   46.80   10.10
 -15 -13   1   70.09    8.60
 -16  13   1   15.70    6.30
  16  13  -1    8.00    5.80
 -16  13   1   13.30    6.30
  16  13  -1   -9.20   10.30
 -16 -13  -1   26.20    7.70
 -16  13  -1   40.80    6.80
  16  13   1   26.50   12.10
  16  13   1    5.80    5.60
 -16  13  -1   14.70    5.80
 -16 -13   1    6.00    7.30
  17  13  -1    5.00    5.60
 -17 -13  -1   10.00    8.10
 -17  13   1    3.20    6.60
 -17  13  -1    8.20    6.50
  17  13   1   10.80    6.20
 -17 -13   1    2.80    7.60
  18  13  -1   -2.50    8.00
 -18 -13  -1   -7.90    8.00
 -18  13   1   -2.00    7.40
 -18 -13   1   10.50    8.80
  18  13   1   -5.20    6.50
 -18  13  -1   18.70    7.80
 -19  13   1    7.60    8.50
  19  13  -1    2.20    7.00
  19  13   1   -4.40    7.00
 -19  13  -1    0.00    8.60
 -19 -13   1    5.60    8.60
  20  13  -1   56.69    9.80
 -20  13   1   52.19   10.80
 -20  13  -1   44.30   10.40
  20  13   1   51.49    9.80
 -21  13   1  -12.80   10.60
  21  13  -1   -7.30    8.10
 -21  13  -1    6.60   10.50
  21  13   1   -8.50    8.50
  22  13  -1    4.40    9.50
 -22  13   1   12.70   11.70
 -22  13  -1   -8.70   11.70
  22  13   1   11.10    9.30
   0  14   1   23.30    3.50
   0  14  -1   20.80    3.20
   1  14  -1   33.70    3.60
   1  14   1   36.80    4.10
   2  14  -1   92.09    5.30
   2  14   1   87.19    5.40
   3  14  -1   83.19    5.10
   3  14  -1   79.59    7.00
   3  14   1   88.49    5.50
   4  14  -1   65.99    4.60
   4  14   1   84.19    7.80
   4  14   1   65.09    4.90
   5  14  -1   35.20    5.80
   5  14  -1   30.50    3.60
  -5 -14  -1   30.00    4.10
   5  14   1   32.30    3.80
   5  14   1   35.60    5.80
  -6 -14  -1   14.30    3.70
  -6  14   1   21.30    4.60
   6  14  -1   18.10    5.30
   6  14  -1   20.70    3.40
  -6 -14   1   22.10    3.60
   6  14   1   17.70    3.50
  -6  14  -1   14.10    3.90
   6  14   1   24.70    5.60
   7  14  -1    5.70    2.80
  -7 -14  -1    5.70    3.80
   7  14  -1   12.20    5.20
  -7  14   1    7.20    4.00
  -7  14  -1    9.70    3.40
   7  14   1    1.50    5.20
  -7 -14   1    6.10    3.40
   7  14   1   15.80    3.60
   8  14  -1   31.60    6.70
  -8 -14  -1   34.30    5.20
  -8  14   1   38.10    5.60
   8  14  -1   30.70    4.10
  -8  14  -1   32.40    4.90
  -8 -14   1   34.90    4.70
   8  14   1   35.20    6.90
   8  14   1   36.80    4.60
  -9  14   1   42.20    6.40
  -9 -14  -1   39.80    5.70
   9  14  -1   27.90    7.00
   9  14  -1   29.90    4.20
  -9 -14   1   34.00    5.10
  -9  14  -1   24.20    4.80
   9  14   1   37.80    4.60
   9  14   1   36.40    7.00
  10  14  -1  227.98   10.20
 -10  14   1  230.88   11.90
 -10 -14  -1  222.58   11.60
  10  14  -1  200.18   13.20
  10  14   1  229.48   14.00
 -10  14  -1  229.28   10.90
  10  14   1  215.68   10.50
 -10 -14   1  229.08   10.90
  11  14  -1   16.00    7.30
  11  14  -1    3.40    3.70
 -11  14   1   -0.50    4.80
 -11 -14  -1   -7.00    4.80
  11  14   1    7.70    4.20
  11  14   1  -10.10    6.30
 -11  14  -1    2.80    4.20
 -11 -14   1    4.80    4.80
 -12  14   1    3.60    4.40
  12  14  -1   -0.60    3.80
 -12 -14  -1    4.30    5.90
  12  14  -1    3.10    7.50
  12  14   1    1.00    4.00
  12  14   1   -5.30    5.30
 -12 -14   1    0.00    4.80
 -12  14  -1    5.20    4.50
 -12  14  -1   12.70    5.40
 -13  14   1   -0.80    4.90
 -13 -14  -1    9.50    6.60
 -13  14   1    8.70    6.00
  13  14  -1    4.50    4.40
  13  14  -1    6.20    8.20
 -13 -14   1   12.70    6.00
  13  14   1    1.70    4.50
  13  14   1    3.10    8.00
 -13  14  -1    9.90    5.20
 -13  14  -1    4.50    4.40
 -14  14   1   80.49    8.40
  14  14  -1   84.39   11.30
 -14  14   1   80.09    8.40
 -14 -14  -1   86.39    9.00
  14  14  -1   90.49    8.30
 -14 -14   1   75.99    8.60
 -14  14  -1   86.89    8.80
  14  14   1   92.79    8.40
 -14  14  -1   82.99    8.50
  14  14   1   80.79   11.30
 -15  14   1   49.50    7.70
  15  14  -1   29.80    6.40
 -15 -14  -1   34.60    8.20
  15  14  -1   23.60    8.80
 -15  14   1   39.10    7.10
  15  14   1   41.00    9.70
 -15  14  -1   30.30    6.60
  15  14   1   46.50    6.90
 -15 -14   1   25.80    8.00
 -15  14  -1   39.30    7.20
  16  14  -1   16.10    6.00
 -16 -14  -1   11.80    7.80
 -16  14   1    4.60    6.80
 -16  14   1   14.20    6.70
 -16 -14   1   23.30    7.80
 -16  14  -1   34.20    7.40
 -16  14  -1   18.70    7.00
  16  14   1   14.50    6.10
 -17  14   1    6.70    7.70
  17  14  -1    8.40    6.20
 -17 -14  -1    3.50    8.40
 -17 -14   1    1.90    8.40
 -17  14  -1    9.00    7.30
  17  14   1   -6.70    5.80
 -18 -14  -1   11.40    9.10
  18  14  -1    3.40    6.90
 -18  14   1    6.10    8.10
 -18  14  -1    4.70    8.30
 -18 -14   1    6.00    9.50
  18  14   1    5.10    6.90
 -19  14   1    6.80    8.90
  19  14  -1    8.30    7.70
 -19 -14   1    9.10    9.00
  19  14   1    7.30    7.70
 -19  14  -1    2.60    8.70
 -20  14   1   11.80    9.50
  20  14  -1   14.70    8.10
  20  14   1   -0.70    8.10
 -20  14  -1   17.50    9.80
  21  14  -1   54.79   10.50
 -21  14   1   41.70   12.20
  21  14   1   21.30    9.20
 -21  14  -1   28.10   11.00
   0  15   1    1.00    2.70
   0  15  -1   -1.60    2.50
   1  15  -1   49.30    4.50
  -1  15   1   51.39    5.00
   1  15   1   45.00    4.60
   2  15  -1   84.79    7.50
   2  15  -1   86.39    5.30
   2  15   1   73.89    5.70
   3  15  -1   24.80    3.50
   3  15   1   21.20    3.50
   4  15  -1   12.80    3.00
   4  15  -1   14.70    5.10
   4  15   1   20.70    5.20
   4  15   1   14.50    3.30
   5  15  -1    3.50    4.60
  -5 -15  -1    6.60    3.50
   5  15  -1    1.30    2.40
   5  15   1    4.20    4.90
   5  15   1    5.20    2.90
  -6 -15  -1    3.60    3.70
   6  15  -1    0.70    5.10
   6  15  -1    8.30    3.00
  -6  15  -1    8.50    3.90
   6  15   1    8.20    5.20
   6  15   1    7.10    3.20
  -6 -15   1   18.60    3.50
  -7 -15  -1   65.39    6.50
  -7  15   1   38.30    5.90
   7  15  -1   66.69    7.70
   7  15  -1   43.90    4.70
  -7 -15   1   50.99    5.10
   7  15   1   37.50    4.60
   7  15   1   35.90    7.00
  -7  15  -1   46.40    5.80
   8  15  -1  584.44   19.30
   8  15  -1  582.64   21.80
  -8 -15  -1  562.94   19.80
  -8  15   1  577.64   21.20
   8  15   1  615.14   19.60
   8  15   1  551.44   22.40
  -8  15  -1  562.84   20.20
  -8 -15   1  570.44   19.30
   9  15  -1   39.10    7.60
  -9  15   1   32.70    5.90
  -9 -15  -1   55.19    6.40
   9  15  -1   37.00    4.70
   9  15   1   38.00    5.00
  -9 -15   1   34.80    5.30
  -9  15  -1   39.70    5.50
   9  15   1   40.70    7.70
  10  15  -1  145.09    8.20
  10  15  -1  130.89   11.90
 -10 -15  -1  154.08   11.60
 -10  15   1  149.88    9.70
  10  15   1  125.89   12.20
 -10  15  -1  147.89    9.50
  10  15   1  139.39    8.30
 -10 -15   1  141.59    9.20
  11  15  -1   24.30    4.70
  11  15  -1   21.00    7.90
 -11  15   1   28.00    5.90
 -11 -15  -1   15.90    5.90
  11  15   1   20.20    7.90
  11  15   1   24.60    4.90
 -11  15  -1   20.10    5.40
 -12  15   1  143.99   10.50
 -12 -15  -1  151.78   11.40
  12  15  -1  149.29    9.00
  12  15  -1  151.68   13.70
  12  15   1  141.49    9.10
 -12  15  -1  149.09    9.70
  12  15   1  150.68   14.20
 -12 -15   1  150.18   10.50
 -13  15   1   -2.40    6.00
  13  15  -1   -8.10    6.10
  13  15  -1   -2.50    4.10
 -13  15   1   -0.70    5.70
 -13 -15  -1   -2.90    6.20
  13  15   1   17.50    8.50
  13  15   1   -0.90    4.50
 -13  15  -1    4.10    5.00
 -13 -15   1    2.70    6.10
 -13  15  -1    5.10    5.60
 -14 -15  -1    1.90    6.70
 -14  15   1   16.20    6.30
  14  15  -1    4.30    4.90
  14  15  -1    1.40    6.90
 -14  15   1    9.90    6.50
 -14  15  -1   -0.30    5.10
 -14  15  -1    0.00    5.70
  14  15   1   -4.00    4.60
 -14 -15   1    0.30    6.40
  14  15   1    4.10    6.70
 -15  15   1    8.90    6.30
 -15 -15  -1    5.50    7.70
  15  15  -1   -1.40    5.10
 -15  15   1   -1.60    5.60
 -15 -15   1   16.20    7.10
 -15  15  -1    1.80    6.10
 -15  15  -1    4.90    5.50
  15  15   1   -4.90    5.10
 -16  15   1   12.40    7.40
 -16 -15  -1   38.70    9.60
  16  15  -1    8.30    6.20
  16  15   1    9.50    5.90
 -16  15  -1   17.90    6.80
 -16  15  -1   15.50    6.70
 -16 -15   1    9.90    8.40
 -17  15   1   71.19    9.70
  17  15  -1   70.39    9.20
 -17 -15  -1   56.79   11.00
 -17  15  -1   68.39    9.60
 -17 -15   1   57.89   10.80
 -18  15   1   69.99   10.50
 -18 -15  -1   91.29   11.60
  18  15  -1   50.49    8.70
 -18  15  -1   48.80    9.60
 -18 -15   1   87.59   11.70
  18  15   1   53.29    9.30
 -19  15   1    9.40    9.00
  19  15  -1    3.90    7.60
 -19 -15   1   27.90   10.00
 -19  15  -1    3.30    8.90
  19  15   1   -4.10    7.30
  20  15  -1   95.79   11.60
 -20  15   1  111.99   13.30
  20  15   1  147.69   14.00
 -20  15  -1  132.79   13.20
 -21  15   1    1.20   11.00
  21  15  -1   -9.80    9.70
  21  15   1    1.40    9.50
 -21  15  -1   -1.30   10.70
   0  16  -1   66.99    5.40
   0  16   1   69.99    5.90
   1  16  -1   25.60    3.80
  -1  16   1   25.20    4.30
   1  16   1   25.80    4.10
   2  16  -1   78.49    5.60
   2  16  -1   62.59    8.50
   2  16   1   79.29    6.10
   3  16  -1   98.19    6.10
   3  16  -1  103.39    8.60
   3  16   1   99.99    6.30
   4  16  -1   76.99    7.60
   4  16  -1   71.39    5.30
   4  16   1   73.09    5.60
   4  16   1   76.39    7.90
   5  16  -1  130.69    7.00
   5  16  -1  137.99   10.00
   5  16   1  125.69    7.50
   5  16   1  142.39   10.40
   6  16  -1    3.00    2.90
  -6 -16  -1    2.40    3.70
   6  16  -1   -1.80    3.90
   6  16   1   -1.20    3.20
   6  16   1    2.10    5.50
   7  16  -1   13.10    3.50
   7  16  -1    6.40    6.10
  -7  16   1    8.40    4.90
  -7 -16  -1   11.70    4.40
  -7 -16   1   18.50    4.00
   7  16   1   10.80    3.50
  -7  16  -1   13.80    4.60
   7  16   1   11.00    6.50
   8  16  -1   43.00    7.80
  -8  16   1   23.10    5.80
   8  16  -1   34.60    4.70
  -8 -16  -1   37.60    5.60
  -8  16  -1   34.50    5.60
   8  16   1   46.50    7.90
  -8 -16   1   36.90    5.10
   8  16   1   36.50    4.60
  -9  16   1  150.48   10.50
  -9 -16  -1  154.88    9.70
   9  16  -1  132.69    7.80
   9  16  -1  146.59   12.20
   9  16   1  149.49   12.50
   9  16   1  145.39    8.70
  -9 -16   1  140.69    8.90
  -9  16  -1  121.99    9.20
 -10  16   1  944.51   30.50
  10  16  -1  880.11   32.20
  10  16  -1  946.01   28.90
 -10 -16   1  899.41   28.80
  10  16   1  897.71   28.80
  10  16   1  880.61   32.40
 -10  16  -1  877.11   29.30
  11  16  -1   41.20    5.70
 -11  16   1   35.20    6.60
  11  16  -1   39.20    7.50
 -11 -16  -1   31.60    6.80
  11  16   1   31.80    5.50
  11  16   1   34.10    8.90
 -11  16  -1   39.80    6.10
  12  16  -1    2.00    4.50
 -12 -16  -1   12.10    7.50
 -12  16   1    0.60    5.10
  12  16  -1   23.90    8.40
  12  16   1   14.90    8.80
 -12  16  -1    8.70    5.30
 -12 -16   1   14.60    6.40
  12  16   1   12.30    4.90
 -13 -16  -1   37.20    7.30
 -13  16   1   25.60    6.50
  13  16  -1   34.60    6.10
  13  16  -1   34.20    9.60
 -13 -16   1   39.10    8.60
 -13  16  -1   38.50    6.60
 -13  16  -1   32.90    6.00
  13  16   1   37.80    6.20
  13  16   1   41.60    9.60
  14  16  -1  221.28   12.20
 -14  16   1  228.58   12.50
  14  16  -1  161.48   16.10
 -14  16   1  207.28   12.80
 -14 -16  -1  199.48   13.30
 -14  16  -1  190.18   11.80
 -14  16  -1  231.28   13.60
  14  16   1  194.18   11.70
  14  16   1  202.38   16.30
 -14 -16   1  208.08   13.60
  15  16  -1   21.30    6.50
 -15 -16  -1    2.80    8.20
 -15  16   1   14.30    6.70
 -15  16   1   17.30    7.10
  15  16   1   15.50    6.00
 -15  16  -1   13.40    6.20
 -15 -16   1    9.00    8.10
 -15  16  -1    3.80    6.50
 -16 -16  -1  -23.20    8.60
  16  16  -1    2.70    5.90
 -16  16   1   24.30    7.20
  16  16   1    5.90    6.40
 -16  16  -1    9.50    6.30
 -16 -16   1  -10.20    8.50
 -17  16   1   -3.80    7.50
  17  16  -1    5.00    8.50
 -17 -16  -1    1.40   10.30
 -17  16  -1   15.50    7.90
 -17 -16   1    6.30    9.50
  17  16   1    3.00    6.50
  18  16  -1   44.50    9.10
 -18  16   1   63.99   10.50
 -18 -16  -1   45.00   11.40
 -18  16  -1   44.40    9.40
  18  16   1   58.49    9.00
 -18 -16   1   36.30   11.20
  19  16  -1   10.20    8.30
 -19  16   1   -9.00    9.70
  19  16   1    8.20    8.20
 -19  16  -1   -1.20    8.70
 -19 -16   1   26.50   10.90
 -20  16   1   50.89   11.60
  20  16  -1   65.19   10.90
 -20  16  -1   44.90   11.00
  20  16   1   40.60   10.10
   0  17  -1   -0.40    3.00
   0  17   1    3.30    3.40
  -1  17   1   -1.00    3.30
   1  17  -1   -0.30    2.80
   1  17   1    3.70    3.30
  -1  17  -1    2.70    3.10
   2  17  -1   -0.60    2.90
   2  17  -1   -1.20    5.00
   2  17   1   -0.10    3.20
   3  17  -1   12.90    3.50
   3  17  -1   17.20    5.70
   3  17   1   13.80    3.70
   4  17  -1   19.10    5.70
   4  17  -1    7.00    3.00
   4  17   1   11.90    3.70
   4  17   1   13.90    5.60
   5  17  -1   78.19    8.60
   5  17  -1   87.49    6.30
   5  17   1   93.79    6.40
   5  17   1   78.89    8.80
   6  17  -1   -1.10    5.70
   6  17  -1    0.10    3.00
   6  17   1    2.90    6.30
   6  17   1    1.20    3.40
   7  17  -1   12.30    3.70
  -7  17   1   10.70    5.60
  -7 -17  -1    5.00    4.30
   7  17  -1    1.50    6.20
   7  17   1    9.00    6.90
   7  17   1    9.50    3.70
  -7  17  -1    6.70    4.70
  -8 -17  -1    5.20    4.90
   8  17  -1   18.80    7.00
   8  17  -1    6.20    3.80
  -8  17   1    5.90    5.30
   8  17   1    6.80    3.90
  -8  17  -1   13.20    5.20
   8  17   1    3.40    7.00
  -8 -17   1    8.40    4.20
  -9 -17  -1   -5.20    5.10
   9  17  -1    2.70    7.00
   9  17  -1   -3.00    3.50
  -9  17   1    3.00    5.40
  -9 -17   1   -1.50    4.40
  -9  17  -1   -2.80    4.60
   9  17   1   -5.90    3.80
   9  17   1    0.50    5.50
  10  17  -1    0.70    7.40
  10  17  -1   18.00    4.50
 -10  17   1   14.60    5.90
  10  17   1    2.20    7.90
 -10 -17   1   15.40    5.60
 -10  17  -1   17.90    5.50
  10  17   1   12.50    4.30
  11  17  -1   -0.40    8.40
  11  17  -1    0.90    4.20
 -11 -17  -1    2.70    6.40
 -11  17   1   -4.40    5.00
  11  17   1    1.70    4.50
  11  17   1  -10.30    5.60
 -11 -17   1    3.60    5.70
 -11  17  -1    4.20    5.20
 -12  17   1   63.29    8.10
  12  17  -1   76.29   10.70
  12  17  -1   59.19    6.80
 -12  17  -1   54.29    7.00
  12  17   1   69.59    7.30
 -12 -17   1   68.49    8.10
  12  17   1   57.49   10.60
  13  17  -1    3.20    8.70
 -13 -17  -1   23.50    7.80
  13  17  -1   33.20    5.90
 -13  17   1   19.70    6.00
 -13  17  -1   17.90    6.40
  13  17   1    6.10    5.30
  13  17   1   13.40    9.30
 -13  17  -1   23.60    6.40
  14  17  -1    2.40    5.50
 -14  17   1   10.00    6.70
 -14 -17  -1   -8.10    8.20
 -14  17   1    7.10    6.10
 -14  17  -1  -15.60    6.50
  14  17   1    8.30    5.70
 -14  17  -1   -4.80    5.30
 -14 -17   1  -10.00    7.60
  15  17  -1   50.19    7.70
 -15  17   1   47.40    9.30
 -15  17   1   47.10    8.40
 -15 -17  -1   57.79   10.00
 -15  17  -1   55.99    8.40
 -15 -17   1   59.59    9.80
  15  17   1   49.00    7.80
 -15  17  -1   43.10    7.80
  16  17  -1    5.90    6.40
 -16  17   1    8.30    7.20
 -16 -17  -1   20.70    9.90
 -16 -17   1    9.50    9.40
 -16  17  -1   13.70    7.20
  16  17   1   16.40    8.50
  17  17  -1   19.90    7.60
 -17  17   1   22.90    9.10
 -17 -17  -1   37.30   10.50
 -17 -17   1   14.90   11.00
 -17  17  -1   12.30    7.90
  17  17   1   20.80    7.60
 -18 -17  -1   13.40   10.70
  18  17  -1   -3.20    7.90
 -18  17   1   -3.70    8.60
 -18 -17   1  -26.70   11.00
  18  17   1   -8.30    7.70
 -18  17  -1   10.30    8.90
 -19  17   1   12.00   10.00
  19  17  -1    8.70    8.70
  19  17   1   17.00    8.60
 -19  17  -1   16.00   10.00
 -19 -17   1   -4.90   11.70
  20  17  -1    8.60    9.00
 -20  17   1   10.70   11.20
  20  17   1    0.00    8.80
 -20  17  -1   12.00   10.50
   0  18   1   33.00    5.10
   0  18  -1   19.00    3.90
   1  18  -1   -3.00    3.10
  -1  18   1    3.20    3.90
   1  18   1   -1.90    3.30
  -1  18  -1    8.20    3.50
  -2  18   1   28.00    4.90
   2  18  -1   13.90    5.70
   2  18  -1   22.40    4.00
   2  18   1   28.20    4.70
   3  18  -1  123.49    7.50
   3  18  -1  121.19   10.20
   3  18   1  135.49    8.20
   3  18   1  144.49   11.20
   4  18  -1    4.60    3.30
   4  18  -1   -2.90    5.70
   4  18   1    1.40    3.30
   4  18   1   -1.30    5.80
   5  18  -1    3.20    6.20
   5  18  -1    4.20    3.30
   5  18   1    8.80    6.60
   5  18   1   -1.10    3.60
   6  18  -1  280.57   11.50
   6  18  -1  281.07   15.40
   6  18   1  282.77   12.10
   6  18   1  281.27   15.80
   7  18  -1  134.39    8.30
   7  18  -1  138.79   12.30
  -7  18   1  123.59   10.70
   7  18   1  160.08   12.80
   7  18   1  135.79    8.60
  -7  18  -1  138.89    9.70
   8  18  -1  201.68   14.20
  -8  18   1  197.48   11.90
  -8 -18  -1  212.28   11.00
   8  18  -1  203.78   10.20
  -8 -18   1  195.88    9.80
  -8  18  -1  195.58   11.80
   8  18   1  221.18   14.70
   8  18   1  193.08   10.40
  -9 -18  -1    9.90    5.40
  -9  18   1   17.80    6.10
   9  18  -1   -6.70    7.80
   9  18  -1   13.20    4.40
   9  18   1   13.10    4.50
  -9  18  -1    4.30    5.50
   9  18   1   22.10    8.30
  -9 -18   1   18.50    5.10
  10  18  -1   15.40    4.90
  10  18  -1   15.00    8.00
 -10  18   1    8.70    6.10
 -10 -18  -1    1.10    8.30
 -10  18  -1   13.40    5.70
  10  18   1    7.80    8.60
  10  18   1   18.40    4.70
 -10 -18   1   13.40    5.50
 -11 -18  -1    3.40    6.60
 -11  18   1    5.20    5.70
  11  18  -1    1.20    4.40
  11  18  -1   -2.90    8.00
  11  18   1    4.10    8.80
  11  18   1    8.60    4.80
 -11 -18   1    5.50    5.90
 -11  18  -1    1.40    5.20
  12  18  -1   81.79   11.40
 -12  18   1   60.19    8.50
  12  18  -1   81.39    7.90
 -12  18  -1   61.49    7.60
 -12 -18   1   66.59    8.60
  12  18   1   87.99    8.90
  12  18   1   67.49   10.80
 -13 -18  -1   64.89    9.50
  13  18  -1   59.69   13.60
 -13  18   1   52.19    8.10
  13  18  -1   63.39    7.50
  13  18   1   48.00    7.00
 -13 -18   1   58.79    9.20
 -13  18  -1   53.09    7.60
 -14 -18  -1    0.70    8.30
  14  18  -1    7.30    5.90
 -14  18   1    7.60    6.50
 -14  18   1   12.90    7.40
  14  18   1    6.20    5.70
 -14  18  -1    0.00    6.00
 -14 -18   1    4.60    8.20
 -15  18   1    2.80    7.20
  15  18  -1    0.10    6.20
 -15 -18  -1    9.10    9.80
 -15  18  -1   16.10    7.10
 -15  18  -1    5.70    8.60
 -15 -18   1   11.20    9.60
  15  18   1   10.80    6.00
 -16 -18  -1   46.10   11.70
 -16  18   1   30.80    8.40
 -16 -18   1   41.20   10.90
 -16  18  -1   42.40    8.30
  16  18   1   33.50    8.40
 -17 -18  -1   11.20   11.70
 -17  18   1    8.20    8.50
  17  18  -1    6.60    7.00
 -17 -18   1   17.80   11.00
  17  18   1    3.20    7.50
 -17  18  -1   -5.00    7.80
  18  18  -1   20.70    8.70
 -18 -18  -1   -5.50   10.80
 -18  18   1  -10.50    8.60
  18  18   1    0.70    8.20
 -18  18  -1   -2.10    8.50
 -18 -18   1   23.80   11.30
  19  18  -1   41.30    9.80
 -19  18   1   40.70   11.00
 -19 -18   1   36.90   12.10
  19  18   1   44.90   10.00
 -19  18  -1   45.40   10.60
   0  19   1    0.30    4.20
   0  19  -1    4.70    3.80
   1  19  -1   25.20    4.50
  -1  19   1   17.70    5.10
   1  19   1   13.80    4.50
  -1  19  -1   23.50    4.70
   2  19  -1  201.18    9.60
   2  19  -1  203.98   12.30
  -2  19   1  184.28   10.50
   2  19   1  185.08   10.10
   3  19  -1    9.60    6.00
   3  19  -1   14.50    3.90
   3  19   1   12.50    4.40
   3  19   1   14.90    6.60
   4  19  -1   29.30    7.00
   4  19  -1   21.90    4.50
   4  19   1   30.40    5.10
   4  19   1   30.40    7.30
   5  19  -1  308.27   16.10
   5  19  -1  304.97   12.50
   5  19   1  323.37   16.60
   5  19   1  293.47   12.90
   6  19  -1   11.30    6.80
   6  19  -1   22.50    4.50
   6  19   1   12.30    7.30
   6  19   1   15.80    4.00
   7  19  -1    0.20    3.20
  -7  19   1    6.40    5.50
   7  19  -1   -4.20    7.50
   7  19   1   18.40    8.20
  -7  19  -1   -9.40    4.70
   7  19   1    1.00    3.80
   8  19  -1   15.20    4.10
  -8 -19  -1   16.40    5.20
   8  19  -1   17.70    8.00
  -8  19   1    6.80    5.80
  -8  19  -1   10.10    5.50
   8  19   1   14.80    8.40
   8  19   1   12.80    4.70
  -9  19   1   10.50    6.50
  -9 -19  -1   -3.60    5.30
   9  19  -1  -13.30    7.90
   9  19  -1   10.60    4.50
   9  19   1   -1.70    4.10
   9  19   1    9.20    8.40
  -9  19  -1   10.30    5.90
  -9 -19   1    0.70    4.70
 -10 -19  -1   21.30    6.70
 -10  19   1   10.70    6.70
  10  19  -1    7.90    4.40
  10  19  -1   12.10    8.80
  10  19   1    6.30    4.40
 -10 -19   1    8.60    5.50
 -10  19  -1   10.80    5.70
  10  19   1   -0.60    8.90
  11  19  -1   22.10    5.60
 -11 -19  -1   23.90    7.40
 -11  19   1   11.60    6.40
  11  19  -1   29.20    9.60
  11  19   1   24.60   10.00
  11  19   1   22.70    5.40
 -11  19  -1   20.90    6.40
 -11 -19   1   19.40    6.60
  12  19  -1   18.10    5.30
  12  19  -1   12.40    7.50
 -12  19   1   28.30    7.80
 -12 -19  -1   18.40    8.00
 -12  19  -1   12.60    6.10
  12  19   1   16.70    5.70
  12  19   1    7.60   10.00
 -13 -19  -1   20.20    8.90
  13  19  -1   17.00    6.20
 -13  19   1   31.30    7.40
 -13 -19   1   25.40    8.00
 -13  19  -1   15.00    6.30
  13  19   1   29.60    6.50
 -14  19   1  117.19   11.70
 -14 -19  -1  105.29   12.10
  14  19  -1  119.59   10.60
 -14 -19   1  105.59   13.00
  14  19   1  124.99   11.20
 -14  19  -1  108.59   11.10
 -14  19  -1  108.19   10.30
 -15  19   1    9.20    7.70
 -15 -19  -1   12.10   10.00
  15  19  -1   -2.30    6.50
  15  19   1   -1.60    7.90
 -15  19  -1  -11.10    6.90
 -15 -19   1    6.10    9.60
  16  19  -1   83.59    9.90
 -16 -19  -1   96.59   13.30
 -16  19   1   63.79   10.10
 -16 -19   1   79.99   12.20
 -16  19  -1   91.49   10.10
  16  19   1   80.49    9.70
 -17 -19  -1  -10.20   11.20
  17  19  -1    5.80    7.70
 -17  19   1  -11.80    8.10
 -17  19  -1   -5.10    8.00
  17  19   1   -7.50    7.40
 -17 -19   1   -8.80   10.60
  18  19  -1    5.30    8.20
 -18 -19  -1   18.20   12.80
 -18  19   1   -4.70    7.90
  18  19   1   13.10    8.30
 -18  19  -1   11.00    8.80
 -18 -19   1   24.20   11.70
 -19  19   1   14.80   10.70
  19  19  -1   -0.40    8.70
 -19 -19  -1  -10.10   18.20
 -19  19  -1    6.70   10.30
  19  19   1    5.30    8.90
   0  20   1    3.50    4.50
   0  20  -1    5.70    4.30
  -1  20   1   55.29    7.00
   1  20  -1   57.49    6.40
  -1  20  -1   58.69    6.50
   1  20   1   50.29    6.30
   2  20  -1  551.34   21.70
  -2  20   1  537.75   20.10
   2  20  -1  539.25   19.10
  -2  20  -1  521.95   19.60
   2  20   1  534.55   19.50
   3  20  -1  110.79   10.40
   3  20  -1   94.39    7.50
   3  20   1  101.49   10.40
   3  20   1   96.89    7.90
   4  20  -1    2.50    6.90
   4  20  -1   13.90    4.00
   4  20   1   23.60    7.70
   4  20   1    2.90    4.00
   5  20  -1   28.70    8.20
   5  20  -1   33.60    5.00
   5  20   1   30.10    5.10
   5  20   1   43.80    8.90
   6  20  -1    8.80    4.20
   6  20  -1   12.50    7.00
   6  20   1   17.80    4.80
   6  20   1   15.50    7.40
   7  20  -1   -2.20    4.40
   7  20  -1   14.00    8.20
  -7  20   1    4.90    6.00
   7  20   1   -4.70    4.10
  -7  20  -1    0.40    5.70
   7  20   1  -12.60    8.10
  -8  20   1   92.09    9.80
   8  20  -1   98.99   11.30
   8  20  -1   88.19    7.90
   8  20   1   80.99   11.70
  -8  20  -1   66.49    8.40
   8  20   1   88.39    8.10
  -9 -20  -1    5.50    5.80
   9  20  -1   -3.10    4.30
  -9  20   1    0.90    6.70
   9  20  -1   12.40    9.00
   9  20   1   25.60    9.90
  -9  20  -1   -5.40    5.40
   9  20   1   -0.50    4.50
 -10 -20  -1  224.58   13.10
  10  20  -1  228.88   11.20
 -10  20   1  227.98   14.10
  10  20  -1  247.88   17.30
 -10 -20   1  202.68   11.60
 -10  20  -1  229.28   13.40
  10  20   1  165.08   16.40
  10  20   1  218.68   11.90
  11  20  -1   -5.10    4.70
 -11  20   1    4.50    6.70
  11  20  -1    7.40    9.30
  11  20   1    7.60    9.90
 -11 -20   1    6.90    6.40
 -11  20  -1   10.10    6.10
  11  20   1    5.30    5.40
 -12  20   1   -6.30    6.50
 -12 -20  -1    0.00    7.70
  12  20  -1   -0.80    5.20
 -12 -20   1   -3.20    7.00
 -12  20  -1    2.10    5.80
  12  20   1    6.50    5.50
 -13  20   1   -4.80    6.50
  13  20  -1   -8.80    5.40
 -13 -20  -1   -8.10    9.00
  13  20   1    5.30    5.80
 -13 -20   1   -2.30    7.60
 -13  20  -1   -5.80    6.00
 -14 -20  -1   26.50   10.20
 -14  20   1    7.50    7.20
  14  20  -1   16.60    6.50
 -14  20  -1    7.80    7.10
  14  20   1   11.50    6.60
 -14  20  -1   16.90    9.20
 -15  20   1    1.00    7.70
 -15 -20  -1   -0.80   10.70
 -15  20  -1   20.70    7.90
  15  20   1   11.10    7.10
 -15 -20   1   16.90    9.80
 -16 -20  -1   20.00   11.50
  16  20  -1   30.30    8.00
 -16  20   1   25.40    9.00
  16  20   1   23.50    8.10
 -16 -20   1   22.70   10.30
 -16  20  -1   13.40    8.10
 -17  20   1   -6.60    8.60
 -17 -20  -1   19.30   11.80
  17  20  -1   -8.30    8.10
 -17  20  -1   -2.40    8.30
  17  20   1    7.10    8.70
 -17 -20   1   15.80   10.70
  18  20  -1   11.20    9.00
 -18  20   1   16.20   10.10
  18  20   1   15.50    9.40
 -18  20  -1    4.70    9.80
   0  21   1    4.50    5.10
   0  21  -1    4.90    4.50
   1  21  -1   54.69    8.40
  -1  21   1   62.69    7.30
   1  21  -1   57.59    6.50
   1  21   1   65.19    7.00
  -1  21  -1   56.39    6.90
   2  21  -1    9.60    7.20
   2  21  -1    1.40    4.20
  -2  21   1    2.30    5.10
   2  21   1    3.70    4.40
  -2  21  -1    4.80    4.80
   3  21  -1    4.70    4.00
   3  21  -1   -5.40    6.90
  -3  21   1    0.00    5.00
   3  21   1   -1.80    4.20
   3  21   1   -0.80    7.30
   4  21  -1   59.79    9.50
   4  21  -1   77.69    7.20
   4  21   1   66.69    6.80
   4  21   1   72.39   10.00
   5  21  -1    4.90    8.00
   5  21  -1    8.70    4.20
   5  21   1    4.90    8.00
   5  21   1   10.20    5.20
   6  21  -1    5.10    4.50
   6  21  -1   -7.40    7.50
   6  21   1   -0.50    4.80
   6  21   1   31.20    9.10
  -7  21   1   -0.30    6.00
   7  21  -1   -0.20    4.20
   7  21  -1   17.20    8.80
   7  21   1   -1.00    6.60
  -7  21  -1    1.70    5.80
   7  21   1   -3.80    4.50
   8  21  -1   15.10    4.80
  -8  21   1   21.30    7.30
   8  21  -1   13.40    8.50
   8  21   1   20.00    5.20
   8  21   1    1.40    9.50
  -8  21  -1    8.90    6.60
   9  21  -1   -0.40    9.20
  -9  21   1    9.60    6.90
   9  21  -1    6.00    5.00
   9  21   1    6.10    4.90
  -9  21  -1    9.10    6.20
   9  21   1   21.70    9.80
  10  21  -1    4.30    5.00
 -10 -21  -1   12.70    6.60
 -10  21   1   11.30    7.20
  10  21  -1   10.50   10.10
  10  21   1   14.00    5.20
  10  21   1   -7.50    9.70
 -10  21  -1   10.50    6.70
 -11 -21  -1   -2.50    9.80
  11  21  -1    5.10    5.20
 -11  21   1    3.20    7.30
 -11  21  -1   13.70    6.70
  11  21   1    6.10    5.30
 -11 -21   1    7.40    6.10
 -12 -21  -1   51.89    9.30
 -12  21   1   37.50    8.30
  12  21  -1   65.99    7.90
  12  21   1   49.80    7.70
 -12 -21   1   59.29    8.30
 -12  21  -1   47.00    8.40
  13  21  -1    8.70    6.00
 -13  21   1    8.90    7.60
 -13  21  -1   -5.50    6.70
  13  21   1   -1.40    5.80
 -14 -21  -1   74.39   11.70
  14  21  -1   60.89    8.40
 -14  21   1   54.09    9.30
  14  21   1   60.49   10.30
 -14 -21   1   82.49   10.30
 -14  21  -1   66.19    9.00
  15  21  -1   13.30    7.30
 -15  21   1   12.30    8.60
 -15 -21  -1    4.10   10.20
 -15 -21   1   16.80    9.60
  15  21   1    8.80    7.40
 -15  21  -1    4.00    7.60
 -16 -21  -1   49.20   11.80
  16  21  -1   35.60    8.40
 -16  21   1   53.09   10.50
 -16 -21   1   36.90   10.90
 -16  21  -1   37.80    9.60
  16  21   1   57.99    9.70
 -17  21   1  -12.80    9.60
  17  21  -1   -4.00    8.00
 -17  21  -1    9.90    9.20
  17  21   1  -10.60    7.70
   0  22  -1  176.68   10.80
   0  22   1  179.38   10.90
   1  22  -1   -5.90    4.40
  -1  22   1    1.20    5.10
   1  22  -1   15.50    7.40
  -1  22  -1   -1.50    5.00
   1  22   1   -6.50    4.60
  -2  22   1  293.07   14.30
   2  22  -1  289.97   13.30
   2  22  -1  267.77   16.30
   2  22   1  311.27   17.20
   2  22   1  268.57   13.10
  -2  22  -1  278.27   13.80
   3  22  -1   64.69   10.50
  -3  22   1   66.39    8.00
   3  22  -1   71.89    6.80
   3  22   1   56.69    7.40
   3  22   1   55.69   10.90
  -3  22  -1   66.39    7.60
   4  22  -1  505.25   22.50
   4  22  -1  492.15   18.30
   4  22   1  482.25   18.80
   4  22   1  493.05   22.80
   5  22  -1   -3.60    8.20
   5  22  -1    1.30    4.50
   5  22   1    4.80    4.90
   5  22   1   -5.10    8.60
   6  22  -1   79.59   11.30
   6  22  -1   85.99    7.90
   6  22   1   73.79   11.50
   6  22   1   70.79    7.80
   7  22  -1    5.90    4.70
  -7  22   1    3.70    6.30
   7  22  -1   25.10    9.80
   7  22   1    6.90   10.30
   7  22   1   -0.50    5.10
  -7  22  -1    3.70    6.20
   8  22  -1  365.56   20.70
   8  22  -1  362.96   15.40
  -8  22   1  357.16   18.20
   8  22   1  359.66   20.60
   8  22   1  366.06   15.80
  -8  22  -1  358.56   17.50
  -9  22   1   22.00    8.30
   9  22  -1   14.10    5.20
   9  22  -1    1.40    9.90
  -9  22  -1   19.40    7.60
   9  22   1    8.80    5.50
   9  22   1   15.20    9.50
 -10  22   1   36.10    8.60
  10  22  -1   22.80    6.00
 -10  22  -1   25.90    7.40
  10  22   1   26.20    6.00
 -11  22   1  -13.30    6.80
  11  22  -1    9.80    5.90
 -11  22  -1   10.30    7.40
  11  22   1   -3.40    5.70
 -12  22   1    1.20    8.00
  12  22  -1    2.30    6.00
 -12  22  -1    4.90    7.20
  12  22   1    6.60    6.00
 -13 -22  -1    6.40    9.40
 -13  22   1    5.10    8.00
  13  22  -1   -4.80    6.10
 -13  22  -1   -2.00    7.00
 -13 -22   1   13.20    7.40
  13  22   1   -6.90    6.60
 -14 -22  -1   14.90   10.10
 -14  22   1    6.80    8.50
 -14  22  -1   17.50    8.00
  14  22   1    6.40    7.70
  15  22  -1   -8.50    7.50
 -15 -22  -1   16.80   10.30
 -15  22   1   -4.70    8.90
  15  22   1    5.70    7.60
 -15  22  -1   -5.10    8.00
  16  22  -1  150.28   14.70
 -16  22   1  158.88   15.50
 -16  22  -1  148.29   13.20
  16  22   1  176.28   15.30
 -17  22   1   15.00    9.90
  17  22  -1   10.80    8.90
 -17  22  -1   12.40    9.80
  17  22   1   15.50    8.90
   0  23   1   -7.50    5.60
   0  23  -1   -2.50    4.90
   1  23  -1   10.10    5.00
   1  23  -1   15.20    8.10
  -1  23   1    5.60    6.20
  -1  23  -1   14.20    5.60
   1  23   1   12.30    6.00
  -2  23   1   53.29    8.40
   2  23  -1   55.09    6.70
   2  23  -1   51.29   10.50
   2  23   1   64.59   10.60
   2  23   1   61.49    7.20
  -2  23  -1   69.29    7.90
   3  23  -1    2.70    4.80
   3  23  -1   -3.50    8.50
  -3  23   1   -5.20    5.60
   3  23   1    3.40    9.10
   3  23   1    7.70    5.20
  -3  23  -1    6.80    5.90
   4  23  -1   16.70    9.20
  -4  23   1   16.90    6.80
   4  23  -1   14.30    5.20
   4  23   1   24.90    9.80
   4  23   1   25.10    5.90
   5  23  -1   15.00    5.40
   5  23  -1   18.60   10.30
   5  23   1   16.90    9.90
   5  23   1   17.20    5.60
   6  23  -1   34.10    5.90
   6  23  -1   64.69   10.90
   6  23   1   30.10   11.00
   6  23   1   33.30    6.50
   7  23  -1   27.10    5.70
   7  23  -1   34.60   10.50
  -7  23   1   38.90    8.40
   7  23   1   24.30    6.30
   7  23   1   12.10   10.80
  -7  23  -1   33.20    7.80
   8  23  -1   20.70   10.50
   8  23  -1   -8.10    4.90
  -8  23   1    5.40    7.70
  -8  23  -1    0.60    6.80
   8  23   1   -4.10    5.30
   8  23   1   30.20   10.30
  -9  23   1    2.60    8.10
   9  23  -1   -0.50    5.40
   9  23   1    2.10    5.40
  -9  23  -1    3.50    6.90
  10  23  -1   13.90    6.30
 -10  23   1    9.80    8.00
 -10  23  -1   17.30    7.40
  10  23   1   15.00    6.60
 -11  23   1  -20.80    8.10
  11  23  -1   -3.20    5.70
 -11  23  -1   -7.70    7.40
  11  23   1    1.90    5.70
  12  23  -1   -1.40    6.00
 -12  23   1    6.50    8.00
 -12  23  -1    3.60    7.70
  12  23   1   -5.40    6.40
 -13 -23  -1    8.40    9.30
 -13  23   1    9.50    8.50
  13  23  -1    1.10    6.30
 -13  23  -1   15.30    7.80
 -14  23   1  109.99   11.70
  14  23  -1   94.69   10.30
 -14  23  -1  100.39   11.00
  14  23   1   97.19   10.60
 -15  23   1   10.20    9.60
  15  23  -1   -2.50    7.60
  15  23   1    2.20    8.10
 -15  23  -1   -1.20    8.50
  16  23  -1   17.30    8.80
 -16  23   1    7.70    9.80
 -16  23  -1    3.40    9.30
  16  23   1   12.70    9.00
   0  24  -1    0.20    5.40
   0  24  -1   -6.60    8.90
   0  24   1   -2.10    5.60
   1  24  -1  -18.20    8.30
   1  24  -1    3.20    5.20
  -1  24   1   -2.30    5.80
   1  24   1   -6.60    5.40
  -1  24  -1    1.20    5.50
   2  24  -1   25.90    6.50
   2  24  -1   24.30   10.20
  -2  24   1   20.40    7.20
  -2  24  -1   16.70    6.30
   2  24   1   29.80    6.30
   2  24   1   29.50   10.70
   3  24  -1   41.60    6.70
  -3  24   1   29.70    7.50
   3  24  -1   45.10   10.50
  -3  24  -1   41.30    6.90
   3  24   1   35.60    6.60
   3  24   1   33.30   11.80
   4  24  -1   -5.20    4.90
  -4  24   1   -1.10    6.90
   4  24  -1    3.00    9.80
   4  24   1   12.90   10.80
  -4  24  -1   -7.80    6.10
   4  24   1    7.70    5.50
   5  24  -1   25.70   11.60
   5  24  -1   17.40    5.70
   5  24   1   -3.40   10.50
   5  24   1    3.60    5.90
   6  24  -1   -1.40    9.80
   6  24  -1   10.70    5.50
   6  24   1   11.90   10.30
   6  24   1   15.90    5.60
   7  24  -1   16.10    5.60
   7  24  -1   10.60   11.40
  -7  24   1   17.20    7.90
  -7  24  -1   11.40    8.00
   7  24   1   12.30   10.70
   7  24   1    5.30    6.00
   8  24  -1   99.79    9.60
  -8  24   1  101.59   11.90
   8  24   1  103.19   10.20
  -8  24  -1   89.29   11.00
  -9  24   1   45.20   10.10
   9  24  -1   48.60    7.60
  -9  24  -1   56.39    9.70
   9  24   1   57.09    8.10
  10  24  -1   -3.80    5.80
 -10  24   1   -4.40    8.00
 -10  24  -1  -12.40    7.30
  10  24   1   -4.50    6.30
 -11  24   1   -1.90    8.90
  11  24  -1    2.10    5.80
 -11  24  -1    6.40    8.40
  11  24   1   12.30    6.10
  12  24  -1    1.50    6.70
 -12  24   1   11.40    9.70
 -12  24  -1   -0.80    7.90
  12  24   1   11.70    8.80
  13  24  -1   13.70   11.40
 -13  24   1    3.30    9.30
  13  24   1   -1.90    7.80
 -13  24  -1    4.60    8.60
 -14  24   1   10.40    9.50
  14  24  -1    1.00    7.40
 -14  24  -1    1.20    8.80
  14  24   1    7.30    7.60
  15  24  -1   12.70    9.00
 -15  24   1    1.70   10.00
 -15  24  -1    0.90    9.40
  15  24   1    5.30    8.70
   0  25  -1   -3.70    9.80
   0  25  -1    1.20    6.10
   0  25   1  -10.00    6.00
  -1  25   1    8.50    6.40
   1  25  -1   20.10    6.30
   1  25  -1   10.40    9.70
   1  25   1   17.10   10.50
   1  25   1   -4.40    6.00
  -1  25  -1   11.20    6.80
  -2  25   1   73.09    9.00
   2  25  -1   77.19   11.80
   2  25  -1   60.99    7.70
   2  25   1   45.90    7.40
   2  25   1   46.80   12.60
  -2  25  -1   59.39    8.60
  -3  25   1   -0.40    6.80
   3  25  -1    6.30   11.00
   3  25  -1   -8.60    5.80
   3  25   1    0.30    5.70
  -3  25  -1   -9.00    6.10
   3  25   1    5.30   10.50
  -4  25   1   38.40    8.30
   4  25  -1   50.99    7.50
   4  25  -1   68.09   12.30
  -4  25  -1   47.50    8.40
   4  25   1   62.59   12.20
   4  25   1   61.69    8.20
   5  25  -1   25.20   11.00
  -5  25   1   -2.10    6.50
   5  25  -1    9.00    5.80
   5  25   1   -7.00    5.10
   5  25   1  -23.80   10.20
   6  25  -1    4.10   10.60
   6  25  -1    2.10    5.40
   6  25   1   11.80   14.20
   6  25   1    1.70    5.90
   7  25  -1   25.40    6.50
  -7  25   1   18.90    9.20
  -7  25  -1   16.60    8.40
   7  25   1   21.40    6.50
   8  25  -1   33.40    7.00
  -8  25   1    5.80    9.20
   8  25   1   17.20    7.00
  -8  25  -1   36.90    9.50
  -9  25   1   -7.40    8.80
   9  25  -1    1.00    6.60
   9  25   1    9.10    6.70
  -9  25  -1    1.10    8.40
 -10  25   1    0.30    9.20
  10  25  -1   -4.60    5.90
 -10  25  -1   12.30    8.30
  10  25   1    5.60    6.80
 -11  25   1  -13.10    9.20
  11  25  -1    2.40    6.30
  11  25   1    1.40    6.60
 -11  25  -1    9.40    9.30
 -12  25   1    9.60   10.10
  12  25   1   15.20    7.70
 -12  25  -1   13.90    9.60
  13  25  -1   22.60    8.60
 -13  25   1   22.20   10.70
  13  25   1    7.60    8.80
 -13  25  -1   18.00    9.20
  14  25  -1    4.60    8.60
 -14  25   1   12.50   10.60
 -14  25  -1    3.10    9.70
  14  25   1   13.60    9.30
   0  26  -1   53.39    8.00
   0  26  -1   33.20   12.50
   0  26   1   67.39    8.90
   1  26  -1    5.60    6.20
  -1  26   1   -7.80    6.60
   1  26  -1    4.90   10.20
  -1  26  -1   -3.90    6.40
   1  26   1   -5.20    6.50
  -1  26  -1   -2.60   10.90
   1  26   1    2.20   10.90
   2  26  -1    3.30   10.90
  -2  26   1   -1.40    7.10
   2  26  -1    1.60    6.00
   2  26   1    8.30    5.90
  -2  26  -1  -11.70    6.30
   2  26   1   -2.40   11.80
   3  26  -1   12.10    6.00
   3  26  -1   -5.50   11.80
  -3  26   1   11.70    7.80
   3  26   1    8.00   11.10
   3  26   1    0.50    6.50
  -3  26  -1    2.70    7.30
  -4  26   1   35.30    8.40
   4  26  -1   22.20    6.40
   4  26  -1   12.80   12.20
   4  26   1   41.90    7.30
   4  26   1   24.20   12.20
  -4  26  -1   16.30    7.90
   5  26  -1    1.90    5.90
  -5  26   1   16.60    8.50
   5  26  -1   14.00   12.00
  -5  26  -1    6.40    7.50
   5  26   1   12.80    6.80
  -6  26   1  -13.00    8.00
   6  26  -1    3.90    5.90
   6  26   1    0.10    6.20
  -7  26   1   23.50   10.40
   7  26  -1   -4.60    6.10
   7  26   1    0.70    6.00
  -7  26  -1   10.70    9.30
  -8  26   1   -6.10    9.20
   8  26  -1   16.80    6.70
  -8  26  -1   -2.40    8.70
   8  26   1    4.30    6.10
  -9  26   1    2.10    9.80
  -9  26  -1    5.80    9.60
   9  26   1   10.20    7.20
 -10  26   1   44.80   11.40
  10  26  -1   47.90    8.40
 -10  26  -1   25.00    9.70
  10  26   1   35.60    8.60
  11  26  -1    6.70    7.70
 -11  26   1   16.00   10.20
  11  26   1    3.20   10.70
 -11  26  -1    0.10    9.50
 -12  26   1   -8.90   10.10
  12  26  -1   -4.00    7.30
  12  26   1    0.00    7.80
 -12  26  -1    3.00    9.50
  13  26  -1   -6.20    8.30
 -13  26   1   26.30   11.00
 -13  26  -1    6.90   10.10
  13  26   1   18.30    9.10
   0  27  -1    5.20    6.90
   0  27   1    0.80   11.50
   0  27  -1    7.00   11.00
   0  27   1   10.00    7.40
   1  27  -1   16.70    7.40
  -1  27   1   -5.50    7.40
   1  27  -1   21.20   11.80
  -1  27  -1   23.40   13.10
  -1  27  -1    6.20    7.50
   1  27   1   20.30    7.40
   1  27   1   21.70   11.90
  -2  27   1   23.50    8.20
   2  27  -1    7.00    6.90
   2  27  -1    8.40   11.10
   2  27   1   -3.30   12.30
  -2  27  -1    8.20    8.00
   2  27   1   10.40    7.00
   3  27  -1  -24.30   11.50
   3  27  -1    4.70    6.40
  -3  27   1   15.90    8.30
   3  27   1   -0.50   13.80
  -3  27  -1   12.90    8.30
   3  27   1   19.20    7.20
   4  27  -1   13.90    6.50
  -4  27   1   22.70    8.70
   4  27  -1   22.10   15.20
  -4  27  -1   13.80    8.20
   4  27   1   19.70    7.20
  -5  27   1   -4.40    8.10
   5  27  -1    4.80    6.40
  -5  27  -1   12.10    8.30
   5  27   1   -6.20    6.60
   6  27  -1  -11.40    6.10
  -6  27   1    7.70    8.40
   6  27   1    3.50    6.80
  -6  27  -1   -5.40    7.90
  -7  27   1    9.10   10.20
   7  27  -1    9.80    6.80
  -7  27  -1   21.60    9.80
   7  27   1    0.20    6.90
  -8  27   1  -13.50    9.40
   8  27  -1   -3.00    6.50
   8  27   1    0.10    7.10
  -8  27  -1  -11.60    9.20
  -9  27   1    3.10   11.10
   9  27  -1    5.60    7.50
   9  27   1    9.10    7.70
  -9  27  -1   -6.00   10.00
 -10  27   1   46.60   11.70
  10  27  -1   50.89    8.90
 -10  27  -1   39.90   11.10
  11  27  -1    3.30    8.20
 -11  27   1    3.80   11.00
 -11  27  -1    5.10   10.20
  11  27   1    6.60    8.30
   0  28  -1  151.58   13.10
   0  28  -1  116.89   14.80
   0  28   1  130.99   12.20
   0  28   1  103.99   16.30
  -1  28   1   15.10    9.30
   1  28  -1   39.70   13.10
   1  28  -1   14.50    7.30
  -1  28  -1   15.20    8.50
  -1  28  -1   24.30   12.60
   1  28   1   23.40    7.90
   1  28   1   50.09   17.40
   2  28  -1   40.80    8.00
  -2  28   1   40.60   10.30
   2  28  -1   33.90   13.50
   2  28   1   26.80    8.30
  -2  28  -1   42.50    9.50
  -2  28  -1   38.50   13.60
   3  28  -1    9.10    7.50
  -3  28   1    2.80    9.60
  -3  28  -1    0.40    8.20
   3  28   1    6.60    7.70
   4  28  -1   23.40    7.60
  -4  28   1   20.80   10.10
  -4  28  -1   14.40    9.10
   4  28   1   25.80    8.10
  -5  28   1  -10.40    9.20
   5  28  -1    5.20    6.80
  -5  28  -1   -2.50    8.70
   5  28   1   -5.90    7.20
   6  28  -1    6.00    7.30
  -6  28   1   25.50   10.00
   6  28   1   28.80    8.30
  -6  28  -1   19.50    9.80
  -7  28   1    8.90    9.80
  -7  28   1   21.20   10.60
   7  28  -1   -1.60    7.20
  -7  28  -1  -15.10    9.60
   7  28   1    7.10    7.80
   8  28  -1    3.70    7.40
  -8  28   1    2.70   11.50
  -8  28  -1    4.70   10.30
   8  28   1    0.40    8.00
   9  28  -1    8.90    8.10
  -9  28   1   17.90   12.30
  -9  28  -1   -3.50   11.10
  10  28  -1    3.20   10.60
 -10  28   1    8.30   11.30
 -10  28  -1   21.30   11.00
  10  28   1    4.00    8.90
   0  29   1    1.80    8.30
   0  29  -1   17.00   13.60
   0  29  -1    2.60    8.30
  -1  29   1   22.90    9.50
   1  29  -1   28.00    8.70
   1  29   1   17.00    8.70
  -1  29  -1    8.50    8.60
  -1  29  -1   27.20   14.40
   2  29  -1    9.30    8.00
  -2  29   1   -5.20    8.80
  -2  29  -1   25.70   13.70
   2  29   1   16.00    8.70
  -2  29  -1    4.70    9.10
  -3  29   1   17.40   10.20
   3  29  -1   28.50    8.60
  -3  29  -1   31.40   10.30
   3  29   1   25.70    8.60
  -3  29  -1   40.90   14.30
  -4  29   1   11.40    9.90
   4  29  -1   13.10    8.10
  -4  29  -1   13.80   10.00
   4  29   1   15.20    8.40
  -5  29   1    2.70   10.80
   5  29  -1   -2.60    7.60
  -5  29  -1    3.50    9.90
   5  29   1  -14.90    7.80
  -6  29   1    0.70   10.40
   6  29  -1   11.70    7.60
   6  29   1   -7.20    8.40
  -6  29  -1   -5.60   10.30
  -7  29   1    4.80   11.90
   7  29  -1   -2.30    8.00
  -7  29   1    3.60   11.00
   7  29   1   11.60    9.20
  -7  29  -1   -4.40   11.00
  -7  29  -1   19.70   11.60
   8  29  -1   35.10    9.20
  -8  29   1   33.90   12.60
  -8  29   1   31.30   13.00
  -8  29  -1   33.80   12.00
   8  29   1   36.90   11.40
   0  30   1   11.60    9.80
   0  30  -1   -5.10    8.80
   1  30  -1   51.69   10.00
  -1  30   1   60.29   11.40
   1  30   1   42.90   10.40
  -1  30  -1   57.19   10.60
  -2  30   1  124.09   15.20
   2  30  -1  142.09   14.00
  -2  30  -1  119.19   13.10
   2  30   1  118.39   12.70
  -2  30  -1  141.79   18.20
   3  30  -1   10.20    8.90
  -3  30   1   -4.20   11.60
  -3  30  -1   11.40   15.60
  -3  30  -1    2.40    9.90
   3  30   1   -2.50    8.60
  -4  30   1   71.99   14.20
   4  30  -1   49.10    9.80
   4  30   1   55.59   10.50
  -4  30  -1   32.20   10.80
  -5  30   1   20.70   12.10
   5  30  -1   -6.30    8.20
   5  30   1   -2.80    8.90
  -5  30  -1   -5.50   10.40
  -2   0  -2   93.79    3.40
   2   0   2   98.39    3.80
  -2   0   2   99.79    3.30
  -2   0  -2  103.39    3.30
  -2   0   2  102.69    3.70
   3   0  -2  425.36   12.00
   3   0   2  388.46   11.70
  -3   0  -2  384.76   11.70
  -3   0  -2  384.56   11.50
   3   0   2  381.26   11.40
  -3   0   2  405.76   11.90
  -3   0   2  403.16   11.50
   3   0  -2  385.26   11.50
   4   0   2 1509.25   42.00
  -4   0  -2 1518.95   42.40
   4   0   2 1553.44   42.40
  -4   0  -2 1524.95   42.00
   4   0  -2 1542.45   42.60
  -4   0   2 1528.95   42.60
  -4   0   2 1494.75   42.00
   4   0  -2 1507.55   42.10
  -5   0   2   24.40    2.30
   5   0  -2   26.50    2.40
  -5   0  -2   30.60    2.80
   5   0   2   21.70    2.40
   5   0  -2   22.20    2.40
  -5   0  -2   25.00    2.30
  -6   0  -2  136.09    6.40
   6   0   2  146.69    5.70
  -6   0  -2  138.39    5.70
  -6   0   2  149.79    5.80
   6   0   2  150.18    6.20
   6   0  -2  148.49    6.40
   6   0  -2  143.19    5.70
  -6   0   2  157.18    6.50
  -7   0   2  479.25   15.10
   7   0  -2  457.65   14.90
  -7   0   2  470.65   15.70
   7   0   2  496.65   15.00
   7   0   2  475.55   15.50
   7   0  -2  500.55   15.90
  -7   0  -2  500.75   15.80
  -7   0  -2  482.05   15.00
  -8   0   2 1833.22   50.69
   8   0   2 1766.02   51.19
   8   0  -2 1744.93   50.69
   8   0  -2 1817.42   51.59
  -8   0  -2 1826.02   51.59
   8   0   2 1831.22   50.69
  -8   0  -2 1855.41   50.79
  -8   0   2 1734.43   51.59
  -9   0  -2   81.89    5.70
  -9   0   2   74.39    5.00
   9   0   2   79.29    4.80
  -9   0  -2   80.99    5.00
  -9   0   2   80.29    5.80
   9   0  -2   84.79    4.90
   9   0   2   85.39    5.70
   9   0  -2   87.29    6.00
 -10   0   2  170.78    7.60
 -10   0   2  150.98    8.60
  10   0   2  161.98    8.20
  10   0  -2  149.39    8.30
 -10   0  -2  156.08    8.20
 -10   0  -2  176.78    7.70
  10   0   2  148.59    7.00
  10   0  -2  149.88    7.10
 -11   0  -2  406.66   15.80
  11   0   2  405.16   14.40
 -11   0   2  439.26   14.80
 -11   0  -2  443.96   14.70
  11   0   2  415.26   15.40
 -11   0   2  433.36   16.10
  11   0  -2  380.26   14.30
  12   0  -2  910.51   28.40
  12   0   2  850.91   26.70
 -12   0   2  989.40   29.30
  12   0  -2  822.12   26.70
 -12   0  -2  846.12   28.20
  12   0   2  795.72   29.20
 -12   0   2  847.12   28.50
 -13   0   2  186.18    9.50
  13   0   2  179.78    9.00
  13   0  -2  171.58    8.90
  13   0   2  184.88   10.20
 -13   0  -2  173.38   10.40
 -13   0   2  177.38   10.70
 -13   0  -2  203.68    9.50
  13   0  -2  207.78   10.20
  14   0  -2    0.30    3.50
 -14   0  -2   -4.80    4.30
  14   0   2    4.10    3.40
 -14   0   2   -1.30    3.60
  14   0  -2    5.10    4.80
 -14   0  -2   -1.50    3.90
  14   0   2    5.90    4.50
 -14   0   2    4.30    5.10
  15   0  -2   34.30    6.90
 -15   0  -2   27.60    5.40
 -15   0   2   28.20    6.30
  15   0   2   17.40    4.60
 -15   0  -2   23.10    6.30
  15   0  -2   28.90    5.20
 -15   0   2   26.10    5.30
  15   0   2   17.30    6.20
  16   0  -2   79.09    7.50
  16   0  -2   80.29    9.30
  16   0   2   62.59    6.80
 -16   0  -2   63.69    8.60
 -16   0  -2   69.39    7.50
  16   0   2   74.39    8.80
 -16   0   2   54.59    8.30
 -16   0   2   73.69    7.60
 -17   0  -2   61.29    9.00
 -17   0   2   66.59    8.50
  17   0  -2   69.99    7.50
 -17   0   2   77.69    8.00
  17   0   2   63.89    9.20
  17   0  -2   66.89    9.60
 -17   0  -2   74.59    7.90
  17   0   2   72.59    7.40
 -18   0   2  168.28   11.60
  18   0   2  202.08   14.60
 -18   0  -2  176.68   14.20
 -18   0   2  183.98   14.40
  18   0  -2  195.78   15.40
 -18   0  -2  174.68   11.40
  18   0  -2  186.38   11.70
  18   0   2  200.38   11.60
  19   0  -2   27.20    9.40
 -19   0   2   19.00    8.60
 -19   0  -2   22.80    8.70
  19   0   2   15.20    6.10
  19   0   2   17.20    9.40
  20   0  -2   13.50   10.00
  20   0   2   36.80    8.00
  20   0   2   38.40   10.90
 -20   0   2   17.00    9.70
 -20   0  -2   29.00   10.00
  21   0   2   -1.90    7.60
 -21   0  -2   14.00   10.90
 -22   0  -2  145.89   16.00
 -22   0   2  156.78   16.00
 -23   0   2   37.50   14.00
 -23   0  -2   39.70   12.60
 -24   0  -2   65.79   15.80
 -24   0   2   32.80   14.60
  -1  -1  -2   -0.20    0.60
   2  -1   2  167.08    5.00
  -2  -1  -2  167.88    5.10
  -2   1   2  157.88    5.40
   2   1  -2  143.29    5.50
   2  -1   2  166.28    4.90
   2   1   2  161.18    5.60
   2  -1  -2  157.88    5.60
  -2  -1   2  169.78    5.40
  -2  -1   2  156.78    4.90
  -2   1  -2  166.68    4.90
   2   1   2  167.48    5.50
  -2   1  -2  162.38    4.90
   3   1  -2 1370.76   37.10
  -3   1   2 1344.17   37.10
   3  -1   2 1307.37   36.50
   3  -1   2 1319.07   36.60
   3   1  -2 1323.87   36.60
  -3  -1  -2 1329.47   37.10
  -3  -1  -2 1358.86   36.60
  -3   1   2 1349.77   36.70
  -3   1  -2 1309.67   36.60
   3   1   2 1368.06   37.10
   3   1   2 1266.57   36.60
  -3   1  -2 1295.37   36.50
  -3  -1   2 1334.97   36.50
   3  -1  -2 1314.07   37.10
  -3  -1   2 1337.37   37.10
   4   1  -2   33.50    2.10
   4  -1   2   29.30    2.20
   4  -1   2   29.10    2.00
   4   1  -2   29.10    2.30
  -4   1   2   26.50    2.20
  -4  -1  -2   29.00    2.30
  -4  -1  -2   29.20    2.20
  -4   1   2   30.70    2.60
   4   1   2   33.30    1.90
  -4  -1   2   28.90    2.10
   4  -1  -2   30.30    2.40
   4   1   2   30.70    2.70
  -4   1  -2   24.30    2.00
  -4  -1   2   25.30    2.30
  -4   1  -2   32.30    2.20
   5  -1   2  185.08    6.70
  -5  -1  -2  193.48    7.30
  -5   1   2  187.08    6.70
  -5  -1  -2  195.08    6.70
   5   1  -2  189.28    7.30
   5  -1   2  189.18    6.80
   5   1   2  175.18    7.20
   5  -1  -2  192.68    7.30
  -5  -1   2  186.78    6.60
  -5   1  -2  196.48    6.90
  -5  -1   2  177.78    7.50
   5  -1  -2  191.78    6.80
  -5   1  -2  205.58    6.70
   5   1   2  191.68    7.20
   6  -1   2   92.49    4.50
  -6   1   2   91.99    4.60
  -6  -1  -2   87.49    4.30
   6   1  -2   89.99    4.90
  -6  -1  -2   87.99    5.00
   6  -1   2   94.19    4.20
   6   1  -2   88.89    4.00
  -6   1   2   94.19    4.40
  -6  -1   2   91.39    4.30
  -6   1  -2   91.79    4.30
   6   1   2   98.89    5.00
   6   1   2   80.89    4.10
   6  -1  -2   94.59    5.00
  -6  -1   2   89.69    5.00
   6  -1  -2   81.69    3.90
  -6   1  -2   83.29    5.20
  -7   1   2  161.28    7.00
   7  -1   2  149.99    6.10
   7   1  -2  161.48    6.30
   7   1  -2  166.38    7.30
  -7  -1  -2  146.09    7.10
  -7  -1  -2  166.28    6.50
  -7   1   2  150.48    6.40
   7  -1   2  157.18    6.70
  -7   1  -2  144.29    6.70
  -7  -1   2  160.98    7.30
   7   1   2  165.58    7.10
   7  -1  -2  149.59    6.20
  -7  -1   2  164.38    6.50
  -7   1  -2  165.28    6.40
   7   1   2  158.78    6.30
   7  -1  -2  163.08    7.20
   8  -1   2  144.29    6.60
   8   1  -2  140.19    6.10
  -8   1   2  137.69    6.90
  -8  -1  -2  137.49    6.30
  -8   1   2  141.79    6.30
   8  -1   2  132.89    5.90
  -8  -1  -2  133.39    7.00
   8   1  -2  153.28    7.30
   8  -1  -2  129.89    5.80
  -8   1  -2  147.39    6.90
   8  -1  -2  143.09    7.10
  -8  -1   2  129.59    7.10
  -8  -1   2  145.99    6.30
   8   1   2  146.29    6.70
  -8   1  -2  138.89    6.20
   8   1   2  128.79    6.00
   9  -1   2    0.50    2.00
   9   1  -2   -0.70    1.90
   9  -1   2    2.10    2.50
  -9  -1  -2   -1.10    2.30
  -9   1   2    1.70    1.80
   9   1  -2    1.60    2.80
  -9   1   2    0.60    2.60
  -9  -1  -2    4.80    2.40
  -9   1  -2   -2.10    2.40
   9  -1  -2   -0.10    2.90
  -9  -1   2    2.80    2.90
   9  -1  -2    0.70    1.50
  -9   1  -2    0.60    2.00
   9   1   2    2.70    3.00
   9   1   2   -2.40    1.90
  -9  -1   2    0.80    2.40
  10   1  -2  405.06   14.10
 -10  -1  -2  429.86   15.60
 -10  -1  -2  392.06   14.40
  10  -1   2  418.96   14.70
 -10   1   2  430.46   15.40
  10   1  -2  424.56   15.00
 -10   1   2  421.86   14.40
  10  -1   2  417.16   14.10
 -10  -1   2  422.86   14.30
  10   1   2  420.26   15.20
  10  -1  -2  436.16   15.40
 -10   1  -2  396.56   15.00
  10  -1  -2  398.66   14.10
  10   1   2  418.36   14.10
 -10  -1   2  396.66   15.20
 -10   1  -2  409.96   14.20
  11  -1   2   52.09    4.70
 -11  -1  -2   54.89    5.10
 -11  -1  -2   50.09    5.70
 -11   1   2   45.00    5.50
  11   1  -2   49.00    6.20
 -11   1   2   50.29    5.10
  11  -1   2   49.60    5.10
  11   1  -2   55.19    4.80
 -11   1  -2   46.60    5.40
  11   1   2   55.69    4.90
  11   1   2   56.49    5.70
 -11  -1   2   45.50    5.80
  11  -1  -2   52.49    5.60
 -11   1  -2   54.19    5.20
 -11  -1   2   45.40    4.80
  11  -1  -2   45.70    4.70
  12   1  -2   67.19    6.10
  12   1  -2   61.89    4.70
  12  -1   2   56.59    7.00
  12  -1   2   73.19    5.40
 -12  -1  -2   57.79    6.50
 -12   1   2   67.39    6.20
  12  -1  -2   53.49    5.40
 -12   1  -2   64.69    6.60
  12   1   2   56.79    5.40
 -12  -1   2   77.49    7.60
 -12  -1   2   76.39    6.10
  12  -1  -2   72.69    7.40
  12   1   2   77.29    7.10
  13  -1   2    0.40    3.10
 -13   1   2    5.80    4.00
 -13  -1  -2    7.30    3.90
 -13  -1  -2    7.10    5.00
  13   1  -2    7.10    3.10
  13  -1   2    2.00    4.30
 -13   1   2   10.20    4.80
  13   1  -2    0.10    4.40
  13   1   2   12.60    4.90
  13  -1  -2    6.80    3.40
 -13   1  -2    8.70    4.20
 -13  -1   2    1.10    4.60
  13  -1  -2   12.10    4.90
 -13   1  -2    9.00    3.90
 -13  -1   2    2.40    3.50
  13   1   2    0.20    3.00
 -14   1   2   23.70    4.80
  14   1  -2   21.80    4.50
 -14  -1  -2   16.50    5.60
  14  -1   2   20.70    4.20
 -14  -1  -2   24.80    4.70
  14  -1   2   19.70    5.70
 -14   1   2   22.40    5.70
  14   1  -2   14.70    5.80
 -14  -1   2   31.40    5.20
  14  -1  -2   23.00    4.50
 -14   1  -2   33.70    5.00
 -14   1  -2   26.30    5.80
  14   1   2   28.40    5.60
 -14  -1   2   15.10    5.60
  14  -1  -2   26.10    6.20
  14   1   2   18.80    4.30
 -15  -1  -2   10.90    5.90
  15  -1   2    6.10    5.60
  15   1  -2   10.70    6.20
 -15   1   2    8.70    4.50
 -15   1   2   13.20    5.20
  15  -1   2   10.20    4.30
  15   1  -2    1.50    3.90
 -15  -1  -2    8.20    4.80
 -15   1  -2    7.20    5.50
 -15  -1   2    9.20    4.80
  15  -1  -2   12.60    4.80
  15   1   2   14.40    6.10
  15  -1  -2   -8.50    5.50
 -15   1  -2    0.80    4.10
 -15  -1   2   -1.90    6.00
  15   1   2   12.50    4.30
  16   1  -2   16.90    7.20
  16   1  -2   14.00    4.60
  16  -1   2    7.90    6.50
 -16  -1  -2    7.00    6.50
 -16  -1  -2    8.00    5.40
  16  -1   2    5.60    4.50
 -16   1   2    5.40    5.00
 -16   1   2    8.40    6.30
  16  -1  -2    5.50    6.70
 -16  -1   2    6.20    5.40
  16   1   2    8.20    6.20
  16   1   2    1.40    4.00
 -16   1  -2    1.80    5.80
 -16  -1   2    7.40    6.70
 -16   1  -2    3.70    5.10
 -17   1   2   83.29   10.00
 -17  -1  -2   84.29    8.40
  17   1  -2   95.19    8.30
 -17  -1  -2   88.29   10.10
  17   1  -2   85.29   10.50
  17  -1   2  103.29    8.40
  17  -1   2   86.69    9.70
 -17   1   2   80.49    8.30
 -17   1  -2   79.29    8.40
  17   1   2   87.19   10.10
  17   1   2   82.09    8.30
  17  -1  -2   93.19   10.70
 -17   1  -2   82.89   10.00
 -17  -1   2   76.39    9.90
 -17  -1   2   85.89    8.50
  18  -1   2   17.10    5.90
  18   1  -2   27.90    9.20
 -18   1   2   11.10    5.50
  18   1  -2   26.40    6.10
 -18  -1  -2   15.60    8.20
 -18   1   2    9.00    7.80
  18  -1   2   11.30    8.20
 -18  -1  -2    8.80    5.70
 -18  -1   2   14.40    8.30
  18   1   2   14.60    5.30
 -18   1  -2   18.00    6.30
  18   1   2    7.90    8.30
 -18   1  -2    5.40    7.40
  18  -1  -2   24.70    9.10
 -18  -1   2   23.80    6.20
  19   1  -2   16.00    9.30
 -19  -1  -2   -3.90    7.90
  19   1  -2   -0.50    5.90
  19  -1   2   -6.30    8.80
  19  -1   2  -10.10    5.80
 -19   1   2   10.80    8.60
 -19   1  -2    4.60    8.60
  19   1   2    7.50    6.00
  19  -1  -2    0.60    8.90
  19   1   2    6.90    8.90
 -19  -1   2  -11.10    8.00
 -20   1   2   43.50   10.70
 -20  -1  -2   36.60   10.70
  20   1  -2   29.90    9.90
  20  -1   2   28.20   10.60
 -20   1  -2   36.90    9.80
  20  -1  -2   46.00   11.20
  20   1   2   40.60   10.70
  20   1   2   42.40    8.10
 -20  -1   2   45.50   10.60
 -21   1   2   -4.60   11.20
 -21  -1  -2  -14.40    9.60
  21  -1   2   24.80   12.90
 -21  -1   2    8.60   11.90
 -21   1  -2   -5.30    9.30
  21   1   2    0.60    7.10
 -22  -1  -2   19.20   11.90
 -22   1   2   28.50   12.00
 -22   1  -2    9.10   21.00
  22   1   2   29.50    9.00
 -22  -1   2   32.00   12.90
 -23   1   2   -6.10   19.80
 -23  -1  -2   22.00   14.60
 -23  -1   2   29.10   12.90
 -23   1  -2    2.80   12.00
 -24   1   2    4.00   13.90
 -24  -1  -2   27.70   13.80
 -24   1  -2   15.60   13.60
 -24  -1   2    8.30   13.00
   0  -2   2   31.80    1.40
   0  -2  -2   29.70    1.70
   1   2  -2    0.80    0.30
  -1  -2  -2    1.40    0.70
  -1  -2   2    2.60    0.70
   2   2  -2   48.80    2.40
   2  -2   2   41.70    1.70
  -2   2   2   48.10    2.60
   2   2  -2   48.10    1.90
  -2  -2  -2   47.90    2.20
  -2  -2   2   41.70    2.40
   2  -2  -2   45.20    2.60
  -2   2  -2   49.40    1.80
   2   2   2   46.60    2.10
  -2  -2   2   46.70    1.90
  -2   2  -2   48.50    1.70
   3   2  -2   80.79    3.10
   3  -2   2   87.19    3.10
   3  -2   2   86.29    3.10
  -3   2   2   82.79    3.80
  -3  -2  -2   77.29    3.80
  -3  -2  -2   78.79    3.20
   3   2  -2   81.19    3.60
  -3   2  -2   86.29    3.10
   3  -2  -2   84.79    4.00
  -3   2  -2   80.29    3.10
   3   2   2   82.49    3.90
  -3  -2   2   87.69    3.20
  -3  -2   2   84.49    3.80
   3   2   2   82.49    3.30
   4   2  -2 1920.81   53.79
  -4   2   2 2014.20   54.49
   4  -2   2 1851.51   53.69
   4  -2   2 1912.91   53.79
  -4  -2  -2 2036.40   54.69
  -4  -2  -2 1991.40   53.99
   4   2  -2 1970.50   54.59
  -4   2  -2 1926.71   53.79
  -4  -2   2 1989.20   54.69
   4   2   2 2001.70   54.69
  -4   2  -2 1944.41   53.69
   4  -2  -2 1988.30   54.59
  -4  -2   2 1984.80   53.79
   4   2   2 1937.91   53.89
   5  -2   2  915.11   26.20
  -5  -2  -2  909.91   26.40
  -5  -2  -2  776.52   29.60
   5   2  -2  979.60   27.20
  -5   2   2  960.40   26.50
   5  -2   2  929.51   26.40
  -5  -2   2  939.31   27.30
  -5  -2   2  948.31   26.30
   5   2   2  941.31   27.20
  -5   2  -2  918.21   26.50
  -5   2  -2  954.90   26.30
   5   2   2  910.61   26.40
   5  -2  -2  936.61   27.10
   6   2  -2   15.50    2.00
   6  -2   2   14.30    1.90
  -6  -2  -2   14.10    2.20
   6   2  -2   14.30    2.60
  -6  -2  -2   15.00    2.60
  -6   2   2   12.40    2.10
  -6   2   2   16.80    2.40
   6  -2   2   15.20    2.10
  -6  -2   2   15.70    2.70
   6  -2  -2   19.40    2.80
   6   2   2   14.00    2.60
   6   2   2   11.90    1.80
  -6  -2   2   17.60    2.20
  -6   2  -2   17.10    2.20
  -6   2  -2   13.40    2.00
  -7  -2  -2   29.00    3.40
   7   2  -2   29.10    3.60
  -7  -2  -2   28.50    2.90
   7  -2   2   27.60    3.00
   7  -2   2   29.60    2.70
  -7   2   2   30.30    3.30
   7   2  -2   27.80    2.80
  -7   2   2   27.00    2.90
  -7  -2   2   32.30    3.10
   7   2   2   29.30    2.50
   7   2   2   32.00    3.70
   7  -2  -2   30.70    3.50
  -7   2  -2   30.70    3.20
  -7   2  -2   32.10    3.00
  -7  -2   2   32.60    3.70
   8  -2   2   -5.60    1.80
   8   2  -2    1.60    2.10
  -8  -2  -2   -1.30    2.40
  -8   2   2    2.10    2.10
   8  -2   2    0.60    1.60
  -8  -2  -2   -0.70    2.00
  -8   2   2    0.90    2.20
   8   2  -2    1.30    1.80
   8  -2  -2   -2.50    2.60
  -8  -2   2    0.80    2.50
   8   2   2   -1.00    2.40
  -8  -2   2   -3.10    1.70
  -8   2  -2   -0.60    1.90
   8   2   2   -3.50    1.50
  -8   2  -2   -0.30    2.00
   9   2  -2   51.29    4.00
   9  -2   2   47.40    3.80
  -9  -2  -2   39.80    4.70
  -9  -2  -2   50.79    4.20
  -9   2   2   42.00    4.50
  -9   2   2   46.40    4.30
   9  -2   2   41.50    4.40
  -9  -2   2   49.60    5.30
  -9  -2   2   45.20    4.20
  -9   2  -2   47.20    4.60
  -9   2  -2   46.90    4.20
   9  -2  -2   44.10    4.30
   9   2   2   52.79    5.30
   9   2   2   47.60    3.50
  10   2  -2   19.20    3.20
 -10   2   2   23.50    4.00
  10  -2   2   14.00    2.90
  10   2  -2   13.70    3.90
 -10  -2  -2   12.80    4.10
  10  -2   2   20.40    3.50
 -10  -2  -2   15.70    3.30
 -10   2   2   15.80    3.90
 -10   2  -2   20.70    3.40
 -10   2  -2   12.90    3.20
  10   2   2    9.40    3.70
 -10  -2   2   14.90    4.20
 -10  -2   2   24.70    3.50
  10   2   2   16.50    3.10
  10  -2  -2   16.20    4.20
  11  -2   2   10.20    3.50
 -11  -2  -2    8.90    4.10
  11  -2   2   13.60    3.00
 -11   2   2   11.40    3.40
  11   2  -2   14.40    3.00
 -11   2   2   11.50    3.80
  11   2  -2   13.80    4.10
 -11  -2  -2   12.00    3.30
 -11   2  -2    6.50    3.60
 -11  -2   2   10.70    3.20
 -11  -2   2   10.60    4.30
  11   2   2    9.90    3.00
  11  -2  -2   17.10    4.50
  11   2   2    7.90    4.40
 -11   2  -2   15.20    3.50
  12  -2   2  118.39    7.10
 -12  -2  -2  127.79    9.20
  12   2  -2  138.99    9.00
  12   2  -2  107.29    6.90
  12  -2   2  131.99    8.10
 -12   2   2  133.09    8.60
 -12   2  -2  127.59    8.20
  12  -2  -2  134.79    8.00
 -12  -2   2  135.29    7.50
  12   2   2  136.39    8.90
  12   2   2  119.19    7.00
 -12  -2   2  117.79    9.10
  13  -2   2  168.18    8.50
  13   2  -2  174.08    8.60
 -13   2   2  170.48    9.10
  13  -2   2  180.38   10.00
 -13  -2  -2  173.18    9.20
 -13  -2  -2  155.88   10.50
 -13   2   2  184.08   10.40
  13   2  -2  159.58   10.40
  13   2   2  178.08   10.50
 -13  -2   2  184.88   11.00
 -13   2  -2  166.08    9.00
 -13  -2   2  175.78    9.10
  13  -2  -2  173.98   10.60
 -13   2  -2  161.78    9.70
  13   2   2  173.98    8.70
  14  -2   2  148.49    8.30
  14  -2   2  170.18   10.10
 -14  -2  -2  143.69    8.70
 -14  -2  -2  125.59   10.30
 -14   2   2  139.99    9.90
 -14   2   2  145.39    8.80
  14   2  -2  144.59    8.40
  14   2  -2  145.79   10.60
  14   2   2  155.98   10.50
 -14  -2   2  137.79    9.00
 -14  -2   2  130.09   10.50
 -14   2  -2  158.18   10.00
  14  -2  -2  140.59   10.50
 -14   2  -2  138.69    8.60
  14   2   2  159.88    8.60
  15  -2   2  121.79    8.10
 -15   2   2  127.69    9.00
 -15   2   2  115.49   10.00
  15   2  -2  126.59    8.20
 -15  -2  -2  117.79    8.80
  15   2  -2  132.69   10.80
  15  -2   2  114.79   10.10
 -15  -2  -2  109.39   10.20
  15   2   2  126.29   10.40
  15   2   2  121.09    8.10
 -15  -2   2  102.39   10.70
  15  -2  -2  125.99   11.00
 -15   2  -2  113.99    9.70
 -15   2  -2  109.19    8.50
 -15  -2   2  112.59    8.90
 -16   2   2   14.10    6.40
 -16  -2  -2   11.40    5.60
  16  -2   2   13.60    4.80
  16   2  -2   20.10    4.80
 -16  -2  -2   23.40    7.00
  16  -2   2    1.20    6.30
  16   2  -2   11.90    6.80
 -16   2   2   10.50    5.80
 -16   2  -2    9.20    5.30
  16   2   2   18.00    6.60
 -16  -2   2   21.80    5.70
 -16  -2   2   11.60    7.00
  16   2   2    9.90    4.60
  16  -2  -2   10.40    7.00
 -16   2  -2   12.80    6.70
 -17  -2  -2   94.59    9.20
  17  -2   2   88.59    9.70
  17   2  -2   90.79   10.70
 -17  -2  -2   88.79   10.40
 -17   2   2   82.09    9.80
 -17   2   2   98.09    9.50
  17   2  -2   66.49    7.60
  17  -2   2   81.49    8.40
  17  -2  -2   82.79   10.40
 -17  -2   2   99.69    9.70
  17   2   2   82.49   10.30
 -17   2  -2   91.09    8.90
 -17  -2   2  105.69   11.20
  17   2   2  105.39    8.60
 -17   2  -2   65.59    9.30
  18  -2   2  -11.40    7.50
 -18   2   2   15.30    5.80
  18   2  -2   19.70    9.10
 -18  -2  -2   10.50    7.50
  18   2  -2   10.50    5.40
 -18   2   2    4.40    6.80
 -18  -2  -2    5.30    5.80
 -18  -2   2   10.80    5.90
  18   2   2    2.70    8.50
  18   2   2   -3.50    5.30
 -18   2  -2    4.50    5.90
 -18  -2   2    4.80    7.30
  18  -2  -2    3.80    8.90
 -18   2  -2   -2.60    6.90
 -19   2   2  -16.50    7.80
  19   2  -2    3.70    8.80
  19  -2   2   -6.60    9.20
 -19  -2  -2   -2.50    7.70
  19   2  -2   10.20    6.30
  19   2   2    5.40    8.70
 -19  -2   2   -0.10    7.70
 -19  -2   2   18.40    7.00
  19  -2  -2   -9.60    9.60
 -19   2  -2    2.60    7.70
  19   2   2   -0.60    5.40
 -20  -2  -2   -1.90    9.10
  20  -2   2  -10.30    9.20
 -20   2   2    1.40    8.50
 -20   2  -2    1.70    9.10
 -20  -2   2   -6.80    9.40
  20  -2  -2   -4.30   10.30
  20   2   2   -3.70    9.30
  20   2   2    3.80    6.80
 -21  -2  -2   -0.10    9.80
  21  -2   2   -0.80   10.90
  21   2  -2    7.10    7.20
 -21   2   2   10.80   10.10
 -21  -2   2   -8.40   11.00
  21   2   2    2.60    7.30
 -21   2  -2   14.80    9.70
 -22   2   2   18.00   11.50
 -22  -2  -2    6.60   11.50
 -22  -2   2   28.00   12.00
 -22   2  -2   26.40   18.70
  22   2   2   25.10    8.80
 -23  -2   2   30.80   12.90
  23   2   2   -0.40    9.20
 -23   2  -2   -1.10   11.90
 -24   2   2  -14.10   12.60
 -24  -2  -2   16.70   13.70
  24   2   2    7.80   10.00
 -24   2  -2    3.50   13.00
 -24  -2   2   18.00   14.20
   0   3   2   -0.90    0.70
   0   3  -2    0.00    0.50
   0  -3  -2    0.70    0.90
  -1  -3  -2  117.39    4.20
   1   3  -2  116.59    4.10
   1   3  -2  113.89    3.40
   1   3   2  115.29    4.20
  -1  -3   2  119.89    4.20
  -2  -3  -2 2323.07   63.49
   2   3  -2 2239.78   62.89
   2   3  -2 2322.67   63.69
  -2   3   2 2312.47   63.99
  -2  -3   2 2529.05   63.89
   2   3   2 2303.77   63.39
  -2   3  -2 2276.67   62.89
  -2  -3   2 2279.57   62.89
   3   3  -2  773.32   21.90
   3  -3   2  776.62   21.90
   3   3  -2  801.32   22.80
  -3  -3  -2  800.22   22.30
  -3   3   2  773.42   22.80
  -3  -3   2  793.82   21.90
  -3  -3   2  767.82   22.80
   3  -3  -2  775.12   22.80
   3   3   2  789.72   22.20
   3   3   2  784.22   22.90
  -3   3  -2  773.32   21.80
   4  -3   2  367.06   11.00
   4   3  -2  378.26   11.10
   4   3  -2  361.26   11.90
  -4  -3  -2  370.06   11.30
  -4  -3  -2  359.56   12.00
  -4   3   2  365.06   11.80
  -4   3  -2  383.76   11.00
  -4  -3   2  376.86   11.00
   4  -3  -2  373.26   11.90
  -4  -3   2  300.97   12.60
  -4   3  -2  361.86   10.90
   4   3   2  362.96   11.20
   4   3   2  382.86   12.20
   5   3  -2   -3.90    1.80
  -5  -3  -2   -0.40    1.90
   5  -3   2    0.30    1.20
  -5  -3  -2    0.60    1.40
  -5   3  -2   -1.20    1.20
  -5   3  -2   -0.10    1.30
  -5  -3   2    0.30    1.90
   5   3   2    0.00    1.20
   5   3   2    1.00    1.90
  -5  -3   2   -0.40    1.20
   5  -3  -2    2.30    2.00
  -6  -3  -2   39.90    3.10
   6   3  -2   31.60    2.70
  -6   3   2   36.70    3.10
   6  -3   2   42.30    3.10
  -6   3   2   29.80    3.10
  -6  -3  -2   30.80    3.50
   6   3  -2   41.60    3.80
   6  -3  -2   41.40    3.80
  -6   3  -2   36.60    2.80
  -6  -3   2   36.50    2.90
  -6  -3   2   39.10    3.40
  -6   3  -2   36.80    2.90
   6   3   2   45.60    4.00
   6   3   2   36.80    2.80
  -7   3   2   15.70    2.30
   7  -3   2   13.30    2.00
   7  -3   2   12.40    2.30
  -7   3   2   15.00    2.60
  -7  -3  -2   16.80    2.50
   7   3  -2    7.30    1.90
   7   3  -2    8.70    2.90
  -7  -3  -2   12.40    2.90
   7  -3  -2   10.10    2.80
   7   3   2   14.80    3.10
   7   3   2   13.20    2.10
  -7  -3   2   13.30    2.30
  -7   3  -2   15.70    2.30
  -7  -3   2   11.40    2.60
  -7   3  -2    8.00    2.20
   8   3  -2    4.10    2.90
   8  -3   2   -1.30    1.60
  -8  -3  -2    2.50    2.20
  -8   3   2    0.60    2.20
  -8   3   2    0.70    2.10
   8  -3   2   -1.60    2.10
   8   3  -2    1.60    1.90
  -8  -3  -2    2.60    2.70
   8  -3  -2   -0.30    2.60
  -8  -3   2    2.40    2.10
  -8   3  -2    2.70    2.10
  -8  -3   2    0.80    2.90
   8   3   2    0.30    1.90
  -8   3  -2    0.20    2.10
   8   3   2    1.60    2.90
   9  -3   2    8.80    2.90
   9   3  -2    6.50    2.80
  -9   3   2    5.90    2.40
   9   3  -2    3.70    2.30
  -9  -3  -2    6.80    2.60
  -9   3   2    6.60    2.80
   9  -3   2    5.50    2.30
  -9  -3  -2   12.30    3.70
  -9  -3   2    6.70    2.80
   9   3   2    8.80    3.30
  -9  -3   2    5.40    2.60
  -9   3  -2    4.10    2.70
   9   3   2    6.30    2.40
   9  -3  -2   11.10    3.40
  -9   3  -2    7.50    2.40
 -10  -3  -2    7.30    3.10
  10   3  -2    6.60    3.70
 -10   3   2    9.30    3.50
  10   3  -2    9.50    2.80
 -10  -3  -2    5.10    3.60
  10  -3   2    6.50    2.70
  10  -3   2    7.50    3.00
 -10   3  -2    5.60    2.60
 -10   3  -2    7.10    3.00
  10   3   2    7.80    3.20
  10   3   2    4.10    2.70
 -10  -3   2    3.10    3.70
 -10  -3   2    4.50    2.80
  10  -3  -2    7.80    3.70
  11  -3   2   -1.30    2.30
  11   3  -2    1.20    2.50
  11  -3   2    4.70    3.20
 -11  -3  -2    1.40    3.80
 -11   3   2    1.60    3.00
 -11  -3  -2    2.20    2.90
 -11   3   2    0.20    3.20
  11   3  -2    2.60    3.10
  11  -3  -2    2.20    3.90
 -11   3  -2   -1.80    2.90
 -11  -3   2   -1.60    2.50
  11   3   2    0.10    2.50
  11   3   2    3.40    5.10
 -11  -3   2    3.90    3.90
 -11   3  -2   -0.20    2.50
 -12   3   2   35.00    4.70
  12  -3   2   24.30    4.70
 -12  -3  -2   29.50    5.50
  12   3  -2   27.80    5.30
  12  -3   2   33.10    4.20
 -12   3   2   29.20    5.00
  12   3  -2   27.70    4.00
  12   3   2   23.20    3.80
  12   3   2   36.30    5.70
 -12   3  -2   24.40    7.20
 -12   3  -2   25.60    4.70
 -12  -3   2   23.50    4.80
 -12  -3   2   25.10    4.30
  12  -3  -2   25.10    5.30
  13  -3   2   33.40    5.50
  13   3  -2   29.20    4.50
 -13  -3  -2   31.90    4.90
 -13  -3  -2   40.20    6.30
 -13   3   2   28.90    5.50
 -13   3   2   41.40    5.10
  13   3  -2   38.40    6.10
  13  -3   2   23.90    4.20
 -13   3  -2   35.20    4.90
 -13   3  -2   26.40    5.20
 -13  -3   2   34.20    4.80
 -13  -3   2   44.00    6.50
  13  -3  -2   44.10    6.40
  13   3   2   27.30    4.30
  13   3   2   32.90    5.80
 -14  -3  -2   15.40    6.20
 -14   3   2   14.60    4.80
 -14  -3  -2   21.80    4.90
  14  -3   2   31.30    5.90
  14   3  -2   14.40    4.30
  14   3  -2   23.80    6.30
 -14   3   2   15.40    5.20
  14   3   2   17.40    4.30
 -14   3  -2   26.20    4.80
 -14  -3   2   16.80    6.00
  14   3   2   27.80    6.00
 -14  -3   2   28.50    5.10
 -14   3  -2   15.20    5.30
  14  -3  -2   16.30    5.70
  15  -3   2   46.10    7.10
 -15  -3  -2   53.49    7.90
 -15   3   2   64.09    6.80
 -15  -3  -2   54.59    6.70
  15   3  -2   51.49    8.00
  15   3  -2   56.79    6.00
 -15   3   2   43.80    7.10
 -15  -3   2   50.79    8.20
 -15   3  -2   40.80    6.90
 -15  -3   2   54.79    6.30
  15  -3  -2   45.40    7.90
  15   3   2   48.80    5.80
 -15   3  -2   50.09    6.30
  15   3   2   62.79    8.10
  16   3  -2   53.29    6.40
  16  -3   2   55.29    7.90
 -16   3   2   32.30    7.30
  16   3  -2   51.49    8.20
 -16  -3  -2   49.30    8.50
 -16   3   2   47.80    6.70
 -16  -3  -2   52.09    6.80
  16   3   2   60.29    8.70
 -16   3  -2   46.00    6.60
  16   3   2   40.40    6.00
 -16   3  -2   53.89    8.00
 -16  -3   2   51.59    6.80
 -16  -3   2   59.79    9.00
  16  -3  -2   47.30    8.50
  17   3  -2   50.79    6.60
 -17  -3  -2   42.90    8.50
  17  -3   2   49.80    8.70
 -17   3   2   42.80    8.40
 -17   3   2   54.79    7.50
 -17  -3  -2   51.09    7.60
  17   3  -2   41.80    9.10
 -17   3  -2   45.00    7.90
  17  -3  -2   41.40    9.30
 -17  -3   2   55.09    7.50
 -17  -3   2   40.30    8.80
  17   3   2   42.80    8.70
  17   3   2   40.70    6.50
 -17   3  -2   52.09    7.30
  18   3  -2    0.40    5.40
 -18  -3  -2    5.40    5.90
 -18   3   2    3.20    7.20
 -18  -3  -2   -3.30    7.70
  18  -3   2    4.50    8.50
  18   3  -2   10.00    8.60
 -18   3   2   -2.50    5.60
 -18  -3   2   -6.30    7.50
 -18   3  -2   18.20    7.60
 -18   3  -2   12.60    5.70
  18   3   2    7.40    5.60
  18  -3  -2   14.90    8.80
  18   3   2    2.20    7.80
 -18  -3   2    1.40    5.30
  19   3  -2   17.20    6.10
  19   3  -2    6.70    8.90
 -19   3   2   20.00    8.10
  19  -3   2   13.70    9.30
 -19  -3  -2   21.30    9.50
 -19   3  -2   19.40    8.30
 -19  -3   2    3.40    6.70
  19   3   2   15.60    6.20
 -19  -3   2   10.90    9.50
  19  -3  -2   11.10    9.40
  19   3   2   14.30    8.70
 -20  -3  -2  105.79   13.40
  20  -3   2  124.89   13.70
 -20   3   2  115.19   13.10
  20   3  -2   77.29   15.00
 -20   3  -2  107.39   12.20
  20  -3  -2   99.69   13.70
 -20  -3   2   93.49   12.90
  20   3   2  130.19   15.10
 -21   3   2   13.90    9.80
  21   3  -2    7.00    6.70
  21  -3   2   -2.40   10.90
 -21   3  -2   17.00   10.20
  21   3   2   -3.70    7.00
 -21  -3   2   10.00    8.20
  22   3  -2    8.70    8.50
 -22  -3  -2   35.40   12.10
 -22   3   2   17.30   10.50
 -22   3  -2   14.80   11.00
 -22  -3   2   35.60   14.30
  22   3   2   21.10    8.20
 -23   3   2    9.20   14.90
  23   3  -2   24.00    9.70
 -23  -3  -2   14.50   12.60
 -23  -3   2   14.10   13.80
  23   3   2   20.10    9.20
 -23   3  -2    5.20   11.20
 -24   3   2   -0.50   12.60
 -24  -3  -2   -7.20   12.80
 -24  -3   2  -13.70   14.50
 -24   3  -2   -5.80   14.50
  24   3   2   -7.10   10.10
   0   4   2  862.71   24.50
   1   4  -2   29.90    1.30
  -1  -4  -2   30.30    2.20
   1   4  -2   29.80    2.00
   1   4   2   27.30    2.10
  -1  -4   2   26.70    2.00
  -2  -4  -2  269.47    8.50
   2   4  -2  271.17    7.80
   2   4  -2  267.07    8.70
  -2  -4   2  255.07    8.70
   2   4   2  269.57    8.40
  -2  -4   2  262.97    7.80
  -3  -4  -2  628.44   18.40
  -3   4   2  647.44   19.00
   3   4  -2  634.34   17.90
   3   4  -2  649.64   18.90
  -3  -4   2  631.24   17.80
  -3   4  -2  618.74   17.90
   3   4   2  626.04   18.30
  -3  -4   2  602.34   18.90
   3   4   2  637.84   19.10
  -4   4   2  277.27    9.70
  -4  -4  -2  291.77    9.20
   4   4  -2  271.37    8.70
   4  -4   2  267.57    8.80
   4   4  -2  288.27    9.70
   4  -4  -2  284.17    9.90
  -4   4  -2  287.87    8.70
  -4  -4   2  278.87    8.70
   4   4   2  284.57    9.90
  -4  -4   2  254.87   10.10
   5   4  -2   23.50    2.80
  -5  -4  -2   23.30    2.40
   5  -4   2   19.80    2.20
  -5   4   2   21.20    2.80
   5   4  -2   18.00    2.30
  -5  -4  -2   23.70    3.20
  -5  -4   2   18.60    2.90
   5   4   2   25.10    2.40
  -5  -4   2   22.10    2.10
  -5   4  -2   20.30    2.00
   5   4   2   21.90    3.00
   5  -4  -2   21.10    3.00
  -5   4  -2   21.70    2.10
  -6  -4  -2   36.80    3.20
   6   4  -2   36.00    3.80
  -6   4   2   40.50    3.40
  -6  -4  -2   28.20    3.60
   6   4  -2   32.00    2.70
   6  -4   2   32.10    2.90
  -6   4  -2   37.70    2.70
   6   4   2   33.20    3.80
   6  -4  -2   31.70    3.50
  -6  -4   2   26.90    3.60
   6   4   2   33.70    2.80
  -6   4  -2   38.70    2.90
  -6  -4   2   36.00    3.10
  -7   4   2   -0.60    1.90
  -7  -4  -2   -0.80    1.80
   7  -4   2   -0.30    1.90
  -7   4   2   -0.70    1.90
   7   4  -2   -4.00    1.30
   7   4  -2    1.60    2.00
  -7  -4  -2    1.90    2.50
  -7   4  -2    1.50    1.60
  -7  -4   2    0.20    1.70
  -7  -4   2   -1.80    2.30
   7   4   2    1.10    1.50
   7   4   2   -0.30    2.60
   7  -4  -2   -1.30    2.40
  -7   4  -2    0.20    1.70
   8  -4   2    2.90    2.10
  -8  -4  -2    7.10    2.40
   8   4  -2    3.10    1.90
  -8   4   2    3.70    2.40
  -8   4   2    1.60    2.10
  -8  -4  -2    2.50    2.70
   8   4  -2    7.00    2.60
  -8   4  -2    3.10    1.90
   8   4   2    0.90    1.90
  -8   4  -2    5.30    2.10
   8  -4  -2    2.80    2.90
  -8  -4   2    5.00    3.10
  -8  -4   2    5.20    2.40
   8   4   2    0.70    3.00
   9  -4   2   16.40    3.00
   9   4  -2   13.30    3.70
  -9  -4  -2   13.90    3.90
  -9  -4  -2   13.10    2.90
  -9   4   2   14.40    3.10
   9   4  -2   12.30    2.70
  -9   4   2   12.40    2.90
  -9   4  -2   13.40    2.90
  -9   4  -2   18.40    3.00
   9   4   2   14.90    4.00
  -9  -4   2   10.90    4.10
   9   4   2   12.90    2.80
   9  -4  -2   12.00    3.70
  -9  -4   2   11.80    2.90
  10  -4   2    4.20    3.00
 -10   4   2    2.00    3.30
 -10  -4  -2    0.60    3.80
 -10   4   2    0.80    2.80
  10   4  -2    2.50    2.50
  10  -4  -2    3.50    3.70
 -10   4  -2    1.90    3.00
  10   4   2    5.20    3.80
 -10  -4   2   -0.40    3.80
 -10  -4   2    3.00    2.80
 -10   4  -2    4.20    2.60
  10   4   2   -0.70    2.30
  11  -4   2  132.59    7.70
 -11   4   2  161.48    7.50
 -11   4   2  128.99    7.80
 -11  -4  -2  113.39    8.80
  11   4  -2  127.99    8.70
 -11  -4  -2  118.79    7.10
  11   4  -2  133.39    6.50
  11   4   2  123.99    6.80
 -11  -4   2  120.49    9.00
  11   4   2  134.79    8.80
 -11   4  -2  132.69    7.20
  11  -4  -2  121.29    8.40
 -11   4  -2  121.99    7.30
 -11  -4   2  125.89    7.00
  12   4  -2  178.48   10.40
  12   4  -2  172.38    8.10
 -12  -4  -2  189.28   11.10
 -12   4   2  181.98    9.70
 -12  -4  -2  178.78   10.40
 -12   4   2  186.08    9.00
  12  -4   2  181.68    9.40
  12   4   2  203.18   10.90
  12   4   2  167.18    8.50
 -12   4  -2  167.88    9.10
 -12  -4   2  184.78   11.00
  12  -4  -2  174.48   10.30
 -12  -4   2  180.18    8.80
 -12   4  -2  165.98   10.10
  13   4  -2    3.90    3.10
 -13   4   2   13.90    4.10
 -13  -4  -2    4.90    5.10
 -13  -4  -2    3.00    4.00
  13   4  -2    6.00    5.10
  13  -4   2   11.70    5.40
 -13   4   2   10.70    4.20
 -13  -4   2    0.10    3.90
  13   4   2    2.80    5.20
 -13  -4   2    9.00    5.40
 -13   4  -2    7.90    4.00
 -13   4  -2    1.90    3.90
  13  -4  -2    6.50    5.10
  13   4   2    3.30    3.20
 -14   4   2   65.29    6.70
 -14  -4  -2   72.99    7.50
 -14   4   2   60.99    7.20
  14  -4   2   89.19    8.30
  14   4  -2   62.99    7.10
 -14  -4  -2   60.99    8.20
  14   4  -2   62.99    6.30
 -14   4  -2   60.59    6.40
 -14  -4   2   71.89    6.70
  14  -4  -2   56.99    7.80
 -14  -4   2   62.59    7.60
  14   4   2   62.39    6.10
  14   4   2   61.99    7.60
 -14   4  -2   60.39    7.10
  15  -4   2    6.10    5.70
 -15   4   2    6.60    5.00
 -15   4   2    1.20    5.00
  15   4  -2   -4.60    3.60
 -15  -4  -2   -1.90    4.60
  15   4  -2    3.40    6.30
 -15  -4  -2   -9.60    5.80
 -15  -4   2   -1.80    4.60
 -15  -4   2    5.30    6.10
 -15   4  -2    8.30    4.60
 -15   4  -2    3.10    5.10
  15   4   2    7.00    3.90
  15   4   2    4.10    6.10
  15  -4  -2    5.20    6.20
 -16  -4  -2   69.69    7.70
 -16  -4  -2   72.79    9.70
  16   4  -2   82.79    9.60
  16   4  -2   65.19    7.00
 -16   4   2   73.29    7.70
 -16   4   2   67.69    8.70
  16  -4   2   68.19    8.70
  16  -4  -2   80.29    9.80
  16   4   2   71.09    7.20
 -16  -4   2   71.79    7.60
  16   4   2   74.49    9.60
 -16   4  -2   68.19    7.60
 -16   4  -2   71.89    8.30
 -16  -4   2   73.49    9.70
  17  -4   2    1.90    7.10
 -17  -4  -2   -6.80    6.70
 -17   4   2   -8.50    6.00
  17   4  -2    2.90    5.00
  17   4  -2    0.20    7.80
 -17   4   2    4.10    5.60
 -17  -4  -2   -5.10    5.30
  17   4   2   17.80    8.00
 -17  -4   2   -3.40    7.20
  17  -4  -2   11.20    8.10
 -17   4  -2    1.60    6.20
 -17   4  -2  -12.90    5.30
  17   4   2   -4.70    4.30
 -17  -4   2   -6.00    5.90
 -18  -4  -2  252.37   13.60
 -18   4   2  247.88   15.70
  18   4  -2  245.58   16.80
 -18   4   2  255.27   13.60
  18   4  -2  252.87   13.30
 -18  -4  -2  257.77   17.00
  18  -4   2  247.18   16.30
 -18  -4   2  265.57   13.90
  18  -4  -2  259.67   17.60
 -18   4  -2  267.17   15.50
 -18  -4   2  231.28   17.30
  18   4   2  239.68   13.00
 -18   4  -2  235.98   13.70
  18   4   2  256.57   16.60
  19   4  -2   24.30    9.40
  19   4  -2   27.00    6.30
 -19   4   2   16.40    8.60
 -19  -4  -2   13.10    8.90
  19  -4   2   18.60    9.50
  19   4   2   16.80    8.50
  19  -4  -2   14.00   10.70
 -19  -4   2    6.40    9.00
 -19   4  -2   12.50    7.90
  19   4   2   11.30    6.10
 -19  -4   2   23.20    7.00
  20  -4   2    6.70   10.40
 -20  -4  -2   -0.40    9.20
 -20   4   2   17.70    9.00
  20   4  -2    8.40    6.90
 -20   4  -2    8.50    8.50
  20   4   2    6.50    8.30
  20  -4  -2   -1.30   10.20
 -20  -4   2   11.30   10.70
 -21   4   2   25.30   10.50
 -21  -4  -2   38.40   12.50
  21   4  -2   45.90    8.70
  21  -4   2   26.70   11.80
  21   4   2   41.40    8.50
 -21   4  -2   31.80   10.40
 -21  -4   2   32.20   12.20
  22   4  -2   33.20    9.00
 -22  -4  -2   10.20   12.50
 -22   4   2   31.50   11.50
 -22   4  -2   21.80   10.90
  22   4   2    1.90    8.10
 -23  -4  -2  -19.50   12.20
  23   4  -2    2.50    9.10
 -23   4   2   -4.50   13.70
 -23   4  -2   -4.30   10.50
  23   4   2   12.60    9.20
 -23  -4   2   -4.10   12.80
  24   4  -2   27.90   11.30
 -24  -4  -2   37.10   15.80
 -24   4   2   24.70   14.70
  24   4   2   35.10   10.70
 -24  -4   2   31.50   15.10
   1   5  -2  445.96   13.50
  -1  -5  -2  452.15   13.50
   1   5  -2  438.76   12.50
   1   5   2  447.16   13.50
   2   5  -2   13.10    1.30
  -2  -5  -2   18.70    2.10
   2   5  -2   14.40    2.10
  -2  -5   2   13.90    2.10
   2   5   2   20.80    2.10
  -2  -5   2   15.00    1.40
   3   5  -2   50.19    2.50
   3   5  -2   54.69    3.30
  -3  -5  -2   46.90    3.20
   3   5   2   50.59    3.10
  -3  -5   2   56.79    2.60
  -3   5  -2   49.60    2.70
  -3  -5   2   54.89    3.70
   4   5  -2 1031.90   29.50
  -4  -5  -2 1017.70   28.70
  -4   5   2  908.31   29.50
   4   5  -2 1014.90   28.20
  -4  -5   2 1019.40   28.20
   4   5   2 1026.60   28.70
  -4  -5   2  976.20   29.50
  -4   5  -2  993.30   28.20
   4   5   2 1029.60   29.70
   5   5  -2   12.40    2.40
   5  -5   2   11.90    2.10
  -5  -5  -2   13.90    2.20
  -5   5   2   12.40    2.40
   5   5  -2   11.90    1.80
  -5   5  -2   12.00    1.70
   5   5   2   14.30    2.80
   5  -5  -2   11.10    2.50
  -5  -5   2   10.30    2.60
  -5  -5   2   15.90    2.00
   5   5   2   13.30    1.90
   6  -5   2    5.90    2.10
  -6  -5  -2    5.50    2.10
   6   5  -2    5.20    2.20
   6   5  -2    5.20    1.70
  -6   5   2    4.90    2.20
  -6  -5  -2    4.40    2.10
   6  -5  -2    5.70    2.50
  -6   5  -2    3.70    1.60
  -6  -5   2    6.80    1.80
   6   5   2    5.50    2.90
   6   5   2    5.50    1.60
  -6  -5   2    3.90    2.50
  -6   5  -2    3.20    1.70
   7  -5   2  391.56   12.40
   7   5  -2  362.86   11.80
  -7  -5  -2  347.97   13.40
  -7   5   2  356.86   12.60
  -7  -5  -2  359.56   12.10
   7   5  -2  343.87   13.20
  -7  -5   2  366.66   11.80
   7   5   2  355.86   12.00
   7   5   2  346.67   13.30
  -7   5  -2  383.26   11.90
  -7   5  -2  352.06   11.90
  -7  -5   2  353.36   13.50
   7  -5  -2  358.86   13.20
  -8   5   2  405.76   14.30
  -8   5   2  434.16   13.90
   8  -5   2  419.26   14.10
   8   5  -2  402.76   13.60
   8   5  -2  390.56   14.70
  -8  -5  -2  410.46   13.80
  -8  -5  -2  404.46   15.50
  -8  -5   2  412.26   15.30
   8  -5  -2  415.36   15.00
   8   5   2  421.06   13.80
  -8   5  -2  434.56   13.70
  -8  -5   2  422.56   13.60
  -8   5  -2  401.66   13.60
   8   5   2  457.95   15.60
  -9  -5  -2   16.60    3.20
   9  -5   2   15.70    3.40
  -9   5   2   20.80    3.40
  -9   5   2   17.70    3.00
   9   5  -2   15.50    2.80
  -9  -5  -2   15.90    4.30
   9   5  -2   18.10    3.60
  -9   5  -2   14.10    3.00
   9   5   2   16.50    4.10
   9  -5  -2   14.10    3.80
  -9   5  -2   22.80    3.10
   9   5   2   14.80    2.70
  -9  -5   2   24.20    3.40
  -9  -5   2   11.40    3.80
 -10   5   2  407.06   14.90
  10   5  -2  431.96   15.70
 -10   5   2  394.66   14.30
 -10  -5  -2  398.96   16.30
  10  -5   2  405.86   14.80
  10   5  -2  413.06   14.20
  10  -5  -2  429.66   16.00
 -10  -5   2  418.86   16.40
 -10  -5   2  416.56   14.10
  10   5   2  407.16   14.30
 -10   5  -2  409.46   14.50
 -11   5   2   93.59    6.70
 -11   5   2   78.29    6.10
 -11  -5  -2   87.49    7.10
 -11  -5  -2   78.19    6.20
  11   5  -2   83.59    5.70
  11   5  -2   82.59    7.60
  11  -5   2   79.59    6.40
 -11  -5   2   80.09    6.00
 -11  -5   2   82.09    6.90
  11   5   2   98.49    8.30
  11   5   2   77.09    5.70
  11  -5  -2   83.19    8.00
 -11   5  -2   81.59    6.00
 -11   5  -2   84.19    6.30
  12   5  -2   27.10    3.90
  12   5  -2   32.30    6.00
 -12  -5  -2   34.00    6.10
 -12   5   2   30.20    4.70
 -12   5   2   27.00    4.80
 -12  -5  -2   37.20    5.80
  12  -5   2   32.20    5.40
 -12   5  -2   36.20    4.70
 -12  -5   2   26.30    4.60
  12   5   2   40.80    5.60
  12   5   2   29.00    4.50
  12  -5  -2   25.20    5.60
 -12  -5   2   26.10    5.90
 -12   5  -2   33.50    4.80
 -13   5   2    0.00    4.00
  13   5  -2    1.40    5.00
  13   5  -2   -1.30    3.00
 -13   5   2    1.30    3.90
 -13  -5  -2   -2.60    3.80
 -13  -5  -2   -1.00    5.00
  13  -5   2   -2.90    7.00
 -13  -5   2   -4.60    4.70
  13  -5  -2    3.90    5.10
 -13  -5   2    0.20    3.70
 -13   5  -2   -3.80    3.70
  13   5   2    8.40    5.40
  13   5   2    1.50    3.10
 -13   5  -2   -1.20    3.60
  14   5  -2   30.60    6.60
  14   5  -2   24.60    4.60
 -14  -5  -2   23.60    7.00
 -14   5   2   21.30    4.90
  14  -5   2   21.80    5.70
 -14   5   2   20.90    5.60
 -14  -5  -2   25.60    5.40
 -14   5  -2   26.40    5.20
 -14  -5   2   19.10    6.80
  14  -5  -2   30.60    6.70
  14   5   2   20.80    6.70
 -14   5  -2   17.20    5.10
 -14  -5   2   20.40    5.10
  14   5   2   28.70    4.80
  15  -5   2    6.20    5.60
  15   5  -2   -6.90    6.20
 -15   5   2    2.40    5.30
  15   5  -2    2.40    3.70
 -15  -5  -2   -2.40    4.90
 -15   5   2   -0.60    4.20
 -15  -5  -2    8.20    6.20
 -15   5  -2   -3.60    4.70
 -15  -5   2   -7.60    4.70
  15  -5  -2  -10.80    6.20
 -15   5  -2  -12.80    4.10
  15   5   2   -1.80    3.90
  15   5   2    2.20    6.70
 -15  -5   2   -9.70    4.30
  16  -5   2    3.30    7.10
 -16   5   2   -5.10    5.00
 -16   5   2    2.90    5.70
 -16  -5  -2    4.10    6.70
  16   5  -2   -2.40    5.40
  16   5  -2   -4.40    4.10
 -16  -5  -2    0.40    5.30
  16   5   2    6.00    7.20
  16  -5  -2   -0.30    6.90
 -16  -5   2  -13.20    6.60
  16   5   2    1.00    4.30
 -16   5  -2   -5.40    5.20
 -16   5  -2  -10.60    5.20
 -16  -5   2   -2.50    5.10
 -17  -5  -2   95.69   11.50
 -17   5   2  121.99   10.10
  17   5  -2  136.69   13.70
  17  -5   2   81.39   10.20
 -17   5   2  114.99   11.00
 -17  -5  -2  100.49    9.70
  17   5  -2  127.29    9.50
  17  -5  -2  105.49   11.40
 -17   5  -2   92.19    9.90
 -17  -5   2  105.09   11.70
  17   5   2  128.59   13.30
 -17   5  -2  114.59   10.10
  17   5   2  122.29    9.40
 -17  -5   2  118.69   10.20
 -18  -5  -2    9.50    7.60
 -18  -5  -2    5.40    5.90
 -18   5   2    2.90    6.90
  18   5  -2   10.40    6.50
  18  -5   2    0.40    8.30
  18   5  -2  -11.20    5.10
 -18   5   2    2.20    5.80
  18   5   2   -5.20    8.70
 -18   5  -2    6.80    6.70
 -18  -5   2   -1.00    6.30
  18  -5  -2   14.00    9.60
  18   5   2    0.10    5.30
 -18  -5   2    9.60    9.00
 -18   5  -2    8.80    5.80
 -19   5   2   12.20    8.10
 -19  -5  -2    4.00    8.70
  19  -5   2    2.10   10.30
  19   5  -2    2.00    5.40
  19   5  -2   14.20   11.10
  19   5   2   -1.20    5.90
  19   5   2    9.50    9.40
 -19   5  -2   -4.90    7.40
 -19  -5   2   -1.70    6.00
  19  -5  -2   18.60   11.10
 -19  -5   2   -2.60    8.60
  20  -5   2   52.69   12.80
  20   5  -2   42.60    8.10
 -20   5   2   65.39   11.10
 -20  -5  -2   60.59   12.00
  20  -5  -2   81.29   12.90
 -20   5  -2   68.49   11.60
  20   5   2   52.49    8.60
  21   5  -2   -6.60    6.90
 -21   5   2   -3.50    9.40
  21  -5   2   15.60   12.30
 -21  -5  -2   -2.00    9.70
 -21   5  -2    6.90    8.80
  21   5   2   -1.00    7.60
 -21  -5   2   -1.80    8.50
 -22  -5  -2   11.40   14.30
 -22   5   2   -5.10   10.50
  22   5  -2   23.10    8.10
 -22   5  -2   23.40   11.90
 -22  -5   2   33.50   10.90
  22   5   2   23.00    8.80
 -23   5   2    9.20   11.90
  23   5  -2    6.30    9.30
 -23  -5  -2   25.40   14.00
  23   5   2   -4.40    8.10
 -23  -5   2   -1.00   12.30
 -23   5  -2   13.40   11.90
  24   5  -2    4.40    9.20
 -24  -5  -2    5.90   14.90
 -24   5   2   22.40   13.40
 -24   5  -2   -0.40   21.50
  24   5   2    0.60    9.60
 -24  -5   2    8.10   14.10
   1   6  -2  558.74   16.80
   1   6  -2  570.54   15.80
  -1  -6  -2  549.15   16.70
   1   6   2  562.04   16.70
   2   6  -2   14.60    2.20
  -2  -6  -2   14.70    2.10
   2   6  -2   16.70    1.60
  -2  -6   2   16.80    1.40
   2   6   2   17.70    2.10
   3   6  -2  242.98    7.60
   3   6  -2  251.27    8.90
  -3  -6  -2  240.08    8.30
   3   6   2  205.98    8.70
  -3  -6   2  244.68    7.50
  -3  -6   2  238.68    8.90
   4   6  -2  180.18    6.20
  -4  -6  -2  188.98    7.00
  -4   6   2  164.18    8.40
   4   6  -2  188.38    7.70
  -4  -6   2  174.28    6.20
   4   6   2  193.38    6.80
  -4  -6   2  164.98    7.60
   4   6   2  178.98    7.90
  -4   6  -2  193.78    6.50
   5   6  -2  160.68    7.50
  -5   6   2  166.78    7.20
  -5  -6  -2  173.78    6.70
   5   6  -2  156.28    6.00
  -5  -6   2  167.28    6.10
   5   6   2  160.98    7.40
   5   6   2  168.48    6.40
  -5  -6   2  168.28    7.80
  -5   6  -2  159.68    6.10
   6  -6   2 1325.07   39.20
  -6   6   2 1384.06   40.00
   6   6  -2 1428.06   39.00
   6   6  -2 1362.76   40.40
  -6  -6  -2 1325.57   39.20
   6  -6  -2 1304.17   40.10
  -6   6  -2 1375.96   38.80
  -6  -6   2 1421.16   38.90
   6   6   2 1410.06   39.20
   6   6   2 1439.56   40.70
  -6  -6   2 1374.86   40.70
  -7  -6  -2  315.67   10.60
   7  -6   2  298.37   10.70
  -7  -6  -2  296.37   12.10
   7   6  -2  306.87   11.90
  -7   6   2  282.07   11.00
   7   6  -2  293.57   10.10
  -7  -6   2  297.27   12.10
   7  -6  -2  294.57   11.50
  -7  -6   2  290.67   10.10
  -7   6  -2  299.77   10.10
   7   6   2  271.17   10.20
   7   6   2  302.67   12.00
  -7   6  -2  286.97   10.10
  -8  -6  -2   -4.50    3.10
   8   6  -2   -2.70    3.00
  -8   6   2   -0.10    2.20
  -8  -6  -2    1.20    2.40
   8  -6   2   -0.30    2.30
   8   6  -2    2.10    1.90
   8  -6  -2    5.20    3.50
  -8   6  -2   -0.10    1.80
  -8   6  -2   -2.70    1.90
  -8  -6   2    1.30    3.50
   8   6   2   -1.30    3.30
  -8  -6   2   -0.20    2.10
   8   6   2    2.00    2.10
  -9  -6  -2    0.60    2.60
  -9  -6  -2    0.80    3.70
   9   6  -2    1.20    2.20
  -9   6   2    0.40    2.70
   9  -6   2    1.20    2.70
  -9   6   2    0.20    2.50
   9   6  -2    1.50    3.60
  -9   6  -2    1.00    2.00
   9   6   2   -3.70    2.00
  -9  -6   2    2.50    2.90
  -9   6  -2    2.50    2.50
  -9  -6   2    0.70    2.40
   9  -6  -2   -3.70    3.20
   9   6   2    1.30    3.60
  10   6  -2    8.40    2.60
 -10  -6  -2   -1.10    3.00
 -10   6   2    2.90    3.00
  10   6  -2    2.30    4.20
 -10  -6  -2    3.40    4.10
  10  -6   2   -0.90    3.00
 -10   6   2    8.30    3.10
 -10  -6   2    0.50    4.00
  10  -6  -2   12.50    4.30
 -10   6  -2   -0.80    2.20
 -10  -6   2    5.20    2.90
  10   6   2    3.90    2.60
  10   6   2    2.10    4.20
  11  -6   2   18.00    4.10
 -11   6   2   25.20    4.40
 -11   6   2   25.80    4.10
 -11  -6  -2   26.70    4.20
  11   6  -2   18.50    5.10
  11   6  -2   22.70    3.80
 -11  -6  -2   26.30    5.70
  11  -6  -2   20.50    5.00
 -11  -6   2   26.80    4.10
 -11   6  -2   22.50    3.90
 -11   6  -2   24.30    3.90
  11   6   2   28.50    5.60
  11   6   2   25.70    3.90
 -11  -6   2   25.70    5.60
  12  -6   2   -1.70    3.70
 -12   6   2    2.70    3.90
 -12  -6  -2    1.10    3.90
 -12   6   2   -0.70    3.30
  12   6  -2   -1.90    2.60
  12   6  -2    1.00    4.90
 -12  -6  -2    2.30    3.70
 -12  -6   2   -0.10    3.40
  12   6   2    0.90    3.10
 -12  -6   2    2.60    3.50
  12  -6  -2    1.30    4.60
  12   6   2   -3.30    3.50
 -12   6  -2    0.60    3.60
 -12   6  -2    1.40    3.40
 -13   6   2   75.59    7.00
 -13  -6  -2   70.79    6.60
  13   6  -2   65.29    6.20
 -13   6   2   62.69    6.70
 -13  -6  -2   58.19    8.00
  13   6  -2   74.49    8.10
 -13  -6   2   68.59    6.50
  13   6   2   64.39    8.10
 -13   6  -2   61.99    6.50
 -13   6  -2   63.39    6.20
  13  -6  -2   75.69    8.00
 -13  -6   2   65.89    8.30
  13   6   2   61.79    6.10
  14  -6   2  472.15   18.70
 -14  -6  -2  468.85   20.50
 -14  -6  -2  496.25   18.00
 -14   6   2  505.55   18.00
 -14   6   2  453.65   18.50
  14   6  -2  483.95   19.10
  14   6  -2  452.55   17.40
 -14  -6   2  473.75   20.60
 -14  -6   2  490.75   17.60
  14   6   2  492.25   20.10
 -14   6  -2  472.05   18.20
  14   6   2  474.75   17.60
 -14   6  -2  493.65   17.70
  14  -6  -2  498.05   19.90
 -15  -6  -2    4.30    5.00
  15   6  -2   -3.30    6.30
  15  -6   2   -7.40    5.30
 -15   6   2    0.20    5.10
 -15   6   2   -3.00    4.90
  15   6  -2    0.40    4.20
 -15  -6  -2    6.30    6.70
 -15   6  -2   -3.90    4.20
  15   6   2    3.90    6.50
 -15   6  -2   -5.40    4.60
 -15  -6   2   -6.70    6.00
  15  -6  -2   -0.20    6.60
  15   6   2   -0.60    3.90
 -15  -6   2    5.90    4.90
 -16   6   2   -2.70    4.70
  16   6  -2   -2.60    7.20
 -16   6   2    9.40    6.50
 -16  -6  -2    4.60    5.60
  16  -6   2    7.10    6.60
 -16  -6  -2    3.30    5.80
  16   6  -2    3.50    4.80
 -16   6  -2  -11.10    4.90
 -16  -6   2    4.80    5.70
  16   6   2    0.10    4.40
  16  -6  -2    6.80    7.70
  16   6   2   -2.30    6.60
 -16   6  -2    8.80    5.80
 -16  -6   2  -10.40    7.00
 -17  -6  -2   43.80    9.80
 -17   6   2   58.49    8.80
 -17  -6  -2   50.19    7.50
  17  -6   2   46.30    9.50
  17   6  -2   42.70    9.50
  17   6  -2   47.40    6.90
 -17   6   2   48.80    7.20
 -17  -6   2   33.10    9.50
  17   6   2   46.60    9.40
 -17  -6   2   39.30    7.20
 -17   6  -2   40.30    7.00
 -17   6  -2   50.39    7.60
  17  -6  -2   30.20    9.70
  17   6   2   51.69    6.90
  18   6  -2   32.30    6.90
 -18   6   2   12.60    6.50
 -18  -6  -2   13.70    7.00
  18  -6   2   22.30    8.90
 -18   6   2   36.30    8.20
 -18  -6  -2   14.60    9.40
  18   6  -2   30.70    8.90
 -18  -6   2   23.90    9.40
 -18   6  -2   21.50    8.20
 -18  -6   2   44.90    7.40
  18   6   2   29.10    9.10
 -18   6  -2   20.90    6.30
  18  -6  -2   38.20   10.40
  18   6   2   16.80    6.00
  19   6  -2   -3.40    6.10
 -19  -6  -2  -12.20    8.30
  19  -6   2   -9.30   10.00
 -19   6   2   -1.20    8.00
 -19  -6   2  -13.30    8.80
 -19  -6   2    0.40    6.40
 -19   6  -2   -2.10    8.10
  19  -6  -2   -2.60   10.40
  19   6   2   15.60    6.30
  19   6   2  -18.20    9.10
  20  -6   2   15.60   11.40
 -20   6   2   13.60    8.60
  20   6  -2   12.70    7.30
 -20  -6  -2   28.50   19.10
 -20   6  -2   -6.40    7.70
  20  -6  -2    7.50   11.20
 -20  -6   2  -10.90   10.10
  20   6   2    9.50    7.00
  21   6  -2   19.50    7.80
 -21   6   2   15.10   10.30
  21  -6   2   15.70   11.30
 -21  -6  -2    0.10   11.10
 -21   6  -2   15.30    9.20
  21   6   2   11.40    7.80
 -21  -6   2   18.40   11.70
 -22  -6  -2   10.90   15.00
  22   6  -2   30.50    8.50
 -22   6   2   11.40   10.80
 -22   6  -2   12.10   11.30
  22   6   2   43.60    9.50
 -22  -6   2   45.80   13.80
 -23  -6  -2   28.60   13.30
 -23   6   2   41.50   13.60
  23   6  -2   23.80    9.40
 -23   6  -2   26.20   11.90
 -23  -6   2   44.90   15.40
  23   6   2   54.59   10.60
   1   7  -2  490.75   15.00
   1   7  -2  490.45   13.90
  -1  -7  -2  456.15   14.70
   1   7   2  486.85   14.90
  -2  -7  -2  346.07   11.30
   2   7  -2  344.67   10.40
   2   7  -2  339.87   11.60
   2   7   2  352.96   11.30
  -3  -7  -2  209.98    7.80
   3   7  -2  216.18    7.00
   3   7  -2  219.68    8.40
  -3  -7   2  211.58    6.90
   3   7   2  203.18    7.70
   4   7  -2   34.70    3.70
  -4   7   2   45.20    3.90
  -4  -7  -2   36.50    3.50
   4   7  -2   34.10    2.60
   4   7   2   38.10    4.10
   4   7   2   38.30    3.00
  -4   7  -2   31.70    2.80
  -4  -7   2   37.20    2.70
  -4  -7   2   36.70    3.80
  -5  -7  -2  884.31   26.60
  -5   7   2  898.71   27.50
   5   7  -2  963.20   27.80
   5   7  -2  918.31   26.10
  -5  -7   2  903.41   27.90
   5   7   2  889.91   26.40
   5   7   2  900.41   27.90
  -5  -7   2  899.71   26.00
  -6   7   2   53.59    4.60
   6   7  -2   53.39    3.40
  -6  -7  -2   62.29    4.60
   6   7  -2   64.19    5.40
  -6  -7   2   62.29    3.90
  -6  -7   2   56.99    5.40
   6   7   2   61.39    5.60
   6   7   2   62.09    3.80
  -6   7  -2   60.49    3.70
  -7  -7  -2    1.60    2.40
  -7   7   2    5.40    2.80
   7   7  -2    5.60    2.70
   7   7  -2    3.70    1.80
   7  -7   2    6.00    2.40
  -7  -7   2    1.30    2.60
  -7   7  -2    2.20    1.90
   7   7   2    3.50    3.30
  -7  -7   2    4.80    2.10
   7   7   2    6.50    2.00
   7  -7  -2   -0.80    2.80
   8   7  -2  268.87   10.30
   8  -7   2  295.57   11.10
  -8  -7  -2  273.37   12.50
   8   7  -2  309.97   12.40
  -8  -7  -2  288.67   10.90
  -8   7   2  294.67   11.30
  -8   7  -2  291.47   10.30
  -8  -7   2  301.07   10.50
   8   7   2  305.77   12.60
  -8   7  -2  285.97   10.30
   8  -7  -2  301.27   12.00
  -8  -7   2  272.97   12.10
   8   7   2  287.87   10.70
   9  -7   2  161.98    7.90
  -9  -7  -2  171.78    7.80
  -9  -7  -2  166.38    9.00
   9   7  -2  137.39   10.50
  -9   7   2  176.48    8.80
   9   7  -2  149.88    7.10
  -9   7   2  150.08    7.90
   9  -7  -2  166.18    9.00
   9   7   2  159.18    7.40
  -9   7  -2  159.48    7.30
  -9  -7   2  163.78    7.30
  -9  -7   2  153.88    9.40
  -9   7  -2  164.38    7.30
  10   7  -2  300.57   11.10
 -10   7   2  286.57   11.20
 -10   7   2  278.97   11.60
  10   7  -2  324.57   13.40
  10  -7   2  291.47   12.00
 -10  -7  -2  273.07   11.40
 -10  -7  -2  255.27   13.20
 -10  -7   2  294.27   13.60
  10   7   2  291.17   13.30
  10   7   2  280.07   11.00
 -10   7  -2  293.87   12.20
 -10  -7   2  283.07   10.80
 -10   7  -2  280.57   11.00
  10  -7  -2  275.37   12.50
  11  -7   2   -0.40    3.30
 -11  -7  -2   -4.40    4.30
 -11  -7  -2   -0.40    3.50
  11   7  -2   -0.40    4.80
  11   7  -2    0.60    2.70
 -11   7   2    1.70    3.40
 -11   7  -2   -2.20    2.90
  11   7   2   -1.90    2.60
  11   7   2    3.80    4.90
  11  -7  -2    1.80    4.60
 -11  -7   2   -2.10    4.50
 -11  -7   2   -1.70    3.00
 -11   7  -2    0.10    2.90
 -12  -7  -2   26.00    4.80
  12   7  -2   34.20    4.70
 -12   7   2   29.60    4.70
 -12   7   2   24.20    4.90
  12  -7   2   30.10    4.90
  12   7  -2   25.90    6.00
 -12  -7  -2   31.20    6.40
 -12  -7   2   22.30    4.30
 -12   7  -2   33.20    4.70
 -12  -7   2   13.50    5.90
  12   7   2   25.50    4.00
 -12   7  -2   22.80    4.30
  12   7   2   18.10    5.80
  12  -7  -2   30.00    6.00
 -13   7   2   -0.50    3.80
 -13  -7  -2   -5.40    3.70
  13   7  -2    0.90    5.50
 -13   7   2   -2.80    3.60
  13   7  -2   -4.80    3.20
 -13  -7  -2    2.80    4.10
  13   7   2   10.40    6.10
 -13  -7   2   -0.40    4.00
 -13  -7   2   -6.10    5.50
  13   7   2    3.10    3.60
  13  -7  -2   -0.30    5.30
 -13   7  -2   -4.80    3.90
 -13   7  -2   -8.80    3.60
 -14  -7  -2  100.29    8.40
 -14   7   2  114.89    8.60
 -14  -7  -2   92.39   10.10
  14   7  -2   99.19   10.40
  14  -7   2   88.29    9.20
 -14   7   2   99.89    9.30
  14   7  -2  102.79    7.60
  14   7   2  106.79    7.90
 -14  -7   2   96.19   10.20
 -14   7  -2  108.79    8.40
  14   7   2   93.39    9.10
 -14   7  -2   97.89    8.10
 -14  -7   2  102.69    8.20
  14  -7  -2  107.29   10.60
 -15  -7  -2   -9.90    4.50
  15  -7   2    6.20    6.40
 -15  -7  -2  -13.30    6.20
  15   7  -2   -0.80    4.20
 -15   7   2    2.90    5.30
 -15   7   2    5.00    5.50
  15   7  -2   -1.50    6.50
  15   7   2   -0.40    3.80
 -15  -7   2   -9.70    6.20
  15   7   2    2.90    6.80
 -15  -7   2    4.50    5.10
 -15   7  -2   -3.10    4.70
 -15   7  -2    3.30    4.60
  15  -7  -2    2.70    6.70
  16   7  -2  197.68   14.80
  16   7  -2  202.58   11.40
 -16  -7  -2  200.18   15.00
 -16   7   2  197.08   11.90
 -16   7   2  215.48   12.90
  16  -7   2  203.98   14.40
 -16  -7  -2  221.28   12.50
  16  -7  -2  183.68   14.30
 -16   7  -2  208.68   12.20
 -16   7  -2  203.88   12.40
  16   7   2  203.28   15.00
  16   7   2  191.68   11.20
 -16  -7   2  206.18   11.80
 -16  -7   2  195.68   15.10
 -17  -7  -2    5.50    6.50
 -17  -7  -2   14.60    6.90
  17   7  -2   11.90    5.80
 -17   7   2   27.10    7.40
  17  -7   2   29.00    8.00
  17   7  -2    8.70    8.50
 -17   7   2   23.90    6.10
 -17  -7   2   25.70    6.70
 -17   7  -2   14.70    6.30
  17   7   2    2.30    8.40
  17   7   2   27.00    6.10
 -17   7  -2   22.60    6.60
 -17  -7   2   27.10    9.20
  17  -7  -2   26.60    9.60
  18   7  -2   16.90    9.20
 -18  -7  -2    7.50    9.50
  18   7  -2   22.50    6.50
 -18   7   2   30.40    8.30
 -18  -7  -2   24.20    7.50
  18  -7   2   31.20    9.40
 -18  -7   2   42.00    7.90
  18   7   2   18.30    8.90
  18   7   2   29.30    6.60
  18  -7  -2   11.80    9.80
 -18   7  -2   16.80    7.20
 -18  -7   2   10.80    8.90
 -18   7  -2   23.70    6.90
  19   7  -2    2.90    5.90
 -19   7   2   17.50    7.80
 -19  -7  -2   28.20   10.60
  19  -7   2    1.50   10.20
 -19   7  -2    9.70    7.50
 -19  -7   2   -4.00    9.20
  19   7   2   15.60    6.70
  19  -7  -2    2.90   10.70
 -19  -7   2   -1.40    6.50
 -20   7   2   -8.40    8.60
  20   7  -2  -11.30    5.80
 -20  -7  -2   -9.30   10.50
  20  -7   2    1.20   10.50
 -20  -7   2   26.00   11.20
  20   7   2   -6.00    6.00
  20  -7  -2   17.60   11.60
 -20   7  -2   -3.60    7.60
  21  -7   2    6.90   11.20
 -21   7   2    8.50   10.50
 -21  -7  -2    6.50   11.10
  21   7  -2   27.50    8.20
 -21   7  -2    9.70   10.10
  21   7   2   13.10    7.50
 -22   7   2    6.10   11.40
  22   7  -2   12.70    8.40
 -22  -7  -2   -3.30   13.20
 -22  -7   2   -5.50    9.60
 -22   7  -2   21.70   11.40
  22   7   2   15.60    8.20
 -23  -7  -2    9.90   14.50
 -23   7   2   19.40   13.30
  23   7  -2   12.00    8.80
 -23   7  -2   17.70   11.70
  23   7   2   22.90    9.30
 -23  -7   2  -11.40   13.30
   0   8   2   55.19    3.80
   1   8  -2   11.90    1.60
   1   8  -2   17.10    2.50
   1   8   2   14.50    2.20
   2   8  -2  191.38    6.50
  -2  -8  -2  192.18    7.40
   2   8  -2  188.38    7.70
   3   8  -2  272.67   10.00
  -3  -8  -2  258.57    9.50
   3   8  -2  274.47    8.60
   3   8   2  260.87    9.30
  -3  -8   2  260.47    8.40
   4   8  -2  543.75   17.70
  -4  -8  -2  571.04   17.00
   4   8  -2  474.75   16.50
  -4  -8   2  559.84   16.10
   4   8   2  560.94   16.70
  -4  -8   2  519.15   17.60
   4   8   2  532.35   18.00
  -4   8  -2  534.55   16.50
  -5   8   2   50.39    4.50
   5   8  -2   50.79    5.10
  -5  -8  -2   53.19    4.10
   5   8  -2   56.29    3.40
   5   8   2   53.19    3.60
   5   8   2   49.70    4.60
  -5  -8   2   54.29    3.50
  -5  -8   2   49.20    5.00
  -5   8  -2   49.99    3.60
  -6  -8  -2  321.97   11.50
   6   8  -2  330.27   10.90
   6   8  -2  325.37   12.70
  -6   8   2  320.67   12.40
   6   8   2  342.37   11.30
   6   8   2  351.66   13.30
  -6  -8   2  321.77   13.00
  -6  -8   2  323.17   11.00
   7   8  -2  441.76   15.70
  -7  -8  -2  424.36   14.50
   7   8  -2  430.86   14.00
  -7   8   2  417.96   15.10
   7   8   2  450.65   14.40
  -7  -8   2  444.46   14.10
   7   8   2  418.36   16.00
  -7  -8   2  418.26   16.20
  -7   8  -2  453.85   14.20
   8  -8   2   -1.20    2.40
   8   8  -2    1.80    2.10
  -8   8   2    3.50    2.70
   8   8  -2    3.20    3.80
  -8  -8  -2   -0.40    2.70
  -8  -8   2   -2.60    2.70
   8   8   2    1.10    2.30
  -8   8  -2    2.80    2.40
   8   8   2    2.40    3.70
  -8   8  -2   -0.90    1.80
  -8  -8   2    2.10    2.50
  -9   8   2  159.58    8.30
   9   8  -2  161.88    7.30
  -9  -8  -2  155.68    7.90
   9   8  -2  158.88    9.50
   9  -8   2  162.98    8.40
   9   8   2  156.28    8.90
  -9  -8   2  162.58   10.00
  -9  -8   2  174.38    7.50
  -9   8  -2  150.78    7.20
   9  -8  -2  164.08    9.10
   9   8   2  163.88    7.60
  -9   8  -2  172.68    7.70
  10   8  -2    9.70    4.80
 -10   8   2   12.40    3.90
  10  -8   2   11.00    3.80
 -10   8   2    9.50    3.50
 -10  -8  -2   11.30    3.60
  10   8  -2    6.10    2.90
 -10  -8  -2    9.30    3.80
  10   8   2   13.70    3.20
  10   8   2   14.10    4.20
 -10   8  -2    9.50    2.70
  10  -8  -2   18.40    4.30
 -10  -8   2    9.50    3.20
 -10   8  -2   10.20    3.20
 -10  -8   2    5.00    4.60
 -11   8   2    7.80    4.10
  11   8  -2    7.20    3.10
 -11   8   2    4.60    4.10
  11   8  -2    8.00    5.00
  11  -8   2   15.10    4.50
 -11  -8  -2    5.10    3.80
 -11  -8  -2    3.70    4.90
 -11  -8   2    2.60    4.90
  11   8   2    5.60    4.20
  11  -8  -2    4.00    4.50
  11   8   2    5.20    2.80
 -11   8  -2    3.10    3.10
 -11   8  -2    5.60    3.00
 -11  -8   2    4.50    3.50
 -12   8   2  144.99    8.80
 -12  -8  -2  153.88    8.80
  12   8  -2  142.99   10.40
 -12  -8  -2  132.39   10.90
 -12   8   2  146.89    8.50
  12  -8   2  160.08    9.30
  12   8  -2  145.09    8.00
 -12   8  -2  141.49    8.10
 -12   8  -2  138.99    8.10
 -12  -8   2  132.19    8.00
  12   8   2  164.98   11.40
  12   8   2  150.78    8.30
  12  -8  -2  141.99   10.30
 -12  -8   2  149.88   10.00
 -13  -8  -2   -0.70    4.10
  13   8  -2    2.30    6.00
 -13  -8  -2    2.90    4.60
 -13   8   2   -1.90    4.20
 -13   8   2   -4.20    4.30
  13   8  -2   -9.10    3.20
 -13   8  -2    1.70    3.70
 -13  -8   2   -0.10    4.50
  13  -8  -2    1.00    5.30
  13   8   2   -0.20    3.70
  13   8   2    3.20    4.70
 -13   8  -2   -5.50    3.90
 -13  -8   2   -3.90    3.70
 -14  -8  -2    7.50    5.00
  14   8  -2    8.30    6.60
 -14  -8  -2    2.20    6.70
  14  -8   2   16.80    5.90
 -14   8   2   15.40    5.40
 -14   8   2    0.60    4.60
  14   8  -2   13.80    4.30
  14   8   2    5.20    4.30
 -14   8  -2   10.40    4.70
  14   8   2    9.20    7.00
 -14  -8   2    0.00    4.20
 -14  -8   2   11.60    5.60
 -14   8  -2   12.50    5.00
  14  -8  -2    9.00    6.30
  15   8  -2   12.30    4.60
  15   8  -2   13.90    7.80
  15  -8   2    5.40    6.40
 -15  -8  -2    7.70    7.90
 -15   8   2    9.60    5.20
 -15  -8  -2    6.90    5.80
 -15   8   2   11.00    5.80
  15   8   2   10.70    4.50
 -15   8  -2    7.00    5.10
  15   8   2    5.00    7.30
 -15  -8   2   11.80    7.60
  15  -8  -2   15.00    7.80
 -15   8  -2    4.60    5.10
 -15  -8   2   10.00    5.60
  16   8  -2    9.20    4.90
 -16  -8  -2   10.40    6.40
 -16   8   2    8.10    6.10
 -16   8   2   -2.00    5.80
  16  -8   2    5.80    7.40
  16   8  -2    0.70    5.90
 -16  -8  -2   20.10    8.60
  16   8   2    2.40    5.00
 -16  -8   2   10.40    5.60
  16  -8  -2   16.00    8.40
 -16  -8   2   12.10    8.30
 -16   8  -2   10.80    5.60
 -16   8  -2   12.70    5.70
  16   8   2    7.50    8.50
 -17   8   2   56.19    7.50
  17   8  -2   56.49   10.00
  17  -8   2   33.50    9.60
 -17   8   2   67.49    9.00
  17   8  -2   44.70    7.10
 -17  -8  -2   48.20    7.80
 -17  -8  -2   46.50   10.50
 -17   8  -2   37.80    7.70
  17   8   2   46.50    7.00
  17   8   2   42.00    9.80
 -17  -8   2   48.70    9.60
 -17  -8   2   55.09    7.80
 -17   8  -2   44.70    7.20
  17  -8  -2   45.30   10.40
 -18   8   2  140.19   12.70
 -18  -8  -2  142.89   11.80
  18   8  -2  166.78   11.60
 -18  -8  -2  131.09   13.10
  18  -8   2  184.68   16.80
  18   8  -2  130.39   15.90
  18  -8  -2  184.08   16.90
  18   8   2  141.59   13.50
  18   8   2  157.98   11.70
 -18   8  -2  141.29   13.00
 -18  -8   2  153.38   13.20
 -18  -8   2  159.68   16.30
 -19   8   2   16.50    8.90
 -19  -8  -2    9.40   10.70
  19  -8   2   34.00   10.80
  19  -8  -2   35.10   12.00
 -19   8  -2   30.70    9.20
 -19  -8   2    7.50    7.00
 -20  -8  -2   20.10   10.90
  20   8  -2   10.90    7.00
  20  -8   2  -12.70   11.00
 -20   8   2   -4.70    8.30
 -20  -8   2   -3.50    8.00
  20   8   2    1.60    6.80
  20  -8  -2   18.30   12.30
 -20   8  -2    3.00    8.70
  21  -8   2    2.50   12.30
 -21  -8  -2    4.20   14.10
 -21   8   2   -1.80    9.20
  21   8  -2    0.10    7.10
 -21  -8   2    6.50   13.80
  21   8   2    4.90    7.50
 -21   8  -2   -1.60    9.40
 -22   8   2    2.10    9.90
  22   8  -2    5.80    8.00
 -22  -8  -2    0.70   12.40
 -22  -8   2   11.90   13.20
 -22   8  -2  -11.90    9.70
  22   8   2   11.70    8.20
  23   8  -2   30.00    9.50
 -23   8   2   28.80   12.50
 -23  -8  -2   18.50   15.10
 -23   8  -2    2.00   11.10
  23   8   2   16.80    9.40
 -23  -8   2   -7.10   13.50
   1   9  -2   15.50    1.80
   1   9   2   13.60    2.80
   2   9  -2    2.50    1.30
   2   9  -2    2.50    2.20
  -2  -9  -2    2.00    2.10
   2   9   2    2.30    1.70
   3   9  -2   20.20    2.20
   3   9  -2   22.70    3.20
  -3  -9  -2   21.80    3.10
   3   9   2   21.10    2.70
  -3  -9   2   20.30    1.90
   4   9  -2   24.50    3.60
   4   9  -2   26.50    3.80
  -4  -9  -2   31.00    3.50
  -4  -9   2   32.00    2.90
   4   9   2   31.50    4.00
   4   9   2   38.70    3.40
  -5  -9  -2   11.00    2.70
   5   9  -2    7.50    3.20
  -5   9   2    9.20    2.90
   5   9  -2    9.60    1.80
  -5  -9   2    8.40    2.20
   5   9   2    9.40    2.20
   5   9   2    8.30    2.90
  -5   9  -2    8.20    2.30
   6   9  -2  571.74   17.60
  -6  -9  -2  592.14   18.50
  -6   9   2  576.54   19.30
   6   9  -2  583.44   19.50
  -6  -9   2  578.74   17.80
   6   9   2  544.95   18.00
   6   9   2  592.84   20.10
  -6  -9   2  615.84   20.30
  -6   9  -2  559.74   18.40
  -7   9   2   79.29    5.60
   7   9  -2   63.59    4.10
  -7  -9  -2   72.89    5.20
   7   9  -2   70.29    5.70
  -7  -9   2   72.19    4.80
   7   9   2   64.69    4.80
   7   9   2   61.19    6.20
  -7  -9   2   65.49    6.80
  -7   9  -2   62.59    4.50
  -8   9   2   72.39    5.80
   8   9  -2   63.49    7.70
  -8  -9  -2   70.59    5.50
   8   9  -2   75.09    4.70
  -8  -9   2   75.89    7.50
  -8   9  -2   73.09    4.80
   8   9   2   71.39    6.20
   8   9   2   74.49    5.00
  -8  -9   2   68.59    4.90
   9   9  -2    7.80    4.60
  -9  -9  -2   13.50    3.50
  -9   9   2    8.10    3.50
   9   9  -2   16.60    3.00
   9   9   2   14.10    3.00
   9   9   2    8.20    4.70
  -9  -9   2   11.70    3.30
  -9   9  -2   11.40    3.10
  -9  -9   2    7.20    4.00
  -9   9  -2   11.10    2.70
  10   9  -2   -7.90    4.10
 -10   9   2    4.40    3.20
  10   9  -2   -0.30    2.60
  10  -9   2   -1.90    3.50
 -10  -9  -2   -1.30    3.10
 -10   9  -2    3.00    2.40
 -10  -9   2    0.60    2.90
 -10   9  -2   -2.00    3.00
 -10  -9   2   -0.10    4.80
  10   9   2    5.20    4.90
  10   9   2   -0.70    2.60
  11   9  -2    8.10    4.30
 -11   9   2    5.60    3.70
 -11  -9  -2    9.70    4.00
 -11   9   2    6.00    3.80
  11  -9   2   13.60    4.50
  11   9  -2    3.50    3.00
 -11  -9   2    7.30    3.60
 -11   9  -2    5.80    3.10
 -11   9  -2    5.90    3.50
  11   9   2   11.40    3.60
 -11  -9   2    9.80    5.40
  11   9   2    7.00    5.40
 -12   9   2   44.10    5.50
  12   9  -2   34.90    5.70
  12   9  -2   36.40    4.70
  12  -9   2   31.60    5.80
 -12  -9  -2   39.40    5.70
 -12  -9  -2   29.70    6.90
 -12   9   2   32.80    5.30
 -12   9  -2   33.00    4.90
  12   9   2   31.80    5.80
 -12   9  -2   27.70    4.90
 -12  -9   2   26.00    6.80
  12  -9  -2   36.70    6.60
  12   9   2   31.00    4.60
 -12  -9   2   38.20    5.20
  13   9  -2   65.89    6.50
  13   9  -2   86.39    8.40
 -13   9   2   65.49    6.90
 -13  -9  -2   69.99    7.00
 -13   9   2   77.89    7.50
 -13  -9  -2   74.69    8.40
  13   9   2   94.59    9.80
 -13   9  -2   83.39    7.60
  13   9   2   75.69    6.80
  13  -9  -2   80.89    9.00
 -13  -9   2   75.19    7.10
 -13  -9   2   52.69    8.60
 -13   9  -2   72.99    7.20
 -14   9   2   18.30    5.90
  14   9  -2   18.10    5.90
 -14   9   2   24.20    5.70
  14   9  -2   27.10    5.10
 -14  -9  -2   20.50    5.50
  14  -9   2   10.90    6.30
 -14  -9  -2   12.30    7.40
  14   9   2   18.30    6.10
 -14  -9   2   18.20    5.60
  14   9   2   22.10    5.00
 -14   9  -2   21.70    5.50
 -14  -9   2   31.70    7.90
  14  -9  -2    7.20    6.90
 -14   9  -2   18.10    5.40
 -15   9   2  133.99   11.20
  15  -9   2  164.18   12.90
 -15   9   2  156.18   10.60
 -15  -9  -2  144.19   10.40
  15   9  -2  153.38    9.60
 -15  -9  -2  145.49   14.00
  15   9  -2  165.08   13.60
 -15  -9   2  157.68   13.60
  15   9   2  181.08   14.30
  15  -9  -2  166.78   13.30
  15   9   2  150.68    9.60
 -15   9  -2  165.88   10.10
 -15  -9   2  161.98   10.40
 -15   9  -2  159.48   10.40
  16   9  -2  -10.10    7.90
 -16   9   2    6.80    6.00
 -16   9   2    1.00    5.70
  16   9  -2    6.60    5.10
 -16  -9  -2    1.10    6.20
  16  -9   2    1.30    7.30
 -16  -9  -2    1.70    8.40
  16  -9  -2   16.00    9.50
 -16  -9   2    5.30    8.30
 -16   9  -2    0.60    5.50
  16   9   2    3.60    5.20
  16   9   2    1.70    8.40
 -16   9  -2    6.50    6.00
 -16  -9   2    7.50    6.10
 -17  -9  -2   23.40    7.30
 -17   9   2   22.50    7.10
 -17  -9  -2   13.10    9.30
 -17   9   2    0.30    6.10
  17  -9   2   27.10    8.60
  17   9  -2   40.80    9.60
  17   9  -2   15.20    5.80
  17  -9  -2   16.50    9.60
 -17  -9   2   35.80    7.70
  17   9   2    9.50    5.40
 -17   9  -2    0.60    5.70
 -17   9  -2   13.10    6.20
  17   9   2   36.60    9.50
 -17  -9   2   15.00    7.30
 -18  -9  -2   -3.60    9.10
  18   9  -2   -4.20    5.30
 -18   9   2    1.20    6.90
  18  -9   2    6.30    9.20
 -18  -9  -2   -6.70    6.40
 -18  -9   2   -5.00    8.80
  18  -9  -2   23.00   10.40
 -18  -9   2    6.60    7.70
  18   9   2   -8.40    5.60
 -18   9  -2    1.80    6.40
 -19   9   2   -0.60    8.50
  19   9  -2    7.30   11.60
  19  -9   2    8.90   10.50
  19  -9  -2    0.80   10.70
 -19  -9   2   -1.40    7.20
 -19   9  -2   10.20    7.80
 -19  -9   2   -1.50    7.40
  19   9   2    8.30    7.00
  20  -9   2   12.80   12.40
 -20   9   2    7.20    8.70
 -20  -9  -2   22.70   11.30
  20   9  -2   -0.40    7.00
  20   9   2   11.40    7.50
  20  -9  -2   32.80   12.00
 -20   9  -2    0.40    9.10
 -20  -9   2   -4.80   10.90
 -21   9   2    0.20    9.50
  21   9  -2  -14.80    7.50
 -21  -9  -2   28.00   15.90
  21  -9   2    0.60   12.40
  21   9   2    2.20    7.60
 -21  -9   2  -10.10   11.70
 -21   9  -2   -7.40    9.20
  22   9  -2    7.50    8.60
 -22   9   2   10.20   10.80
  22  -9   2   17.00   15.80
 -22   9  -2   -4.70    9.40
  22   9   2    7.80    8.20
 -22  -9   2    7.30   12.50
  23   9  -2    0.90    9.10
 -23   9   2    2.90   11.60
 -23  -9   2   -8.20   14.40
 -23   9  -2  -10.30   13.90
  23   9   2    3.00    9.30
   0  10   2 1260.07   36.50
   1  10  -2   55.29    3.30
   1  10   2   51.29    4.20
   2  10  -2    9.40    1.80
   2  10  -2    9.30    2.80
   2  10   2    8.60    2.30
  -3 -10  -2   21.10    3.20
   3  10  -2   16.40    2.10
   3  10  -2   20.00    3.50
   3  10   2   19.40    2.80
  -4 -10  -2    1.60    2.50
   4  10  -2    0.90    2.60
   4  10  -2    2.10    1.70
  -4 -10   2    0.50    1.70
   4  10   2   -1.20    3.20
   4  10   2    4.90    2.10
   5  10  -2   20.40    2.50
   5  10  -2   19.10    3.90
  -5  10   2   18.70    3.60
  -5 -10  -2   20.70    3.30
   5  10   2   21.20    2.80
  -5 -10   2   18.50    2.70
  -5  10  -2   18.10    3.10
   5  10   2   26.90    4.50
   6  10  -2 1950.90   55.69
  -6 -10  -2 1922.81   54.19
   6  10  -2 1857.41   53.39
  -6  10   2 1873.61   55.19
  -6 -10   2 1856.31   53.39
   6  10   2 1895.71   53.99
  -6  10  -2 1941.61   54.09
   6  10   2 1967.70   56.09
  -7 -10  -2  520.95   17.40
  -7  10   2  533.15   18.30
   7  10  -2  531.05   16.70
   7  10  -2  493.55   19.20
  -7 -10   2  535.05   19.50
  -7 -10   2  531.55   16.80
   7  10   2  523.15   17.10
  -7  10  -2  545.55   17.20
   8  10  -2  429.86   16.90
   8  10  -2  452.15   14.70
  -8  10   2  408.56   15.70
  -8 -10  -2  430.96   15.30
  -8 -10   2  422.06   17.30
  -8 -10   2  454.65   14.80
   8  10   2  454.25   17.00
  -8  10  -2  427.66   14.60
   8  10   2  439.56   14.90
  -9 -10  -2    0.20    3.10
   9  10  -2   -0.60    2.50
   9  10  -2   -1.10    4.30
  -9  10   2    0.60    3.30
  -9  10  -2    1.60    2.40
   9  10   2    2.60    2.70
  -9 -10   2   -1.50    2.80
   9  10   2    0.90    4.40
  -9 -10   2   -1.00    4.70
  10  10  -2   40.40    6.30
 -10 -10  -2   40.60    5.10
  10  10  -2   34.10    4.10
 -10  10   2   32.10    4.80
 -10 -10   2   40.10    6.00
  10  10   2   32.50    6.40
 -10  10  -2   36.20    4.60
  10  10   2   36.60    4.30
 -10 -10   2   38.70    4.60
 -10  10  -2   35.80    4.10
  11  10  -2   53.59    5.20
 -11 -10  -2   51.99    5.70
 -11  10   2   57.19    5.90
  11  10  -2   37.30    6.90
 -11  10   2   45.20    5.80
  11  10   2   50.19    5.30
  11  10   2   42.90    7.20
 -11 -10   2   48.80    6.00
 -11 -10   2   37.40    7.10
 -11  10  -2   51.39    4.90
 -12 -10  -2  334.67   13.60
 -12  10   2  327.57   13.30
  12 -10   2  307.67   14.20
 -12  10   2  305.07   14.00
  12  10  -2  334.47   12.90
  12  10  -2  318.97   15.80
  12  10   2  356.56   16.30
 -12  10  -2  319.07   12.90
 -12  10  -2  290.87   12.50
  12  10   2  324.57   13.00
 -12 -10   2  307.97   16.20
 -12 -10   2  333.97   13.40
  13  10  -2  281.47   15.40
 -13  10   2  285.77   13.20
  13  10  -2  295.27   12.40
 -13 -10  -2  275.67   13.00
 -13  10   2  283.77   12.90
  13  10   2  309.37   12.80
 -13  10  -2  276.47   12.40
 -13 -10   2  277.37   12.40
  13  10   2  318.77   16.20
 -13  10  -2  288.87   12.70
  13 -10  -2  291.57   15.50
 -13 -10   2  270.87   15.90
 -14  10   2  113.89   10.10
  14  10  -2  114.49    8.40
  14 -10   2  130.09   11.40
 -14  10   2  134.99    9.50
 -14 -10  -2  125.79    9.60
  14  10  -2  124.99   12.30
 -14 -10   2  139.39    9.30
  14  10   2  148.99    9.10
 -14  10  -2  131.09    9.10
 -14  10  -2  127.39    9.40
  14  10   2  124.09   12.60
  14 -10  -2  125.29   11.80
 -14 -10   2  126.99   12.50
 -15 -10  -2   12.60    6.00
 -15  10   2    9.30    6.00
  15  10  -2    4.00    4.80
  15  10  -2    3.50    8.50
  15 -10   2   13.90    7.20
 -15  10   2    7.20    5.40
  15  10   2   11.00    6.60
  15  10   2    0.50    4.50
 -15  10  -2   13.30    5.70
 -15 -10   2   12.60    6.20
 -15 -10   2    1.70    8.00
  15 -10  -2   16.30    7.80
 -15  10  -2   11.30    5.70
 -16  10   2    1.50    6.40
  16  10  -2   -0.20    5.40
  16 -10   2    8.60    7.00
 -16  10   2   -9.00    5.70
  16  10  -2   -0.30    8.10
 -16 -10  -2   -1.40    6.20
  16 -10  -2   -5.10    8.30
 -16  10  -2   -1.40    5.30
 -16  10  -2    4.00    6.10
  16  10   2    3.20    5.10
 -16 -10   2    7.60    6.20
  16  10   2   -3.50    8.50
 -16 -10   2    2.80    8.00
 -17  10   2   10.00    6.30
  17  10  -2   11.20    5.50
  17 -10   2   -0.50    8.40
 -17 -10  -2  -13.80    6.40
  17  10  -2  -13.10    7.60
 -17  10   2   -4.60    6.30
  17 -10  -2   -0.40    9.10
 -17  10  -2    0.40    6.10
  17  10   2   -3.20    8.80
  17  10   2    1.60    5.70
 -17  10  -2   -2.80    5.60
 -17 -10   2   -2.60    8.10
 -17 -10   2    3.60    6.90
 -18 -10  -2   24.50    7.60
 -18  10   2   37.90    8.70
  18  10  -2   29.90    6.80
  18 -10   2   41.90   11.20
 -18 -10   2   11.90    7.80
  18  10   2   22.30    7.00
  18 -10  -2   27.10   11.00
 -18  10  -2   30.20    7.90
 -18 -10   2   24.40   10.80
  19  10  -2   11.30    6.80
 -19  10   2    0.90    7.80
  19 -10   2   12.60   11.70
  19  10   2    7.70    6.40
  19 -10  -2    0.80   12.30
 -19 -10   2    6.70   10.60
 -19  10  -2    5.70    7.30
 -19 -10   2    6.70    8.00
 -20  10   2    3.90    9.80
  20 -10   2   17.00   12.80
  20  10  -2   23.40    7.50
 -20 -10   2   18.20   14.50
  20  10   2   11.60    7.70
  20 -10  -2    9.00   13.00
 -20  10  -2   21.90    8.70
  21  10  -2    3.40    7.80
  21 -10   2   15.00   13.10
 -21  10   2   13.30   10.30
 -21 -10   2   -6.80   12.10
  21  10   2    8.30    8.30
 -21  10  -2    4.10    9.50
  22  10  -2    1.10    8.70
 -22  10   2  -15.30    9.80
  22 -10   2    1.10   16.30
 -22  10  -2   17.60   10.90
  22  10   2    2.10    8.50
 -22 -10   2  -31.10   13.60
  23  10  -2   -1.90    9.30
 -23  10   2   32.40   14.20
 -23 -10   2  -10.10   14.50
  23  10   2    4.20    8.90
 -23  10  -2   -4.20   14.80
   0  11   2   -0.20    2.00
   1  11  -2  226.88    8.10
   1  11   2  230.28    9.00
   2  11  -2  672.03   20.20
   2  11  -2  703.83   21.70
   2  11   2  656.83   20.80
   3  11  -2   22.60    3.70
  -3 -11  -2   21.80    3.20
   3  11   2   16.00    2.80
   4  11  -2 1465.55   41.70
  -4 -11  -2 1457.05   42.50
   4  11  -2 1494.75   43.70
  -4 -11   2 1420.46   41.20
   4  11   2 1474.95   42.40
   4  11   2 1541.95   44.30
   5  11  -2  897.71   26.40
  -5 -11  -2  892.31   27.20
   5  11  -2  907.21   28.60
   5  11   2  890.81   27.00
  -5  11  -2  891.11   27.30
   5  11   2  955.20   29.30
  -5 -11   2  877.31   26.20
   6  11  -2   21.40    2.80
   6  11  -2   14.80    3.70
  -6 -11  -2   18.30    3.70
  -6  11   2   18.50    3.80
   6  11   2   20.00    3.20
  -6 -11   2   18.00    3.00
  -6  11  -2   20.50    3.20
  -7  11   2    8.30    3.70
   7  11  -2    5.90    3.40
   7  11  -2    2.70    2.40
  -7 -11  -2    8.70    3.50
  -7  11  -2   -2.00    2.50
  -7 -11   2    5.90    2.70
   7  11   2    5.70    2.70
   7  11   2   11.30    4.90
  -8 -11  -2   -4.70    3.00
  -8  11   2   -2.10    3.30
   8  11  -2    3.00    4.10
   8  11  -2   -1.40    2.20
   8  11   2    3.00    2.60
  -8  11  -2   -1.00    2.40
  -8 -11   2   -1.60    2.80
   8  11   2    1.10    3.60
  -8 -11   2    3.70    3.90
   9  11  -2  235.08   12.40
   9  11  -2  221.78    9.50
  -9 -11  -2  248.88   10.80
  -9  11   2  220.18   10.70
  -9  11  -2  249.08    9.70
   9  11   2  226.78   12.50
   9  11   2  221.48    9.70
  -9 -11   2  237.58    9.80
  -9 -11   2  221.68   12.50
 -10 -11  -2   -0.90    3.90
  10  11  -2   -1.30    3.60
 -10  11   2    2.80    3.80
  10  11  -2    1.80    3.00
 -10 -11   2   -0.80    3.50
  10  11   2   -0.60    2.60
 -10  11  -2    0.20    2.60
  10  11   2    4.40    5.60
 -10 -11   2    6.00    5.70
 -10  11  -2    2.90    3.30
 -11  11   2   35.50    5.70
 -11 -11  -2   27.60    5.20
  11  11  -2   41.00    7.00
  11  11  -2   36.00    4.70
 -11  11  -2   29.80    4.40
  11  11   2   31.80    6.10
  11  11   2   33.90    4.60
 -11 -11   2   37.20    7.30
 -11  11  -2   30.60    5.50
  12  11  -2   84.59    9.20
 -12  11   2   78.29    7.70
 -12 -11  -2   79.99    7.80
 -12  11   2   79.89    8.10
  12  11  -2   78.29    6.90
 -12  11  -2   74.59    7.10
 -12  11  -2   75.59    6.90
  12  11   2   83.09    6.90
  12  11   2   71.89    9.00
 -12 -11   2   59.19    8.60
 -12 -11   2   81.49    7.60
  13  11  -2  131.19   12.20
 -13 -11  -2  146.59    9.80
 -13  11   2  127.49    9.10
 -13  11   2  127.99    9.10
  13  11  -2  126.79    8.20
 -13  11  -2  124.49    8.80
  13  11   2  127.39   12.10
 -13 -11   2  139.89   12.70
 -13  11  -2  130.89    8.80
  13  11   2  136.09    8.60
 -13 -11   2  142.69    9.00
  14  11  -2   63.19    9.60
 -14 -11  -2   65.69    7.70
  14  11  -2   67.49    6.70
 -14  11   2   56.49    7.10
 -14  11   2   51.89    7.00
  14  11   2   60.49    9.60
 -14 -11   2   47.80    9.60
 -14  11  -2   68.09    7.10
 -14 -11   2   61.29    7.10
 -14  11  -2   69.99    7.30
  14  11   2   76.79    7.50
  15  11  -2   21.00    5.60
  15  11  -2   28.40    8.80
 -15 -11  -2   29.20    7.00
 -15  11   2   27.00    6.80
 -15  11   2    8.60    5.50
  15 -11   2   29.10    7.80
 -15  11  -2   29.70    6.60
  15  11   2   34.30    6.30
  15  11   2   27.00    7.70
 -15 -11   2   32.50    6.60
 -15 -11   2   12.90    8.40
 -15  11  -2   26.40    6.30
  16  11  -2   44.70    6.90
 -16  11   2   46.60    7.70
 -16  11   2   51.39    7.40
  16 -11   2   36.50    8.60
 -16 -11  -2   56.99    8.40
  16  11  -2   40.90    9.20
  16  11   2   45.60    7.00
 -16 -11   2   52.89   10.80
 -16 -11   2   56.89    8.20
 -16  11  -2   47.10    7.60
 -16  11  -2   60.39    7.80
  16  11   2   69.09   10.20
  16 -11  -2   43.70    9.90
 -17  11   2    6.60    6.90
 -17  11   2   12.70    7.10
  17 -11   2   34.60   10.00
  17  11  -2   12.70    6.10
 -17 -11  -2   14.20    7.50
  17 -11  -2   30.30   10.20
  17  11   2   19.50    6.40
 -17 -11   2   24.30    7.30
 -17  11  -2   20.40    6.60
 -17  11  -2   17.60    6.70
 -17 -11   2   21.20   10.20
  17  11   2   12.90   11.10
 -18  11   2   30.20    8.60
 -18 -11  -2   -0.40    7.50
  18  11  -2   16.60    6.70
  18 -11   2    8.70    9.60
  18  11   2   21.10    7.80
 -18  11  -2   19.50    7.90
  18 -11  -2   18.90   10.70
 -18 -11   2   45.30    8.80
 -18 -11   2   16.60   10.40
  19 -11   2   24.90   11.50
  19  11  -2   13.40    7.10
 -19  11   2    9.90    7.90
 -19  11  -2   10.40    8.20
  19  11   2   -6.50    7.20
 -19 -11   2   13.30   11.20
  19 -11  -2    3.50   12.50
 -19 -11   2   35.60    8.70
 -20  11   2   19.10    9.80
  20  11  -2   38.20    8.50
  20 -11   2  -11.00   12.40
  20 -11  -2   21.60   13.80
  20  11   2   26.60    8.30
 -20 -11   2   -1.50   14.00
 -20  11  -2   21.30    9.20
  21 -11   2   -5.30   12.00
 -21  11   2    7.30    9.90
  21  11  -2   16.20    8.40
 -21 -11   2    3.00   13.60
 -21  11  -2   -5.00    9.80
  21  11   2    8.00    7.90
  22 -11   2    5.80   16.40
 -22  11   2   17.20   10.70
  22  11  -2    7.10    8.80
 -22 -11   2    1.40   11.00
  22  11   2    2.30    8.90
 -22  11  -2   16.10   10.90
   0  12   2  714.13   22.30
   1  12  -2  105.29    5.20
   1  12   2  101.99    5.80
   2  12  -2    1.70    2.10
   2  12  -2    3.20    3.10
   2  12   2    3.40    2.30
   3  12  -2  108.79    5.30
   3  12  -2  115.89    7.00
  -3 -12  -2  110.49    6.30
   3  12   2  101.19    5.80
  -4 -12  -2   20.70    3.50
   4  12  -2   23.50    2.70
   4  12  -2   30.90    4.40
   4  12   2   20.90    3.20
   4  12   2   16.30    4.00
  -5 -12  -2    3.60    3.10
   5  12  -2    8.30    2.30
   5  12  -2    8.40    3.70
  -5 -12   2    6.10    2.30
   5  12   2    6.80    2.80
   6  12  -2  735.93   22.20
  -6 -12  -2  701.03   23.00
  -6  12   2  747.93   24.30
  -6 -12   2  727.23   22.10
   6  12   2  721.93   25.00
  -6  12  -2  735.03   23.00
   6  12   2  740.53   22.80
   7  12  -2   46.60    5.50
  -7  12   2   47.60    5.80
   7  12  -2   31.90    3.50
  -7 -12  -2   40.40    4.70
   7  12   2   51.19    6.40
  -7  12  -2   39.00    4.30
  -7 -12   2   37.50    4.00
   7  12   2   34.00    4.00
   8  12  -2  254.87   10.20
   8  12  -2  256.97   12.90
  -8 -12  -2  266.87   11.40
  -8  12   2  280.47   12.40
   8  12   2  259.57   10.50
  -8 -12   2  264.67   10.40
   8  12   2  262.87   13.40
  -8  12  -2  260.17   10.60
   9  12  -2   73.69    7.90
  -9 -12  -2   80.19    7.40
   9  12  -2   74.79    5.40
  -9  12   2   72.09    7.00
  -9 -12   2   76.09    6.10
   9  12   2   77.59    5.70
   9  12   2   61.49    7.80
  -9  12  -2   71.19    5.60
 -10 -12  -2   -0.50    4.20
  10  12  -2    2.00    5.30
 -10  12   2    0.00    4.10
  10  12  -2    0.60    2.90
 -10  12  -2    1.80    3.00
  10  12   2    2.40    3.10
 -10 -12   2    8.60    4.70
  10  12   2    7.30    6.00
 -10 -12   2    0.00    3.70
  11  12  -2   12.90    5.30
 -11  12   2    7.40    4.90
 -11 -12  -2    3.00    4.70
  11  12  -2    5.90    3.50
  11  12   2   -2.90    5.70
 -11  12  -2    0.80    3.80
 -11 -12   2    6.40    5.00
 -11  12  -2   10.90    3.80
  11  12   2    8.90    3.70
 -12  12   2   -6.20    4.40
  12  12  -2   -2.90    5.90
 -12 -12  -2   -3.40    5.00
  12  12  -2    6.30    3.70
 -12  12   2   -9.20    4.60
 -12 -12   2    2.80    4.10
  12  12   2    2.80    6.50
 -12 -12   2   -0.90    6.50
  12  12   2    8.40    4.10
 -12  12  -2    5.20    4.10
 -12  12  -2    5.90    4.10
 -13  12   2    2.20    4.90
 -13  12   2   -0.80    4.90
  13  12  -2    7.20    7.40
  13  12  -2    6.90    4.10
 -13 -12  -2   -4.70    4.80
  13  12   2   -1.40    4.00
 -13 -12   2   -0.90    5.30
 -13 -12   2    5.00    5.20
 -13  12  -2    0.20    4.50
  13  12   2    2.10    6.80
 -13  12  -2    3.20    4.20
 -14  12   2  486.85   19.20
 -14  12   2  499.65   19.00
  14  12  -2  475.25   18.10
  14  12  -2  457.95   21.80
 -14 -12  -2  479.05   19.60
 -14  12  -2  488.15   18.40
 -14 -12   2  501.15   19.00
  14  12   2  516.65   22.60
  14  12   2  474.55   18.30
 -14 -12   2  496.15   23.00
 -14  12  -2  474.85   18.40
 -15  12   2   11.60    6.20
 -15 -12  -2   19.90    6.70
  15  12  -2   18.30    8.80
 -15  12   2   21.50    6.90
  15  12  -2   22.20    5.70
 -15 -12   2   21.10    6.90
  15  12   2   28.80    6.20
 -15 -12   2    1.70    8.80
 -15  12  -2   18.50    5.70
 -15  12  -2   32.80    6.40
  15  12   2   22.50    7.60
 -16  12   2    3.00    5.70
  16  12  -2  -13.90    7.30
  16  12  -2   -1.10    5.30
 -16 -12  -2    7.70    7.50
 -16  12   2    4.40    6.60
 -16  12  -2   -3.30    5.90
  16  12   2    3.60    5.30
  16  12   2   19.60    9.30
 -16  12  -2    5.40    5.90
 -16 -12   2    1.30    6.90
 -16 -12   2   -5.50    8.50
 -17  12   2  -10.30    6.80
  17  12  -2   -9.90    5.50
 -17 -12  -2   -3.20    7.80
 -17 -12   2  -10.20    6.80
  17  12   2   -3.60    5.40
 -17  12  -2   -7.90    6.60
 -17  12  -2   -5.60    6.30
 -17 -12   2  -12.10    8.80
  18  12  -2    0.30    7.00
 -18 -12  -2   22.90    7.80
 -18  12   2    0.50    7.40
 -18 -12   2    4.00   10.30
  18  12   2   -2.60   10.80
 -18  12  -2    2.00    6.60
 -18 -12   2    5.20    8.40
  19  12  -2   28.80    8.10
 -19  12   2   42.60    9.30
 -19 -12   2   35.40   12.10
  19  12   2   35.70    8.00
 -19 -12   2   33.40    9.40
 -19  12  -2   48.00    9.70
 -20  12   2    4.20   10.00
  20  12  -2   -2.30    7.50
 -20 -12   2   11.70   12.80
 -20  12  -2   13.40    8.50
  20  12   2   -6.40    7.50
  21  12  -2   -1.40    8.10
 -21  12   2   19.70   10.70
 -21  12  -2   -5.70    9.70
 -21 -12   2   14.50   12.80
  21  12   2    3.80    8.60
 -22  12   2   30.20   11.30
  22  12  -2   42.30    9.70
  22  12   2   34.80   10.10
 -22 -12   2   40.10   16.50
 -22  12  -2   42.30   12.30
   0  13   2   -2.50    2.00
   1  13  -2   70.39    6.60
  -1  13   2   88.89    5.70
   1  13   2   87.59    5.50
   2  13  -2  213.28    9.60
   2  13  -2  199.58    7.90
   2  13   2  189.38    8.60
   3  13  -2   99.09    5.30
   3  13  -2  102.99    7.30
   3  13   2  102.89    6.00
   4  13  -2   11.30    4.10
  -4 -13  -2   11.50    3.50
   4  13  -2   19.70    2.80
   4  13   2   15.50    3.10
  -5 -13  -2   16.40    3.70
   5  13  -2   12.80    5.10
   5  13  -2   16.70    2.70
   5  13   2   15.90    3.30
   5  13   2   17.10    4.30
  -5 -13   2   14.50    2.60
   6  13  -2   48.70    4.00
   6  13  -2   51.29    5.80
  -6  13   2   41.10    5.70
  -6 -13  -2   56.99    5.70
  -6 -13   2   49.90    4.60
  -6  13  -2   47.40    4.70
   6  13   2   48.70    4.70
   6  13   2   55.99    6.80
  -7  13   2    9.50    4.40
  -7 -13  -2   14.40    4.30
   7  13  -2   13.10    2.80
   7  13  -2    8.30    3.70
   7  13   2    5.10    5.10
  -7 -13   2   15.70    3.40
  -7  13  -2   14.30    3.50
   7  13   2    6.50    3.20
  -8 -13  -2  281.57   11.90
   8  13  -2  280.77   13.60
   8  13  -2  263.67   10.50
  -8  13   2  270.07   12.80
  -8  13  -2  244.58   10.80
   8  13   2  276.47   11.00
  -8 -13   2  276.97   10.80
   8  13   2  271.17   13.90
   9  13  -2   23.00    3.80
  -9 -13  -2   25.80    5.90
  -9  13   2   21.40    4.90
   9  13  -2   22.40    6.30
   9  13   2   19.60    4.00
   9  13   2   20.90    6.40
  -9  13  -2   19.70    3.90
  -9 -13   2   24.80    4.20
  10  13  -2    5.90    5.80
 -10 -13  -2    3.60    4.60
  10  13  -2    1.10    3.10
 -10  13   2   -5.30    4.00
  10  13   2   -2.80    6.20
  10  13   2    0.20    3.30
 -10  13  -2    2.60    3.30
 -10 -13   2   -0.90    3.70
 -11 -13  -2   81.09    8.70
  11  13  -2   82.99    8.50
  11  13  -2   68.29    6.70
 -11  13   2   70.79    7.50
 -11  13  -2   80.29    7.00
  11  13   2   89.69    9.70
 -11  13  -2   66.59    6.60
  11  13   2   68.29    6.50
  12  13  -2    0.40    6.70
  12  13  -2   17.30    4.40
 -12  13   2    8.20    4.70
 -12 -13  -2   10.80    5.70
 -12  13  -2    4.20    4.00
  12  13   2    0.40    3.60
 -12 -13   2    9.00    5.10
 -12  13  -2    7.30    4.80
  12  13   2    7.00    5.50
 -13  13   2   60.99    7.40
  13  13  -2   65.99   10.20
  13  13  -2   60.99    6.60
 -13 -13  -2   64.49    8.30
 -13  13   2   50.39    7.00
 -13 -13   2   58.39    8.90
 -13  13  -2   65.69    7.20
 -13 -13   2   60.29   10.80
  13  13   2   73.69    7.30
  13  13   2   60.09    9.80
 -13  13  -2   73.89    7.60
 -14  13   2    5.90    5.90
  14  13  -2    9.60    4.80
 -14  13   2   12.70    6.20
 -14 -13  -2    6.40    6.00
  14  13  -2    4.20    8.30
 -14  13  -2    9.40    5.00
 -14 -13   2    4.30    6.10
  14  13   2   10.80    5.20
 -14  13  -2   13.90    5.90
 -14 -13   2   22.60    9.00
  14  13   2   22.20    8.80
  15  13  -2   26.70    8.70
 -15  13   2   27.10    6.40
  15  13  -2   24.80    5.80
 -15 -13  -2   10.50    7.20
 -15  13   2   21.80    6.30
 -15  13  -2   20.00    5.70
 -15 -13   2   14.20    9.60
  15  13   2   21.40    7.10
 -15  13  -2   29.20    6.80
  15  13   2   12.90    5.60
 -15 -13   2   21.60    6.80
 -16  13   2   32.00    7.10
  16  13  -2   20.60    5.80
 -16 -13  -2   22.10    8.50
 -16  13   2   23.30    6.70
 -16 -13   2   27.50    7.90
 -16  13  -2   25.50    7.00
 -16 -13   2   19.70   10.20
 -16  13  -2   14.00    6.10
  16  13   2   27.60    6.50
 -17 -13  -2  126.89   12.10
  17  13  -2  111.29   10.20
 -17  13   2   92.29   10.30
 -17 -13   2  103.39   11.10
 -17  13  -2  122.19   11.20
  17  13   2  106.39   10.40
  18  13  -2   46.00   12.80
 -18  13   2   40.40    9.00
 -18 -13  -2   52.89    9.60
 -18 -13   2   46.00   12.60
 -18 -13   2   58.59    9.60
  18  13   2   56.49    8.60
 -18  13  -2   51.39    8.80
 -19  13   2   -6.10    8.00
  19  13  -2    2.50    7.20
 -19 -13   2   31.90    9.60
 -19  13  -2   -7.50    8.10
  19  13   2   -1.80    7.00
  20  13  -2  129.89   12.80
 -20  13   2  136.49   13.90
 -20  13  -2  151.28   15.00
  20  13   2  122.79   12.00
 -21  13   2   10.70   10.70
  21  13  -2   14.00    8.80
  21  13   2   21.50    9.20
 -21  13  -2    5.40   10.40
  22  13  -2   52.49   10.90
 -22  13   2   41.50   13.20
 -22  13  -2   48.60   12.90
  22  13   2   44.10   11.20
   0  14  -2 2041.70   64.29
   0  14   2 2351.66   62.99
  -1  14   2   70.19    5.60
   1  14  -2   74.29    4.80
   1  14   2   72.09    5.50
   2  14  -2   78.09    6.60
   2  14  -2   78.49    5.10
   2  14   2   77.79    5.70
   3  14  -2  158.98    8.80
   3  14  -2  153.98    6.70
   3  14   2  133.29    7.30
   4  14  -2   33.10    5.40
   4  14  -2   35.40    3.60
   4  14   2   37.60    4.30
   4  14   2   32.70    5.40
   5  14  -2  137.29    9.00
   5  14  -2  125.79    6.30
  -5 -14  -2  127.99    7.50
   5  14   2  133.29    7.00
   5  14   2  142.69    9.60
   6  14  -2  470.05   15.30
  -6  14   2  455.55   17.40
  -6 -14  -2  454.35   16.20
   6  14  -2  468.95   18.00
   6  14   2  438.96   18.40
   6  14   2  463.95   16.00
  -6 -14   2  450.95   14.80
  -6  14  -2  441.16   16.20
  -7  14   2   11.40    4.40
  -7 -14  -2   12.40    4.20
   7  14  -2   11.70    3.20
   7  14  -2    9.40    5.30
   7  14   2    9.50    4.50
  -7 -14   2   15.70    3.40
  -7  14  -2   11.70    3.60
   7  14   2    7.60    3.20
  -8  14   2   24.80    5.30
  -8 -14  -2   27.30    4.80
   8  14  -2   30.80    3.90
   8  14  -2   25.20    5.20
  -8 -14   2   27.50    4.20
  -8  14  -2   29.00    4.50
   8  14   2   35.90    6.80
   8  14   2   31.40    4.20
   9  14  -2    7.40    6.20
  -9  14   2    7.60    4.40
   9  14  -2    3.50    3.40
  -9 -14  -2   -1.00    4.80
  -9  14  -2    5.40    3.50
  -9 -14   2    3.50    4.00
   9  14   2   10.10    6.20
   9  14   2    5.70    3.40
  10  14  -2   66.19    8.20
 -10  14   2   54.69    6.60
  10  14  -2   57.69    5.60
 -10 -14  -2   56.89    6.90
 -10  14  -2   52.49    5.70
  10  14   2   64.69    6.20
 -10 -14   2   53.69    5.80
  10  14   2   41.30    7.10
  11  14  -2    7.60    3.80
 -11 -14  -2   10.80    6.50
 -11  14   2    8.20    5.00
  11  14  -2   16.70    7.20
  11  14   2    2.70    3.90
 -11  14  -2   14.20    4.30
  11  14   2   13.00    7.40
 -11 -14   2   11.60    5.00
 -12 -14  -2  315.77   14.40
  12  14  -2  287.57   12.70
 -12  14   2  317.37   14.20
  12  14  -2  265.37   16.60
 -12  14  -2  330.77   13.50
  12  14   2  318.87   13.40
 -12  14  -2  312.47   13.20
  12  14   2  303.47   17.40
 -12 -14   2  325.27   13.90
 -13  14   2   -3.70    6.10
 -13  14   2    1.10    5.30
  13  14  -2   -3.30    4.20
  13  14  -2  -22.60    7.30
 -13 -14  -2    5.00    5.90
 -13  14  -2    2.70    4.60
 -13  14  -2   -2.80    5.20
  13  14   2    7.40    8.30
  13  14   2    3.60    4.40
  14  14  -2   22.20    9.00
 -14  14   2   21.90    6.00
 -14 -14  -2   26.00    7.40
 -14  14   2   14.80    6.70
  14  14  -2   20.20    5.50
 -14 -14   2   26.30    7.00
  14  14   2   24.00    7.30
 -14  14  -2   20.10    6.20
 -14  14  -2   18.10    5.40
  14  14   2   16.50    5.60
 -15  14   2   -2.50    6.10
  15  14  -2   -0.50    8.80
 -15 -14  -2   20.70    7.40
  15  14  -2   12.50    5.70
 -15  14   2    9.70    6.80
 -15  14  -2   16.90    5.90
 -15 -14   2   16.10    6.70
  15  14   2   15.60    5.70
 -15  14  -2   22.50    6.60
  15  14   2   21.80    9.50
 -16  14   2   -3.30    7.40
 -16  14   2   -3.10    6.30
 -16 -14  -2   -6.30    8.10
  16  14  -2    6.30    5.70
 -16  14  -2   12.30    6.00
  16  14   2   -1.60    5.40
 -16  14  -2    7.50    6.20
 -16 -14   2   -0.90    7.40
 -17  14   2   14.60    7.10
 -17 -14  -2    9.00    8.80
  17  14  -2  -11.70    5.80
 -17 -14   2    3.40    8.30
 -17  14  -2   10.30    6.60
  17  14   2   -3.00    6.10
 -18  14   2  125.09   12.90
 -18 -14  -2  144.89   13.60
  18  14  -2  126.99   11.70
 -18 -14   2  139.49   14.20
  18  14   2  131.89   12.00
 -18  14  -2  134.79   13.30
  19  14  -2    2.00    7.80
 -19  14   2    7.90    8.80
 -19 -14   2   20.10   10.00
  19  14   2   -6.50    7.40
 -19  14  -2   -3.20    8.70
 -20  14   2   29.60   10.80
  20  14  -2   13.20    8.90
 -20  14  -2   13.30    9.10
  20  14   2   13.10    8.70
  21  14  -2   32.80   10.10
 -21  14   2   23.00   11.10
 -21  14  -2   25.40   11.40
  21  14   2   29.30    9.40
   0  15   2    0.40    2.60
   0  15  -2    0.00    2.50
   1  15  -2   30.60    3.70
  -1  15   2   29.30    4.30
   1  15   2   27.50    4.20
   2  15  -2  173.78    7.50
   2  15  -2  168.78    9.30
   2  15   2  167.38    8.40
   3  15  -2   -5.00    3.80
   3  15  -2    4.20    2.10
   3  15   2   -3.40    2.60
   4  15  -2   21.10    5.20
   4  15  -2   25.50    3.40
   4  15   2   26.30    5.90
   4  15   2   25.30    3.80
   5  15  -2    8.90    2.80
  -5 -15  -2   11.70    3.90
   5  15  -2   16.70    5.10
   5  15   2    7.90    3.50
   5  15   2   16.90    4.70
   6  15  -2  183.28   10.90
   6  15  -2  148.89    7.30
  -6 -15  -2  148.69    8.60
   6  15   2  161.98   11.20
   6  15   2  151.48    8.20
  -6  15  -2  154.28    8.50
   7  15  -2   -0.70    2.50
  -7  15   2   -0.80    4.30
   7  15  -2    0.70    5.00
  -7 -15  -2   -0.70    3.90
  -7 -15   2    1.80    3.20
   7  15   2   -0.40    3.00
   7  15   2    8.90    6.00
  -7  15  -2    1.20    3.40
   8  15  -2  154.08    7.90
  -8  15   2  161.58   10.60
   8  15  -2  140.89   11.10
  -8 -15  -2  150.18    9.30
   8  15   2  148.99    8.10
  -8  15  -2  161.48    8.80
  -8 -15   2  146.89    8.30
   8  15   2  148.99   11.70
   9  15  -2    4.20    3.20
  -9  15   2    4.30    5.10
   9  15  -2   10.60    6.40
   9  15   2    2.90    3.60
  -9 -15   2    4.40    4.00
  -9  15  -2    1.30    3.90
   9  15   2    8.60    6.70
  10  15  -2   83.89    7.00
 -10 -15  -2   82.59    8.00
  10  15  -2   76.69    9.00
 -10  15   2   70.49    7.90
  10  15   2   49.60    5.90
 -10  15  -2   67.89    6.90
 -10 -15   2   76.89    7.70
  10  15   2   59.19    9.50
  11  15  -2  207.88   10.10
  11  15  -2  200.88   14.50
 -11  15   2  192.48   12.20
 -11 -15  -2  246.68   14.70
 -11  15  -2  203.28   10.60
  11  15   2  209.48   10.60
  11  15   2  223.98   15.10
 -11 -15   2  212.68   11.10
  12  15  -2   43.80    9.20
 -12  15   2   41.90    7.00
 -12 -15  -2   52.49    7.70
  12  15  -2   70.49    6.80
  12  15   2   42.60    5.70
 -12  15  -2   43.30    6.40
 -12  15  -2   37.70    5.80
 -12 -15   2   44.70    6.60
  12  15   2   60.39   10.00
 -13  15   2    3.00    5.40
  13  15  -2    9.60    4.70
 -13 -15  -2   10.30    7.10
  13  15  -2   -8.00    7.90
  13  15   2    2.90    6.60
 -13  15  -2   10.60    5.40
  13  15   2    1.40    4.60
 -13  15  -2    6.50    4.90
 -14  15   2   14.30    6.40
  14  15  -2    1.00    9.00
 -14  15   2    9.30    6.90
  14  15  -2    3.60    4.80
 -14 -15  -2   -6.30    7.20
  14  15   2   -1.50    4.90
 -14 -15   2    7.80    7.10
 -14  15  -2   -5.70    5.80
 -14  15  -2    4.80    5.20
  14  15   2   -5.70    9.20
 -15 -15  -2    9.70    7.50
  15  15  -2   -2.00    5.20
 -15  15   2   -5.70    5.90
 -15  15   2   -5.00    6.20
 -15 -15   2   15.10    7.60
 -15  15  -2   -0.40    5.50
  15  15   2    2.90    5.30
 -15  15  -2  -15.10    6.30
  16  15  -2   31.80    6.90
 -16  15   2   27.00    8.00
 -16 -15  -2   38.30    9.10
 -16  15  -2   22.30    7.50
 -16 -15   2   35.60    9.00
 -16  15  -2   38.30    7.50
  16  15   2   22.20    6.60
 -17 -15  -2   23.20    9.10
  17  15  -2   -2.20    6.00
 -17  15   2    4.10    6.90
 -17  15  -2    6.70    6.90
 -17 -15   2   -8.30    8.90
  17  15   2   11.60    8.40
 -18  15   2    7.00    8.10
  18  15  -2   -9.20    6.60
 -18 -15  -2    5.70    8.80
 -18 -15   2   23.30   10.80
 -18  15  -2    1.30    7.70
  18  15   2   10.90    7.50
 -19  15   2   -8.10    8.90
  19  15  -2   22.20    8.50
 -19 -15   2    4.60    9.60
  19  15   2   -1.50    7.80
 -19  15  -2   -7.60    8.90
 -20  15   2   -6.70   10.00
  20  15  -2    8.70    8.40
 -20  15  -2   14.00    9.30
  20  15   2   17.20    8.60
 -21  15   2    5.60   18.50
  21  15  -2    2.40    9.50
 -21  15  -2   -0.10   10.90
  21  15   2  -12.80    8.50
   0  16   2  260.87   11.20
   0  16  -2  254.27   10.20
  -1  16   2   23.90    4.40
   1  16  -2   26.60    3.60
   1  16   2   19.90    3.80
   2  16  -2    0.40    2.50
   2  16  -2   -2.10    4.80
   2  16   2   -0.30    2.80
   3  16  -2    0.10    2.30
   3  16  -2    6.70    4.70
   3  16   2   -2.60    2.80
   4  16  -2   26.50    6.00
   4  16  -2   35.50    3.80
   4  16   2   30.50    4.50
   4  16   2   25.70    6.40
   5  16  -2  107.39    6.20
   5  16  -2  108.19    9.40
   5  16   2  104.29    6.70
   5  16   2  116.39    9.80
   6  16  -2   -0.30    4.90
  -6 -16  -2   -0.60    3.70
   6  16  -2   -3.90    2.50
   6  16   2    4.90    6.00
   6  16   2    1.40    3.40
  -7 -16  -2    0.50    4.40
  -7  16   2   -9.50    4.30
   7  16  -2   -2.70    5.50
   7  16  -2   -2.00    2.90
   7  16   2   -2.70    3.00
   7  16   2    3.00    6.30
  -7  16  -2    0.10    3.80
  -7 -16   2    0.30    3.10
   8  16  -2    4.70    6.10
   8  16  -2    2.90    3.00
  -8  16   2    2.50    4.80
  -8 -16  -2    9.20    5.10
  -8 -16   2    5.60    3.70
  -8  16  -2    7.20    4.20
   8  16   2   -5.50    6.30
   8  16   2   -1.30    3.70
   9  16  -2   18.70    3.80
  -9 -16  -2   12.60    6.20
  -9  16   2   17.30    6.10
   9  16  -2   17.40    7.10
  -9 -16   2    8.40    4.20
   9  16   2   21.10    7.90
  -9  16  -2    9.40    4.40
   9  16   2   14.30    4.60
  10  16  -2  250.77   15.40
  10  16  -2  266.87   11.30
 -10 -16  -2  268.47   13.30
 -10  16   2  251.67   13.60
  10  16   2  247.58   11.40
 -10 -16   2  251.67   11.90
  10  16   2  249.88   15.60
 -10  16  -2  238.98   11.80
 -11  16   2   -1.20    5.10
  11  16  -2   16.30    7.80
 -11 -16  -2    3.70    7.10
  11  16  -2   11.00    4.10
  11  16   2    1.30    4.20
 -11  16  -2    0.40    4.40
  11  16   2   14.40    8.60
 -11 -16   2    8.40    5.30
 -12 -16  -2   16.80    7.10
  12  16  -2    6.00    4.50
  12  16  -2   -0.70    5.90
 -12  16   2    7.50    6.00
 -12 -16   2    3.00    5.60
  12  16   2    4.70    4.90
  12  16   2   11.30    8.90
 -12  16  -2    6.50    4.60
  13  16  -2   18.20    7.20
 -13  16   2   26.10    6.90
  13  16  -2   15.10    5.10
 -13 -16  -2   21.50    7.50
  13  16   2   15.40    9.30
 -13  16  -2   20.10    5.60
 -13 -16   2   27.50    6.80
 -13  16  -2   17.00    6.70
  13  16   2   24.70    5.60
 -14  16   2   15.00    6.80
  14  16  -2   15.90    7.70
 -14 -16  -2    1.40    7.30
  14  16  -2   -1.00    4.60
 -14  16   2   -6.00    6.20
  14  16   2   -3.10    5.30
  14  16   2    6.30    8.70
 -14  16  -2   -3.70    4.70
 -14  16  -2    9.80    6.20
 -14 -16   2   12.40    7.10
 -15 -16  -2   35.40    9.30
 -15  16   2   39.70    8.00
  15  16  -2   27.30    6.50
 -15  16   2   28.70    7.10
 -15  16  -2   34.70    6.70
 -15  16  -2   25.10    6.90
  15  16   2   32.40    6.60
 -15 -16   2   29.30    8.30
 -16  16   2   -8.80    7.00
 -16 -16  -2   -2.10    8.80
  16  16  -2   10.80    6.30
  16  16   2   -4.30    6.10
 -16  16  -2    4.00    6.40
 -16 -16   2   -7.60    8.10
 -17 -16  -2  -26.30    8.90
 -17  16   2    6.70    7.90
  17  16  -2   -1.50   11.70
 -17 -16   2   11.10    9.60
  17  16   2   -2.90    6.80
 -17  16  -2   -7.10    6.80
  18  16  -2  122.69   12.20
 -18 -16  -2  144.19   14.80
 -18  16   2  114.59   11.90
  18  16   2  123.39   11.90
 -18 -16   2  148.89   13.80
 -18  16  -2  162.08   14.00
  19  16  -2   24.30    8.90
 -19  16   2   48.50   10.80
 -19  16  -2   25.10   10.00
 -19 -16   2   47.70   11.20
  19  16   2   42.30    9.60
  20  16  -2    0.70    8.20
 -20  16   2   15.90   10.90
  20  16   2    0.40    8.30
 -20  16  -2   -0.90    9.70
   0  17  -2   -3.00    2.50
   0  17   2    2.30    3.60
  -1  17   2   41.30    5.20
   1  17  -2   35.00    4.10
   1  17   2   43.80    5.00
  -2  17   2  160.88    9.10
   2  17  -2  163.18   10.20
   2  17  -2  165.78    7.80
   2  17   2  156.98    8.90
   3  17  -2   67.19    5.40
   3  17  -2   83.29    7.90
   3  17   2   60.59    5.80
   4  17  -2   89.89    6.00
   4  17  -2   94.89    9.00
   4  17   2   77.99    8.00
   4  17   2   81.79    6.80
   5  17  -2   27.90    6.70
   5  17  -2   26.40    4.00
   5  17   2   25.90    7.00
   5  17   2   24.70    4.60
   6  17  -2   38.50    6.90
  -6 -17  -2   27.50    5.20
   6  17  -2   25.60    4.10
   6  17   2   32.10    4.60
   6  17   2   32.80    7.40
   7  17  -2   43.60    7.80
  -7 -17  -2   49.90    6.40
   7  17  -2   51.29    5.20
  -7  17   2   45.70    7.20
  -7  17  -2   51.89    6.20
   7  17   2   50.79    5.30
   7  17   2   52.39    8.50
   8  17  -2   13.30    7.10
  -8  17   2   22.00    6.00
  -8 -17  -2   25.90    5.80
   8  17  -2   16.20    3.80
  -8 -17   2   25.10    4.20
   8  17   2   22.00    4.50
  -8  17  -2   18.70    5.00
   8  17   2    6.70    7.10
   9  17  -2   57.29    8.80
  -9  17   2   44.70    7.30
  -9 -17  -2   41.30    8.00
   9  17  -2   55.79    6.00
  -9 -17   2   41.90    5.50
  -9  17  -2   43.90    6.40
   9  17   2   50.09    6.10
   9  17   2   78.19   10.50
 -10 -17  -2  140.09   10.90
 -10  17   2  122.39   10.20
  10  17  -2  138.39    8.20
  10  17  -2  133.19   12.80
 -10 -17   2  126.29    9.10
 -10  17  -2  129.59    9.40
  10  17   2  139.19    8.70
  10  17   2  137.39   13.80
 -11 -17  -2   51.59    7.90
  11  17  -2   57.29    6.10
 -11  17   2   58.39    8.20
  11  17  -2   35.40    9.50
 -11 -17   2   63.39    7.00
  11  17   2   67.29   11.00
 -11  17  -2   63.09    6.90
  11  17   2   56.29    6.50
 -12  17   2   27.80    6.90
 -12 -17  -2   37.00    7.80
  12  17  -2    6.00    9.00
  12  17  -2   25.80    5.50
  12  17   2   21.80    9.00
  12  17   2   29.20    6.10
 -12  17  -2   23.30    5.60
  13  17  -2   -3.70    8.80
 -13 -17  -2    1.80    7.60
  13  17  -2   -3.00    4.80
 -13  17   2  -14.90    5.60
  13  17   2   -3.00    4.90
 -13  17  -2   -4.20    4.60
 -13  17  -2   -2.50    5.90
 -13 -17   2    7.80    6.90
  13  17   2    4.20    9.00
 -14  17   2   34.10    7.50
 -14 -17  -2   16.00    8.50
 -14  17   2   24.80    7.60
  14  17  -2   36.90    6.40
 -14  17  -2   31.80    7.50
 -14 -17   2   29.10    8.00
  14  17   2   15.40    6.00
 -14  17  -2   33.50    6.50
  15  17  -2    9.00    5.80
 -15  17   2    3.70    6.50
 -15 -17  -2  -14.10    8.00
 -15  17  -2  -12.90    6.10
  15  17   2  -10.60    5.50
 -15  17  -2   11.60    5.90
 -15 -17   2   10.50    8.40
 -16 -17  -2   85.19   12.50
  16  17  -2   79.89    9.20
 -16  17   2   58.19    9.90
 -16 -17   2   99.19   11.40
 -16  17  -2   79.89    9.10
  17  17  -2   17.50    7.40
 -17 -17  -2   14.20   10.70
 -17  17   2   11.10    8.30
 -17 -17   2   13.70   10.40
  17  17   2   24.40    8.00
 -17  17  -2    7.50    7.50
 -18 -17  -2  -10.40   10.40
  18  17  -2    2.10    7.60
 -18  17   2    3.60    8.00
  18  17   2    2.20    8.00
 -18 -17   2   -0.90   11.00
 -18  17  -2   21.20    8.40
 -19  17   2   12.40    9.40
  19  17  -2   37.60    9.10
  19  17   2    9.50    8.70
 -19 -17   2    2.70   11.60
 -19  17  -2    7.40    9.20
  20  17  -2   62.99   10.60
 -20  17   2   50.39   11.80
 -20  17  -2   33.40   11.80
  20  17   2   61.99   11.30
   0  18  -2  948.71   29.20
   0  18   2  937.61   30.20
  -1  18   2   10.10    4.60
   1  18  -2    8.50    5.30
   1  18  -2   12.70    3.50
  -1  18  -2   13.10    3.40
   1  18   2   12.00    4.10
   2  18  -2   56.59    7.10
   2  18  -2   53.39    5.40
  -2  18   2   42.50    5.90
   2  18   2   51.79    5.70
   3  18  -2   18.90    5.90
   3  18  -2   15.60    3.50
   3  18   2   20.90    4.60
   4  18  -2  134.39   10.60
   4  18  -2  128.79    7.30
   4  18   2  122.69   11.40
   4  18   2  119.19    8.00
   5  18  -2    9.10    3.40
   5  18  -2   12.90    6.30
   5  18   2   12.00    6.80
   5  18   2   10.70    4.00
   6  18  -2   34.70    4.50
   6  18  -2   39.40    7.40
   6  18   2   31.10    7.80
   6  18   2   28.90    4.90
  -7  18   2    5.80    5.30
   7  18  -2   15.00    7.40
  -7 -18  -2    0.40    4.90
   7  18  -2    7.10    3.80
   7  18   2   12.30    7.50
  -7  18  -2    2.00    4.70
   7  18   2    4.00    4.30
  -8 -18  -2  166.48   10.70
  -8  18   2  167.18   11.90
   8  18  -2  153.28    8.30
   8  18  -2  151.88   13.20
  -8  18  -2  165.48   10.50
   8  18   2  141.99   13.70
   8  18   2  170.78    9.70
  -9  18   2   63.19    8.40
  -9 -18  -2   61.69    7.70
   9  18  -2   45.60    5.80
   9  18  -2   47.20    9.40
  -9  18  -2   61.19    7.10
   9  18   2   48.80    6.00
   9  18   2   75.49   10.10
  -9 -18   2   63.39    5.80
  10  18  -2   35.10    9.20
 -10 -18  -2   28.00    7.00
  10  18  -2   31.90    5.00
 -10  18   2   25.30    6.30
  10  18   2   20.90    9.20
 -10 -18   2   21.40    5.50
 -10  18  -2   16.40    5.40
  10  18   2   17.20    4.70
  11  18  -2    8.10    8.20
  11  18  -2   13.70    5.00
 -11 -18  -2   24.00    7.50
 -11  18   2   16.90    7.10
 -11  18  -2   23.60    5.70
  11  18   2   34.20    9.20
 -11 -18   2   15.90    5.90
  11  18   2   10.70    5.00
 -12 -18  -2  520.95   21.40
  12  18  -2  538.85   19.50
  12  18  -2  507.15   22.50
 -12  18   2  534.95   21.20
 -12  18  -2  534.65   19.80
  12  18   2  481.05   24.50
  12  18   2  544.35   20.30
 -12 -18   2  535.05   20.40
  13  18  -2   -3.40    8.10
 -13 -18  -2    7.10    8.50
  13  18  -2   15.90    5.80
 -13  18   2   16.80    7.20
 -13 -18   2   19.00    7.40
 -13  18  -2   18.30    6.20
 -13  18  -2   17.60    7.10
  13  18   2   15.70    5.70
 -14 -18  -2   53.49   10.20
 -14  18   2   48.30    8.50
  14  18  -2   27.70    6.20
 -14  18  -2   44.40    8.20
 -14  18  -2   22.60    6.60
  14  18   2   29.30    6.90
 -15 -18  -2   22.00   10.30
  15  18  -2    5.40    5.80
 -15  18   2    7.90    6.70
 -15  18  -2    3.00    6.20
 -15  18  -2    9.00    6.90
 -15 -18   2    8.20    8.80
  15  18   2    3.90    6.10
 -16  18   2    5.70    8.40
 -16 -18  -2  -10.00   10.60
  16  18   2   -1.20    6.60
 -16  18  -2   -0.80    6.40
 -16 -18   2   16.20    9.90
 -17 -18  -2   27.10   12.20
  17  18  -2    5.40    7.40
 -17  18   2    1.40    8.00
  17  18   2    7.60    8.10
 -17 -18   2   10.80   10.50
 -17  18  -2    4.50    7.80
  18  18  -2  101.89   11.20
 -18 -18  -2  105.39   14.00
 -18  18   2  115.09   12.20
 -18 -18   2  108.49   12.90
  18  18   2  127.99   13.10
 -18  18  -2  121.39   12.00
  19  18  -2    7.00    8.80
 -19  18   2   -3.10   10.00
 -19  18  -2   11.70    9.80
  19  18   2   20.50    9.10
 -19 -18   2   38.80   12.00
   0  19  -2    3.90    3.60
   0  19   2   -0.70    4.20
  -1  19   2    4.20    4.40
   1  19  -2    8.80    5.50
   1  19  -2    7.90    3.50
  -1  19  -2    6.60    3.70
   1  19   2    4.60    4.30
   2  19  -2   85.89    6.80
   2  19  -2  116.59    9.80
  -2  19   2   75.59    7.80
   2  19   2   91.19    7.80
   3  19  -2   57.49    5.60
   3  19  -2   59.09    8.00
   3  19   2   66.19    6.60
   4  19  -2   85.39    6.60
   4  19  -2   70.09    8.60
   4  19   2   70.99    8.50
   4  19   2   86.49    7.70
   5  19  -2    6.50    3.80
   5  19  -2    6.30    6.70
   5  19   2    3.50    3.70
   5  19   2   12.90    6.50
   6  19  -2   23.30    4.60
   6  19  -2   27.10    7.20
   6  19   2   17.60    4.80
   6  19   2   19.10    7.50
  -7  19   2   31.90    7.50
   7  19  -2   41.40    8.70
   7  19  -2   46.60    5.30
   7  19   2   26.30    8.60
  -7  19  -2   31.10    6.40
   7  19   2   41.60    5.60
   8  19  -2   72.19    9.30
   8  19  -2   78.19    7.00
  -8 -19  -2   65.59    7.40
  -8  19   2   78.99    9.40
  -8  19  -2   75.59    7.80
   8  19   2   78.59    7.20
   8  19   2   83.69   11.00
  -9 -19  -2   56.19    7.60
   9  19  -2   44.10    5.80
  -9  19   2   40.90    8.10
   9  19  -2   66.09   10.30
  -9  19  -2   48.40    6.90
   9  19   2   71.99   10.40
   9  19   2   57.19    6.40
  10  19  -2    6.90    4.40
  10  19  -2   -5.30    8.40
 -10 -19  -2   11.20    6.80
 -10  19   2    4.50    6.50
 -10  19  -2   -4.40    5.00
  10  19   2    4.70    4.60
  10  19   2   12.40    9.50
 -10 -19   2    7.10    5.00
  11  19  -2   12.20    4.90
 -11  19   2    9.70    7.00
  11  19  -2   13.20    8.80
 -11 -19  -2   27.40    7.80
  11  19   2   18.70    5.70
 -11 -19   2   14.30    6.10
 -11  19  -2    6.90    5.60
  11  19   2   18.70    7.90
 -12 -19  -2   23.80    8.50
 -12  19   2   17.00    7.20
  12  19  -2   26.80    9.90
  12  19  -2    3.10    5.10
  12  19   2   19.00    5.80
 -12 -19   2   18.10    6.80
 -12  19  -2   17.20    5.90
 -13 -19  -2  -11.60    8.20
 -13  19   2    1.60    7.00
  13  19  -2    2.80    5.00
 -13 -19   2   16.80    8.60
 -13  19  -2    3.20    5.80
  13  19   2   -2.30    5.30
 -14 -19  -2   35.40   10.40
  14  19  -2   23.40    6.30
 -14  19   2   38.20    8.30
 -14  19  -2   25.00    7.50
 -14 -19   2   38.10   10.40
 -14  19  -2   32.00    7.20
  14  19   2   31.50    7.30
 -15 -19  -2   10.20   10.50
 -15  19   2   -3.50    7.00
  15  19  -2    1.40    6.10
 -15  19  -2   -3.50    6.70
 -15 -19   2    6.10    9.20
  16  19  -2   45.80    8.80
 -16  19   2   51.99    9.80
 -16 -19  -2   70.69   12.70
  16  19   2   61.79    9.00
 -16  19  -2   62.09    8.90
 -16 -19   2   38.90   10.50
 -17 -19  -2   -1.60   11.40
  17  19  -2   -3.00    7.20
 -17  19   2  -12.10    8.10
 -17  19  -2    1.00    7.80
  17  19   2    3.90    7.80
 -17 -19   2    8.00   10.20
  18  19  -2   14.30    8.60
 -18 -19  -2    4.60   12.60
 -18  19   2   15.20    9.80
 -18 -19   2   11.00   11.20
  18  19   2    5.50    8.60
 -18  19  -2   11.30    9.20
  19  19  -2   23.60    9.20
 -19  19   2   13.20   11.00
 -19  19  -2   23.20   10.30
  19  19   2   13.50    9.20
   0  20  -2   72.19    7.10
   0  20   2   56.99    6.80
   1  20  -2   36.80    5.20
  -1  20   2   47.70    6.80
   1  20  -2   33.00    7.00
  -1  20  -2   28.60    5.10
   1  20   2   41.60    6.10
   2  20  -2   14.80    6.30
  -2  20   2   -7.00    4.60
   2  20  -2    4.50    3.80
   2  20   2    0.40    4.60
  -2  20  -2    1.70    4.10
   3  20  -2    1.30    6.20
  -3  20   2    2.90    4.80
   3  20  -2   -2.30    3.70
   3  20   2   -5.90    3.80
   4  20  -2    3.40    3.70
   4  20  -2   -6.10    6.80
   4  20   2   -0.70    4.10
   4  20   2    7.80    7.90
   5  20  -2   58.09    6.00
   5  20  -2   52.69    8.70
   5  20   2   53.09    6.30
   5  20   2   50.09    9.60
   6  20  -2  332.77   13.60
   6  20  -2  351.36   17.90
   6  20   2  351.96   18.70
   6  20   2  336.47   14.20
   7  20  -2   26.20    4.80
   7  20  -2   20.80    8.50
  -7  20   2   25.30    6.90
   7  20   2    3.90    6.70
   7  20   2   28.50    5.30
  -7  20  -2   14.90    5.80
   8  20  -2   -1.60    4.10
  -8  20   2    9.00    6.40
   8  20  -2    7.70    8.00
  -8  20  -2    0.50    5.40
   8  20   2   -1.00    9.00
   8  20   2   -1.10    5.00
  -9  20   2   15.40    7.40
   9  20  -2   20.10    8.60
  -9 -20  -2   12.70    6.60
   9  20  -2   15.70    4.60
   9  20   2   11.20    9.20
   9  20   2   16.40    5.40
  -9  20  -2   15.40    6.00
  10  20  -2   30.40    9.60
  10  20  -2   23.10    5.10
 -10  20   2   31.40    8.10
  10  20   2   28.50    5.90
 -10  20  -2   40.50    6.90
  10  20   2   23.80   10.10
  11  20  -2   55.49   11.40
 -11 -20  -2   72.49    9.40
  11  20  -2   79.79    7.90
 -11  20   2   77.39    9.10
  11  20   2   86.09   11.00
 -11 -20   2   75.39    7.50
 -11  20  -2   77.09    8.40
  11  20   2   85.09    8.50
  12  20  -2  156.08   10.90
 -12  20   2  185.78   14.00
 -12  20  -2  167.28   11.40
 -12 -20   2  178.38   12.10
  12  20   2  170.18   11.00
  13  20  -2   23.80    6.30
 -13  20   2   24.70    8.20
 -13 -20  -2   13.30    9.80
  13  20   2   21.10    6.70
 -13  20  -2   18.50    6.70
 -13 -20   2   27.90   11.20
 -14 -20  -2   28.70   10.20
  14  20  -2    5.20    6.00
 -14  20   2   19.10    8.60
  14  20   2   -6.80    5.80
 -14  20  -2    0.50    6.20
 -14  20  -2   -7.60    7.50
 -14 -20   2   -3.50    8.20
 -15  20   2   14.60    8.90
 -15 -20  -2   19.90   11.60
  15  20  -2   33.20    7.90
  15  20   2   22.10    7.60
 -15  20  -2    6.60    6.80
 -16 -20  -2   22.80   12.10
 -16  20   2   -1.80    7.50
  16  20  -2   13.40    7.30
  16  20   2    0.60    7.20
 -16  20  -2   20.90    7.90
 -16 -20   2   14.40    9.80
 -17  20   2   -2.20    9.50
 -17 -20  -2   23.70   12.10
  17  20  -2  -10.20    8.40
 -17 -20   2    2.60   10.80
  17  20   2   -6.80    8.10
 -17  20  -2    2.60    8.50
 -18 -20  -2   53.49   15.20
  18  20  -2   54.49   10.00
 -18  20   2   37.70   10.80
  18  20   2   36.30    9.50
 -18  20  -2   20.00   10.10
   0  21   2    1.00    4.90
   0  21  -2    4.00    4.10
  -1  21   2   44.50    6.60
   1  21  -2   37.10    5.80
   1  21  -2   38.60    8.20
  -1  21  -2   39.30    5.70
   1  21   2   38.00    6.30
   2  21  -2    7.40    4.20
  -2  21   2   11.00    4.90
   2  21  -2    4.00    7.10
  -2  21  -2   17.40    4.80
   2  21   2    7.80    5.10
   3  21  -2  -10.40    6.50
   3  21  -2    5.60    4.10
  -3  21   2   -5.10    5.00
   3  21   2   -6.80    7.70
   3  21   2   -3.70    4.10
   4  21  -2   89.49    7.60
   4  21  -2   78.29    9.90
   4  21   2   73.59    7.60
   4  21   2  106.19   11.70
   5  21  -2  101.79   11.10
   5  21  -2   84.09    7.40
   5  21   2  113.99   11.50
   5  21   2   94.09    7.90
   6  21  -2    8.50    4.00
   6  21  -2   13.60    8.40
   6  21   2    7.40    8.60
   6  21   2   -1.80    4.30
  -7  21   2   24.00    7.70
   7  21  -2   28.60    9.30
   7  21  -2   30.50    5.30
   7  21   2    2.90    9.50
   7  21   2   36.50    6.30
  -7  21  -2   34.90    7.20
   8  21  -2   38.90    5.70
   8  21  -2   24.60    9.40
  -8  21   2   41.00    8.60
   8  21   2   32.10   10.30
   8  21   2   33.20    6.20
  -8  21  -2   32.20    7.10
   9  21  -2    2.20    4.70
  -9  21   2    3.60    7.40
   9  21  -2    1.80    8.40
  -9  21  -2   10.60    6.40
   9  21   2   20.10    9.90
   9  21   2   12.90    5.40
  10  21  -2   33.30   10.20
  10  21  -2   25.20    5.80
 -10 -21  -2    6.60   10.10
 -10  21   2   28.90    7.40
 -10  21  -2   11.60    6.30
  10  21   2   -0.30   10.20
  10  21   2   17.80    5.70
  11  21  -2    6.70    5.60
 -11 -21  -2    4.70    8.00
 -11  21   2   -5.70    7.70
 -11  21  -2   -2.70    6.10
  11  21   2   -2.20    5.10
  12  21  -2   -1.60    5.00
 -12  21   2   16.10    8.10
 -12  21  -2   16.00    6.90
  12  21   2   19.60    6.70
 -12 -21   2   10.80    6.60
  13  21  -2    0.00    5.40
 -13 -21  -2    8.20    9.80
 -13  21   2    8.70    8.20
 -13  21  -2    4.70    6.50
  13  21   2   -0.90    6.10
 -13 -21   2    6.80    7.30
 -14 -21  -2  169.08   17.00
  14  21  -2  171.58   12.80
 -14  21   2  157.58   14.20
 -14  21  -2  170.78   13.10
  15  21  -2    9.00    8.70
 -15  21   2   -8.20    8.40
 -15 -21  -2  -13.00   10.40
 -15 -21   2    3.40    8.70
  15  21   2    8.50    7.30
 -15  21  -2   -2.30    7.10
  16  21  -2   55.09    9.10
 -16 -21  -2   42.10   12.50
 -16  21   2   28.40    9.80
  16  21   2   32.80    8.80
 -16 -21   2   35.10   12.60
 -16  21  -2   60.89    9.70
 -17 -21  -2   28.20   16.60
  17  21  -2    0.40    8.00
 -17  21   2   -6.50    9.60
 -17  21  -2    1.90    8.40
  17  21   2    3.90    8.30
   0  22   2    3.80    5.00
   0  22  -2    9.80    4.60
   0  22  -2  -11.70    7.20
  -1  22   2    3.30    5.20
   1  22  -2   -4.90    4.20
   1  22  -2   -3.70    7.10
   1  22   2   -8.20    5.10
  -1  22  -2   14.00    5.10
  -2  22   2  -11.50    5.20
   2  22  -2    3.20    4.60
   2  22  -2    5.00    7.30
  -2  22  -2    4.90    4.90
   2  22   2   -6.40    4.60
   3  22  -2   11.50    7.70
   3  22  -2    9.70    4.80
  -3  22   2    6.30    6.30
   3  22   2    5.90    8.70
   3  22   2    2.10    4.80
   4  22  -2   25.80    9.10
   4  22  -2   30.10    5.20
  -4  22   2   27.00    6.90
   4  22   2   30.00    6.40
   4  22   2   21.60    9.10
   5  22  -2   14.10    4.70
   5  22  -2   42.70    9.30
   5  22   2   30.70    9.80
   5  22   2    7.20    5.40
   6  22  -2   96.69    8.20
   6  22  -2  117.39   12.30
   6  22   2  102.29   12.60
   6  22   2   99.69    8.50
   7  22  -2    4.10    4.60
   7  22  -2    6.30    9.20
  -7  22   2    4.00    7.30
  -7  22  -2    4.10    6.20
   7  22   2   -2.10    9.60
   7  22   2   -8.10    5.00
   8  22  -2   -0.90    9.60
  -8  22   2   -4.50    7.40
   8  22  -2   -3.50    4.20
  -8  22  -2   -1.90    6.30
   8  22   2   -7.40    9.20
   8  22   2   10.70    5.40
  -9  22   2   86.79   10.30
   9  22  -2   80.29    7.80
   9  22  -2   77.69   11.90
   9  22   2   89.09    8.70
   9  22   2   70.99   12.90
  -9  22  -2   81.19    9.30
 -10  22   2  182.08   14.70
  10  22  -2  170.78   10.30
 -10  22  -2  159.88   12.70
  10  22   2  165.58   11.00
  11  22  -2    6.90    5.00
 -11  22   2  -12.20    7.60
 -11  22  -2   -4.30    6.60
  11  22   2    7.30    6.40
  12  22  -2   10.40    6.10
 -12 -22  -2    1.70    9.10
 -12  22   2   -1.20    8.40
 -12  22  -2    9.70    6.90
  12  22   2    4.60    6.20
  13  22  -2   -8.60    6.10
 -13 -22  -2   20.40   10.20
 -13  22   2    1.70    8.50
  13  22   2   -4.30    6.80
 -13  22  -2   -7.00    6.50
 -13 -22   2    6.80    6.40
 -14  22   2   23.50    9.50
 -14 -22  -2   25.90   10.70
  14  22  -2   26.30    7.60
  14  22   2   26.10    8.00
 -14  22  -2   26.80    8.20
 -14 -22   2   23.00    7.80
 -15  22   2   13.50    9.10
 -15 -22  -2    9.10   10.90
  15  22  -2   -6.60    6.60
  15  22   2   -6.10    7.80
 -15  22  -2    0.30    7.90
 -16  22   2   -8.30    9.00
  16  22  -2   -3.90    8.30
 -16  22  -2   -3.60    8.20
  16  22   2  -12.90    8.10
 -17  22   2   11.80   10.80
  17  22  -2   10.90    8.50
 -17  22  -2    7.70    9.30
  17  22   2    1.40    8.40
   0  23  -2   -0.80    4.80
   0  23  -2   -6.40    7.90
   0  23   2    3.90    5.10
   1  23  -2   60.19    7.10
   1  23  -2   32.30    8.50
  -1  23   2   58.69    7.70
  -1  23  -2   62.49    7.30
   1  23   2   47.30    6.90
   2  23  -2   45.20    6.20
   2  23  -2   43.20    9.10
  -2  23   2   44.00    7.80
  -2  23  -2   34.60    6.50
   2  23   2   39.70    6.70
   3  23  -2    3.30    4.80
   3  23  -2  -19.80    7.80
  -3  23   2    2.70    6.00
   3  23   2   -5.20    9.10
   3  23   2   10.70    5.60
  -3  23  -2   -1.40    5.30
   4  23  -2   21.20    9.20
   4  23  -2   13.90    4.90
  -4  23   2   -2.40    5.80
   4  23   2   15.70    5.60
   4  23   2   24.10   10.20
   5  23  -2   43.60   16.30
   5  23  -2   72.59    7.20
   5  23   2   63.19   11.90
   5  23   2   61.89    7.80
   6  23  -2    9.00    4.80
   6  23  -2   -7.00    9.40
   6  23   2   24.20    6.00
   6  23   2    7.20   10.20
  -7  23   2   54.69    9.60
   7  23  -2   54.79    6.50
   7  23  -2   71.99   12.60
  -7  23  -2   55.39    8.80
   7  23   2   59.69    7.70
   7  23   2   55.29   11.30
   8  23  -2   85.89   12.60
   8  23  -2   85.99    8.60
  -8  23   2   80.99   10.60
  -8  23  -2   82.09    9.60
   8  23   2   99.89    9.40
   8  23   2  100.69   13.60
  -9  23   2    9.40    8.40
   9  23  -2    9.10   12.60
   9  23  -2    8.80    5.70
  -9  23  -2   17.40    7.40
   9  23   2   23.40    6.40
  10  23  -2   17.50    6.10
 -10  23   2   10.20    8.50
  10  23   2   12.40    6.70
 -10  23  -2    6.60    7.30
 -11  23   2   51.49   10.90
  11  23  -2   60.99    8.20
  11  23   2   40.10    7.70
 -11  23  -2   55.09    8.60
  12  23  -2  -12.60    5.40
 -12  23   2   -3.90    8.70
 -12 -23  -2    6.70    8.90
  12  23   2  -10.90    6.20
 -12  23  -2   -4.80    6.90
 -13  23   2  -10.30    8.80
  13  23  -2    1.30    6.10
 -13  23  -2    3.20    7.60
  13  23   2    6.50    7.20
  14  23  -2    8.10    7.60
 -14  23   2   20.50    9.60
 -14 -23  -2    8.30   10.20
  14  23   2   15.00    7.60
 -14  23  -2   12.50    7.80
  15  23  -2   -4.70    8.00
 -15  23   2    6.20   10.10
  15  23   2   -0.20    8.00
 -15  23  -2   10.70    8.00
 -16  23   2   53.09   11.70
  16  23  -2   51.09    9.60
  16  23   2   37.20    9.80
 -16  23  -2   29.00    9.80
   0  24  -2   61.59   10.90
   0  24   2   57.79    8.30
   0  24  -2   47.10    7.20
   1  24  -2    1.80    5.30
  -1  24   2    7.20    6.40
   1  24  -2    5.00    8.50
   1  24   2    6.40    5.70
  -1  24  -2   -0.30    7.80
  -1  24  -2   10.30    6.10
   2  24  -2   51.19    6.80
  -2  24   2   47.60    8.20
   2  24  -2   53.69   10.90
  -2  24  -2   28.40    7.10
   2  24   2   25.40   11.40
   2  24   2   40.50    6.80
  -3  24   2   66.09    8.90
   3  24  -2   96.99    9.00
   3  24  -2   85.89   11.60
  -3  24  -2   70.69    8.50
   3  24   2   83.49    8.50
   3  24   2   91.49   13.20
   4  24  -2   45.30   10.40
  -4  24   2   27.50    7.30
   4  24  -2   31.20    6.10
   4  24   2   29.10    7.00
   4  24   2   27.30   10.70
   5  24  -2   24.30   11.10
   5  24  -2   -3.60    4.90
  -5  24   2    3.40    6.90
   5  24   2   -5.70    4.80
   5  24   2    2.90   10.40
   6  24  -2  188.48   17.40
   6  24  -2  160.28   10.50
   6  24   2  169.98   16.10
   6  24   2  174.18   12.00
  -7  24   2    8.40    8.90
   7  24  -2   -0.20    4.80
   7  24  -2    7.70   10.60
  -7  24  -2    2.20    7.10
   7  24   2   -0.20    5.70
   8  24  -2   58.49    7.50
   8  24  -2   78.89   15.80
  -8  24   2   56.49   10.40
  -8  24  -2   61.59    9.60
   8  24   2   56.69    7.50
  -9  24   2    1.20    9.20
   9  24  -2    1.60    5.70
   9  24   2    6.70    6.50
  -9  24  -2    7.80    7.70
  10  24  -2    2.70    6.00
 -10  24   2   10.90    8.10
 -10  24  -2   -2.50    7.30
  10  24   2    9.10    7.10
 -11  24   2   20.60    9.50
  11  24  -2   17.90    6.40
  11  24   2   22.10    6.90
 -11  24  -2   32.70    8.70
 -12  24   2   62.69   11.60
  12  24  -2   50.79    8.40
 -12  24  -2   45.90    9.10
 -13  24   2   61.99   11.80
 -13  24  -2   63.59    9.30
  13  24   2   49.50    9.00
 -14  24   2   20.80   10.40
  14  24  -2    6.90    7.20
  14  24   2    5.90    8.10
 -14  24  -2   15.30    8.70
 -15  24   2   -0.70   10.10
  15  24  -2   11.70    8.40
  15  24   2    7.00    8.50
 -15  24  -2   10.30    9.00
   0  25  -2  -11.70    5.20
   0  25  -2   -8.60    9.70
   0  25   2    0.80    6.30
   1  25  -2  -12.20    8.90
   1  25  -2   -6.80    5.90
  -1  25   2   -8.40    6.20
  -1  25  -2   -0.70    5.20
   1  25   2   -5.40    5.90
  -1  25  -2  -13.60    9.20
  -2  25   2   13.60    6.80
   2  25  -2   11.60    5.90
   2  25  -2   10.30   10.20
  -2  25  -2    6.50    6.10
   2  25   2   10.90    5.90
   2  25   2   13.30   10.70
   3  25  -2  -16.20   10.20
  -3  25   2   -3.10    6.90
   3  25  -2    8.30    5.50
  -3  25  -2    3.40    6.60
   3  25   2   -4.40    6.00
   3  25   2   12.40   11.00
   4  25  -2   36.30    6.60
   4  25  -2   60.89   12.00
  -4  25   2   58.49    9.00
   4  25   2   25.40   11.40
   4  25   2   51.39    7.70
  -4  25  -2   48.90    8.50
  -5  25   2   13.90    8.10
   5  25  -2   10.70   10.50
   5  25  -2   12.20    5.70
   5  25   2   17.60   12.20
   5  25   2   22.70    6.90
   6  25  -2   29.00    6.40
   6  25  -2   11.30   11.20
   6  25   2   11.40    6.90
  -7  25   2   -2.30    8.80
   7  25  -2    9.70   13.30
   7  25  -2    6.40    5.90
   7  25   2   -5.30    5.70
  -7  25  -2    4.80    7.70
  -8  25   2   -9.10    8.90
   8  25  -2    7.60    6.10
  -8  25  -2    4.20    8.30
   8  25   2    6.80    6.30
   9  25  -2    7.60    6.40
  -9  25   2   13.30   10.40
  -9  25  -2   15.80    8.40
   9  25   2   15.90    7.10
  10  25  -2   28.40    7.30
 -10  25   2   26.40    9.90
  10  25   2   34.20    7.90
 -10  25  -2   26.20    9.10
 -11  25   2    4.30    9.30
  11  25  -2   -1.60    6.10
 -11  25  -2    1.90    8.20
 -12  25   2   -3.70    9.50
  12  25  -2    1.30    7.90
  12  25   2    5.10    8.00
 -12  25  -2   27.30    8.80
 -13  25   2   -9.00   10.10
  13  25  -2  -12.70    7.80
 -13  25  -2    8.00    8.50
  13  25   2   -2.50    8.20
 -14  25   2    9.80   10.20
  14  25  -2   -5.00    8.20
 -14  25  -2    7.30    8.90
  14  25   2   14.30    9.00
   0  26  -2   20.80    6.90
   0  26   2   32.40    7.40
   0  26  -2   23.20   11.10
  -1  26   2   25.60    7.70
   1  26  -2   13.60   10.40
   1  26  -2   30.10    7.00
  -1  26  -2   18.40   11.10
   1  26   2   17.10    7.30
  -1  26  -2    9.80    6.80
  -2  26   2   37.70    8.60
   2  26  -2   31.60    6.90
   2  26  -2   59.49   11.90
  -2  26  -2   41.60   11.50
  -2  26  -2   43.40    8.10
   2  26   2   44.40   12.40
   2  26   2   31.10    7.50
  -3  26   2    5.20    7.80
   3  26  -2  -21.80   11.50
   3  26  -2   10.40    5.90
   3  26   2    8.70    7.10
  -3  26  -2    4.90    7.20
   3  26   2   -8.40   11.20
   4  26  -2   25.70   11.70
  -4  26   2   -2.00    7.60
   4  26  -2    9.70    6.00
  -4  26  -2   -3.50    7.20
   4  26   2    9.00    6.50
   4  26   2    2.30   13.40
  -5  26   2    1.40    7.50
   5  26  -2   -4.70   11.80
   5  26  -2    2.30    5.60
   5  26   2   -8.10    5.80
  -5  26  -2   -2.70    7.50
   6  26  -2   11.30    6.00
  -6  26   2   11.60    8.10
   6  26   2   -1.10    6.50
  -7  26   2    4.00    9.30
   7  26  -2   -2.40    6.00
   7  26   2  -12.60    6.30
  -7  26  -2   10.80    8.80
  -8  26   2   -5.80    9.90
   8  26  -2    0.70    6.20
  -8  26  -2   -9.30    8.70
   8  26   2    2.30    6.60
   9  26  -2    8.20    6.70
  -9  26   2   -4.60   10.30
  -9  26  -2   -3.30    8.50
   9  26   2   -7.90    5.80
  10  26  -2   -0.80    6.50
 -10  26   2   -1.00   10.20
 -10  26  -2    0.70    8.90
  10  26   2  -14.10    8.60
  11  26  -2  -11.40    6.80
 -11  26   2   -0.30    9.80
  11  26   2   -1.30    7.20
 -11  26  -2    0.40    9.00
  12  26  -2   20.30    8.50
 -12  26   2   31.00   11.60
 -12  26  -2   16.20    9.20
  12  26   2   39.00    8.90
  13  26  -2   10.40    8.70
 -13  26   2   -8.80   10.90
  13  26   2    8.30    9.10
 -13  26  -2    4.40    8.90
   0  27   2    4.40    7.80
   0  27  -2    9.10    6.80
   0  27  -2    9.20   11.00
   1  27  -2   12.20    7.20
   1  27  -2   25.70   11.80
  -1  27   2    6.30    7.70
   1  27   2    9.30   13.10
  -1  27  -2   21.90   12.30
  -1  27  -2   23.40    7.90
   1  27   2   24.70    7.80
   2  27  -2   -6.00    6.40
   2  27  -2   -1.90   11.00
  -2  27   2   11.20    7.80
   2  27   2   -4.60    6.60
   2  27   2   14.40   12.70
  -2  27  -2   15.50    7.60
  -2  27  -2  -21.10   11.40
   3  27  -2   17.90   11.90
   3  27  -2   44.00    7.90
  -3  27   2   14.80    8.40
  -3  27  -2   22.20    8.10
   3  27   2   29.50    8.20
   4  27  -2  124.09   15.20
   4  27  -2  122.09   11.10
  -4  27   2  127.79   12.70
  -4  27  -2  104.49   11.30
   4  27   2  124.49   12.40
   5  27  -2  -12.60    5.90
  -5  27   2   -6.40    8.60
   5  27   2    3.10    6.90
  -5  27  -2   -1.80    7.80
   6  27  -2   -2.60    6.50
  -6  27   2   -1.30    8.40
   6  27   2   -0.60    7.40
  -7  27   2    0.70    9.30
   7  27  -2    1.50    6.30
  -7  27   2   14.50   11.10
   7  27   2   -5.00    6.80
  -7  27  -2  -11.80    9.00
   8  27  -2   10.10    6.80
  -8  27   2   15.80   11.50
   8  27   2   48.00    8.90
  -8  27  -2   27.40   10.00
   9  27  -2   22.00    7.70
  -9  27   2   28.80   11.50
  -9  27  -2   36.40   10.50
   9  27   2   30.10    8.70
  10  27  -2   78.59    9.70
 -10  27   2   77.59   12.70
 -10  27  -2   60.39   11.10
  10  27   2   45.00    9.90
 -11  27   2   -3.80   11.10
 -11  27  -2   12.10    9.70
  11  27   2  -12.20    7.70
   0  28  -2  194.58   13.80
   0  28  -2  181.78   17.00
   0  28   2  206.58   15.10
  -1  28   2   -3.00    8.30
   1  28  -2    8.10   11.80
   1  28  -2    3.50    7.00
  -1  28  -2    0.40   11.00
  -1  28  -2    8.80    7.80
   1  28   2   -3.10    7.50
  -2  28   2   -1.60    8.30
   2  28  -2  -12.50   12.00
   2  28  -2    0.20    6.80
  -2  28  -2    8.70   12.70
   2  28   2   12.30    8.00
  -2  28  -2    3.40    7.70
   3  28  -2    9.30    7.20
   3  28  -2   -0.20   13.40
  -3  28   2   -1.00    8.50
  -3  28  -2    9.30    7.90
   3  28   2    2.90    7.90
  -3  28  -2    6.50   12.50
  -4  28   2  106.99   12.50
   4  28  -2   83.29    9.60
  -4  28  -2   72.79   10.60
   4  28   2   97.49   10.80
  -5  28   2   52.09   11.30
   5  28  -2   46.40    8.10
  -5  28  -2   43.00    9.60
   5  28   2   22.70    8.50
   6  28  -2  112.29   11.50
  -6  28   2  133.59   13.70
  -6  28  -2  111.19   12.90
   6  28   2  129.59   13.00
   7  28  -2    1.20    6.90
  -7  28   2   20.00   11.40
  -7  28   2    9.60   10.40
  -7  28  -2   -0.10   10.30
   7  28   2   11.30    7.60
  -8  28   2   16.80   11.50
  -8  28   2    7.60   11.40
   8  28  -2    5.90    7.30
  -8  28  -2    7.10   10.60
   8  28   2    1.20   13.70
  -9  28   2   -6.80   10.70
   9  28  -2   -3.00    7.20
   9  28   2   12.10    8.90
  -9  28  -2   10.60   10.70
 -10  28   2   -2.40   11.90
  10  28   2   -4.50    8.70
 -10  28  -2    6.60   10.70
   0  29  -2    8.30    8.10
   0  29   2   25.20    9.30
   0  29  -2    2.60   13.70
  -1  29   2   41.20   10.40
   1  29  -2   64.99   15.00
   1  29  -2   36.80    8.90
  -1  29  -2   40.40    9.30
   1  29   2   48.40   10.10
  -1  29  -2   41.30   14.00
   2  29  -2   11.80    8.00
  -2  29   2   29.40   10.10
  -2  29  -2    8.80    8.70
  -2  29  -2   -1.60   13.60
   2  29   2   15.70    8.90
  -3  29   2   -3.40    8.90
   3  29  -2   21.10    7.90
  -3  29  -2   18.70   13.20
  -3  29  -2    6.90    9.10
   3  29   2    9.50    8.60
  -4  29   2   23.80   10.50
   4  29  -2    8.60    7.90
  -4  29  -2    2.80   12.90
   4  29   2    3.70    8.00
  -4  29  -2  -16.70    8.80
   5  29  -2    9.80    7.90
  -5  29   2    6.00   10.60
  -5  29  -2    1.40    9.80
   5  29   2   -1.30    7.80
   6  29  -2   10.80    7.50
  -6  29   2   -5.60   10.40
   6  29   2   -6.00    7.60
  -6  29  -2    1.30    9.90
  -7  29   2   11.70   11.10
  -7  29   2    4.20   12.50
   7  29  -2   15.30    8.20
  -7  29  -2    0.70   11.00
  -7  29  -2    5.30   10.60
   8  29  -2   -4.10    7.90
  -8  29   2   -0.60   12.20
  -8  29   2   13.90   12.90
   8  29   2    3.20    8.70
  -8  29  -2   12.00   11.40
   0  30   2  190.78   16.40
   0  30  -2  151.38   14.90
   1  30  -2    9.90    8.50
  -1  30   2    9.00    9.30
   1  30   2   -1.20    9.20
  -1  30  -2   23.10    9.40
  -1  30  -2   14.70   15.20
  -2  30   2   48.10   11.20
   2  30  -2   40.00    9.30
   2  30   2   54.79   10.90
  -2  30  -2   41.40   15.50
  -2  30  -2   50.49   10.60
   3  30  -2    7.30    8.10
  -3  30   2   -3.70   10.00
  -3  30  -2   -6.30    9.20
   3  30   2   10.80    9.20
  -3  30  -2    7.40   14.20
  -4  30   2    9.70   11.30
   4  30  -2    5.20    8.30
  -4  30  -2   14.90   14.40
  -4  30  -2   -7.80    9.70
   4  30   2    9.00    9.10
  -5  30   2   14.00   10.90
   5  30  -2    5.00    8.80
  -5  30  -2    9.30   10.80
   5  30   2  -14.00    9.70
   0   0  -3    0.50    0.50
  -1   0  -3   -0.50    0.40
  -1   0   3    0.80    0.70
   2   0  -3   -0.40    1.00
  -2   0   3    1.00    0.90
  -2   0  -3    0.30    0.60
   2   0   3   -0.10    0.50
  -2   0   3    0.30    0.70
   3   0  -3   -0.40    0.80
  -3   0  -3   -0.10    0.80
   3   0   3   -0.70    1.00
  -3   0  -3   -0.40    0.90
  -3   0   3   -1.20    1.00
   3   0   3   -0.30    0.80
   3   0  -3   -0.40    0.90
  -3   0   3   -1.00    0.80
  -4   0  -3    1.60    1.30
   4   0   3    0.80    1.20
   4   0  -3   -2.90    1.40
   4   0   3    0.60    1.00
  -4   0   3    0.80    1.10
  -4   0   3    0.60    1.20
  -4   0  -3    0.80    1.10
   4   0  -3   -1.10    1.00
  -5   0  -3   -2.00    1.10
  -5   0  -3   -0.60    1.50
   5   0  -3   -2.20    1.00
   5   0  -3   -2.30    1.60
  -5   0   3    0.10    1.30
   5   0   3    1.10    1.50
  -5   0   3   -0.50    1.20
  -6   0  -3   -3.90    2.80
   6   0  -3    2.70    2.00
   6   0   3    0.40    1.30
   6   0  -3   -1.40    1.30
  -6   0  -3   -0.10    1.40
  -6   0   3   -0.50    1.30
  -6   0   3    0.40    1.60
   6   0   3   -1.20    1.80
   7   0  -3   -0.50    1.50
  -7   0  -3   -1.90    1.90
   7   0   3   -1.00    1.90
   7   0  -3    0.20    1.60
   7   0   3    0.00    1.50
  -7   0  -3    0.00    1.60
  -7   0   3   -0.60    1.80
  -7   0   3    1.20    2.20
  -8   0   3    1.80    2.20
  -8   0  -3    1.70    2.30
   8   0  -3   -0.80    1.80
  -8   0   3    2.90    2.10
   8   0   3    0.70    1.70
   8   0  -3   -0.50    2.50
   8   0   3   -0.60    2.30
  -8   0  -3   -1.60    1.70
  -9   0  -3    1.30    2.50
  -9   0  -3    1.50    2.20
  -9   0   3    0.30    2.40
   9   0   3    3.10    2.80
   9   0   3    0.60    2.00
   9   0  -3    2.90    3.00
  -9   0   3    5.00    2.90
   9   0  -3   -0.70    2.00
 -10   0   3   -2.70    2.60
  10   0  -3    4.30    3.30
  10   0   3    0.80    2.90
  10   0   3   -0.40    2.30
 -10   0   3   -0.70    2.30
 -10   0  -3   -4.40    2.90
 -10   0  -3   -0.50    3.00
  10   0  -3    0.90    1.90
 -11   0   3   -0.40    2.90
  11   0  -3   -2.20    3.70
  11   0   3   -1.90    3.20
 -11   0  -3    1.70    3.40
  11   0  -3   -2.10    2.50
 -11   0  -3   -1.80    2.80
  11   0   3    1.80    2.40
 -11   0   3   -0.50    3.60
 -12   0   3    2.00    4.20
  12   0  -3    8.30    4.60
  12   0   3    1.30    3.10
  12   0  -3    0.60    2.70
 -12   0  -3    0.70    3.60
 -13   0   3    1.60    3.70
  13   0   3   -0.20    4.30
  13   0  -3   -4.10    3.40
  13   0   3   -6.20    2.90
 -13   0  -3    0.20    4.10
  13   0  -3   -0.30    2.80
 -13   0  -3    1.30    3.70
 -13   0   3    4.90    4.70
 -14   0   3   -2.60    3.80
  14   0  -3   -2.50    3.10
 -14   0   3   -6.90    4.60
  14   0  -3   -5.40    5.20
 -14   0  -3   -1.20    4.10
  14   0   3   -0.10    4.50
  14   0   3    1.50    3.50
 -14   0  -3   -4.80    4.70
  15   0  -3   -3.20    5.90
  15   0   3   -4.60    3.60
 -15   0   3    5.30    5.90
 -15   0  -3   -2.50    4.30
 -15   0   3    1.60    4.40
  15   0  -3    3.10    3.80
 -15   0  -3   -9.10    5.00
  15   0   3   -8.30    5.10
  16   0   3  -10.50    5.80
  16   0  -3    4.40    6.80
  16   0  -3   -0.70    4.30
 -16   0   3   -0.30    6.20
  16   0   3   -1.40    4.20
 -16   0  -3   -6.00    5.40
 -16   0   3    5.00    5.20
 -16   0  -3   -2.70    4.90
 -17   0  -3   -4.50    5.30
  17   0   3    1.40    4.40
  17   0  -3  -14.90    7.20
 -17   0   3   -7.00    6.50
 -17   0  -3    4.20    6.30
 -17   0   3   -1.20    5.20
  17   0   3    8.50    7.00
  17   0  -3   -2.10    4.90
  18   0   3    2.50    8.10
 -18   0  -3    5.10    5.60
  18   0   3    3.70    5.30
  18   0  -3   17.30    8.80
 -18   0   3   -8.40    7.30
 -18   0  -3   12.40    7.60
 -18   0   3   13.40    6.10
 -19   0  -3    4.40    8.50
  19   0   3    1.40    8.50
 -19   0   3    3.50    8.50
  19   0   3   -2.10    5.90
  19   0  -3   12.40    9.50
 -20   0   3   -6.80    9.00
 -20   0  -3   -3.40    8.80
  20   0   3   -1.60    9.40
  20   0   3    0.60    6.30
 -21   0   3  -13.20   11.70
 -21   0  -3   -7.40    9.60
  21   0   3   -2.90    6.80
 -22   0   3  -10.60   11.30
 -22   0  -3  -13.70   12.60
 -23   0   3    1.60   11.60
 -23   0  -3    6.30   12.60
 -24   0  -3   -0.10   12.70
 -24   0   3    5.90   14.10
   0  -1  -3    0.30    0.70
   0  -1   3   -0.60    0.40
   0   1  -3    0.10    0.30
  -1  -1  -3   23.40    1.40
   1  -1   3   19.80    1.10
  -1   1   3   20.70    1.50
  -1  -1   3   21.70    1.30
  -1   1  -3   20.60    1.00
  -1  -1   3   22.90    1.00
   2  -1   3  715.93   19.90
  -2   1   3  733.33   20.80
   2   1  -3  672.43   20.00
  -2  -1  -3  739.73   20.20
   2   1  -3  790.02   20.60
   2  -1   3  709.83   19.90
  -2   1  -3  700.13   19.90
   2  -1  -3  718.73   20.80
  -2  -1   3  716.93   20.00
   2   1   3  718.93   20.20
  -2  -1   3  719.33   20.50
   3  -1   3   38.20    2.10
  -3  -1  -3   38.60    2.20
  -3   1   3   38.20    2.40
   3   1  -3   42.50    2.60
   3  -1   3   37.20    1.90
   3   1  -3   35.80    2.00
   3   1   3   33.80    2.50
  -3  -1   3   40.10    2.10
   3   1   3   37.30    2.10
  -3  -1   3   39.30    2.60
  -3   1  -3   37.60    2.10
   3  -1  -3   41.60    2.80
  -3   1  -3   38.40    2.10
  -4  -1  -3 1120.89   30.90
   4  -1   3 1083.19   30.90
   4   1  -3 1056.09   30.80
  -4   1   3 1128.69   31.00
  -4   1   3 1117.19   31.50
   4  -1   3 1083.49   30.70
   4   1  -3 1080.99   31.50
  -4  -1  -3 1108.59   31.50
  -4  -1   3 1131.79   30.90
   4   1   3 1092.39   30.90
  -4  -1   3 1090.59   31.50
  -4   1  -3 1078.19   31.00
  -4   1  -3 1123.19   30.80
   4  -1  -3 1115.79   31.70
   4   1   3 1156.28   31.50
  -5  -1  -3   95.99    4.70
  -5  -1  -3   93.49    4.10
   5  -1   3   86.69    4.40
   5   1  -3   90.69    4.40
   5   1  -3   77.99    4.40
  -5   1   3   89.29    4.60
   5  -1   3   93.79    4.20
  -5   1   3   92.49    4.20
  -5   1  -3   92.89    4.20
  -5  -1   3   96.19    4.10
   5   1   3   91.29    4.00
   5   1   3   97.39    4.70
  -5   1  -3   96.49    4.00
  -5  -1   3   89.09    4.80
   5  -1  -3   92.99    4.80
   6   1  -3   17.70    2.70
   6  -1   3   15.10    2.20
   6   1  -3   14.90    1.90
  -6   1   3   15.10    2.50
   6  -1   3   16.20    1.90
  -6  -1  -3   11.10    2.60
  -6  -1  -3   17.40    2.00
  -6   1   3   14.40    2.20
   6   1   3   16.50    2.60
   6  -1  -3   16.40    2.80
  -6   1  -3   16.40    2.30
  -6  -1   3   12.70    2.50
  -6  -1   3   15.00    2.20
   6   1   3   13.60    2.00
  -6   1  -3   14.90    2.10
  -7  -1  -3   48.50    3.60
  -7   1   3   48.00    3.70
   7  -1   3   52.29    3.90
  -7   1   3   50.29    4.10
   7   1  -3   51.89    3.40
   7   1  -3   56.59    4.00
  -7  -1  -3   51.69    4.30
   7  -1   3   54.49    3.40
  -7  -1   3   49.80    3.60
  -7   1  -3   50.29    3.50
   7   1   3   59.09    4.40
   7  -1  -3   58.69    4.10
  -7   1  -3   52.99    4.00
   7  -1  -3   51.99    3.20
  -7  -1   3   62.59    4.60
   7   1   3   53.19    3.40
  -8  -1  -3  195.48    8.80
  -8   1   3  205.68    8.10
   8   1  -3  216.08    9.10
   8  -1   3  212.28    8.40
   8  -1   3  196.78    7.70
  -8   1   3  197.68    8.70
   8   1  -3  198.08    7.70
  -8  -1  -3  195.38    8.00
  -8  -1   3  203.88    9.10
   8  -1  -3  206.08    8.00
  -8  -1   3  218.08    8.10
   8  -1  -3  206.08    9.00
   8   1   3  212.78    8.00
  -8   1  -3  221.88    8.10
  -8   1  -3  208.98    8.50
   8   1   3  221.68    9.00
  -9  -1  -3   97.39    6.30
   9  -1   3  102.09    5.90
  -9   1   3   83.49    6.20
   9   1  -3  106.49    5.50
   9   1  -3  110.89    6.20
  -9   1   3   99.79    5.20
  -9  -1  -3  106.09    5.60
   9  -1   3   95.59    5.10
  -9  -1   3   84.19    6.40
  -9  -1   3   88.39    5.50
   9  -1  -3   94.79    5.30
   9  -1  -3  101.79    6.00
   9   1   3   94.19    5.20
  -9   1  -3  101.19    5.50
  -9   1  -3   94.89    6.00
   9   1   3  103.09    6.40
 -10  -1  -3  141.09    8.10
 -10   1   3  124.29    7.90
  10   1  -3  136.59    8.10
  10   1  -3  135.29    6.70
 -10  -1  -3  119.29    7.80
  10  -1   3  128.79    6.40
 -10   1   3  138.99    8.00
  10  -1   3  144.89    7.30
 -10  -1   3  137.29    8.30
  10   1   3  140.19    6.70
  10   1   3  142.59    7.70
 -10   1  -3  126.39    7.30
  10  -1  -3  130.69    7.30
 -10  -1   3  134.49    6.80
 -10   1  -3  134.29    7.10
  10  -1  -3  135.59    6.80
 -11  -1  -3  335.67   12.30
  11  -1   3  323.67   11.90
 -11  -1  -3  328.27   13.70
  11   1  -3  316.57   13.40
 -11   1   3  327.27   13.50
  11  -1   3  339.17   12.80
 -11   1   3  343.17   12.50
  11   1  -3  329.77   12.20
  11   1   3  322.87   12.00
 -11  -1   3  320.37   13.80
  11   1   3  330.17   13.20
 -11   1  -3  320.47   13.40
 -11  -1   3  315.57   12.20
 -11   1  -3  333.37   12.30
  11  -1  -3  325.77   12.20
  12  -1   3   41.90    4.50
  12   1  -3   46.10    4.80
  12  -1   3   52.69    5.60
 -12   1   3   45.10    5.80
  12   1  -3   50.39    6.20
 -12  -1  -3   38.40    5.70
 -12  -1   3   40.00    6.10
  12   1   3   41.50    5.70
 -12   1  -3   35.70    5.30
  12   1   3   49.00    5.00
  12  -1  -3   42.70    4.70
  12  -1  -3   48.80    6.10
 -12  -1   3   57.79    5.80
 -13  -1  -3  123.89    9.00
  13  -1   3  133.79    8.70
  13   1  -3  117.39    7.30
  13   1  -3  126.69    8.40
 -13  -1  -3  126.59    7.80
  13  -1   3  131.09    7.40
 -13   1   3  138.49    8.10
 -13   1   3  114.79    9.00
  13   1   3  126.59    8.90
 -13   1  -3  113.19    8.60
  13  -1  -3  129.99    8.40
[truncated: 2,781,818 more chars]
