# Supplementary material for: ([2.2.2]Cryptand)potassium (4-methyl­benzene­thiol­ato)[5,10,15,20-tetra­kis­(4-chloro­phen­yl)porphyr­inato]manganate(II) tetra­hydro­furan disolvate
Source: IUCrdata. 2022 Mar 8;7(Pt 3):x220241. doi: 10.1107/S2414314622002413 (PMC9462021; doi:10.1107/S2414314622002413)
Supplement: Supplementary file 2 [file x-07-x220241-Isup3.hkl]

data_I                                                                          
_shelx_title ' y-20201016-1_a.res in Pbca'                                      
_shelx_refln_list_code          4                                               
_shelx_F_calc_maximum      861.11                                               
_exptl_crystal_F_000      6232.00                                               
_reflns_d_resolution_high  0.8006                                               
                                                                                
loop_                                                                           
 _space_group_symop_operation_xyz                                               
 'x, y, z'                                                                      
 '-x+1/2, -y, z+1/2'                                                            
 '-x, y+1/2, -z+1/2'                                                            
 'x+1/2, -y+1/2, -z'                                                            
 '-x, -y, -z'                                                                   
 'x-1/2, y, -z-1/2'                                                             
 'x, -y-1/2, z-1/2'                                                             
 '-x-1/2, y-1/2, z'                                                             
                                                                                
_cell_length_a    19.5585                                                       
_cell_length_b    24.7224                                                       
_cell_length_c    29.8538                                                       
_cell_angle_alpha  90.000                                                       
_cell_angle_beta   90.000                                                       
_cell_angle_gamma  90.000                                                       
                                                                                
_shelx_F_squared_multiplier     1.000                                           
                                                                                
loop_                                                                           
 _refln_index_h                                                                 
 _refln_index_k                                                                 
 _refln_index_l                                                                 
 _refln_F_squared_calc                                                          
 _refln_F_squared_meas                                                          
 _refln_F_squared_sigma                                                         
 _refln_observed_status                                                         
   2   0   0      16935.64      13038.05       816.68 o                         
   4   0   0      76247.27      86542.20      1209.58 o                         
   6   0   0     191755.42     200875.20      2766.71 o                         
   8   0   0      49479.67      56243.88       852.44 o                         
  10   0   0       5913.17       8785.36       366.15 o                         
  12   0   0      48466.07      47820.26      1241.16 o                         
  14   0   0         13.59       -141.52       141.52 o                         
  16   0   0      24881.90      27829.01       602.80 o                         
  18   0   0      27120.07      28804.70       658.06 o                         
  20   0   0       2639.18       2277.65       527.43 o                         
  22   0   0       2302.60       2016.41       809.46 o                         
  24   0   0         34.74       -513.14       946.77 o                         
   2   1   0     113070.03     103979.07      2074.55 o                         
   4   1   0      10875.92      13898.84       167.42 o                         
   6   1   0       1525.00       1499.56        62.12 o                         
   8   1   0      56854.45      55760.11       599.21 o                         
  10   1   0       2803.60       3010.20       175.82 o                         
  12   1   0      16834.49      17202.21       304.34 o                         
  14   1   0         16.10       -105.03       105.03 o                         
  16   1   0       2452.94       2353.06       164.55 o                         
  18   1   0       8452.28       8602.37       299.34 o                         
  20   1   0      19832.23      19506.92       724.90 o                         
  22   1   0      16618.74      17656.29      1141.55 o                         
  24   1   0       1248.43       2347.48       802.23 o                         
   2   2   0      95664.98      89426.91      2135.58 o                         
   4   2   0     254685.02     243420.61      2770.17 o                         
   6   2   0      31485.15      29652.11       334.90 o                         
   8   2   0        809.27        738.02        63.29 o                         
  10   2   0       8098.42       8135.05       168.03 o                         
  12   2   0       2410.88       2544.40       142.49 o                         
  14   2   0        578.36        516.43       110.60 o                         
  16   2   0      15208.88      16369.53       347.00 o                         
  18   2   0       7953.94       7348.34       286.01 o                         
  20   2   0       4309.92       5339.57       384.59 o                         
  22   2   0        589.42        947.46       426.39 o                         
  24   2   0       2506.68       1754.17       714.59 o                         
   2   3   0     180850.08     189814.03      2314.48 o                         
   4   3   0     536069.69     496195.16      9665.79 o                         
   6   3   0         28.83        234.64        46.53 o                         
   8   3   0      31644.29      31559.40       398.22 o                         
  10   3   0      23396.17      21473.52       492.07 o                         
  12   3   0       1846.78       1922.19       163.31 o                         
  14   3   0      10085.34       9667.59       250.53 o                         
  16   3   0       3902.97       4127.79       207.65 o                         
  18   3   0        219.56        -61.04       173.59 o                         
  20   3   0       4421.23       4679.32       578.42 o                         
  22   3   0          7.99         29.17      1080.07 o                         
  24   3   0       1800.07       1759.54       533.55 o                         
   2   4   0      66937.59      71236.94      1685.71 o                         
   4   4   0     626910.75     556885.81     36859.15 o                         
   6   4   0       4538.47       4966.48       113.76 o                         
   8   4   0        847.84        587.20        71.74 o                         
  10   4   0      19109.64      18101.27       406.01 o                         
  12   4   0      81779.67      83677.80      1664.57 o                         
  14   4   0        612.45        605.21       129.75 o                         
  16   4   0       1567.33       1522.58       174.03 o                         
  18   4   0      35765.29      36394.29       583.24 o                         
  20   4   0          9.89        371.03       325.12 o                         
  22   4   0       1633.28       1262.28       708.27 o                         
  24   4   0       5791.63       5692.74       603.02 o                         
   2   5   0       1739.94       1595.08       198.80 o                         
   4   5   0     216451.22     216934.09      2668.61 o                         
   6   5   0         63.39         97.94        51.94 o                         
   8   5   0       9099.95       9046.44       176.67 o                         
  10   5   0         29.34         17.77        85.71 o                         
  12   5   0        280.58        322.03       104.07 o                         
  14   5   0       1225.27       1273.54       141.30 o                         
  16   5   0       8446.77       8265.97       281.42 o                         
  18   5   0        226.50       -104.21       220.76 o                         
  20   5   0        511.99        708.15       319.50 o                         
  22   5   0          4.60       -480.01       480.01 o                         
  24   5   0       1021.81       1235.62       519.17 o                         
   2   6   0       5458.78       5516.47       238.50 o                         
   4   6   0      12021.44       9911.88       519.39 o                         
   6   6   0     257780.22     259917.22      2928.87 o                         
   8   6   0      29462.69      26542.21       356.78 o                         
  10   6   0       1985.09       2004.92       114.86 o                         
  12   6   0      14175.34      15897.29       395.30 o                         
  14   6   0      13855.76      13709.35       301.24 o                         
  16   6   0      11197.14      12838.10       522.05 o                         
  18   6   0      19720.02      20180.87       441.05 o                         
  20   6   0        597.32        569.83       354.68 o                         
  22   6   0         19.45        -98.33       415.00 o                         
   2   7   0       6649.29       5698.61       292.71 o                         
   4   7   0      15969.92      14797.71       280.96 o                         
   6   7   0      38091.93      41186.76       586.85 o                         
   8   7   0      50412.15      54422.66       698.68 o                         
  10   7   0       3498.97       3149.65       134.12 o                         
  12   7   0       1788.16       2153.89       141.91 o                         
  14   7   0      31440.64      32176.93       487.64 o                         
  16   7   0      64182.44      63638.77       836.16 o                         
  18   7   0       5574.41       4914.79       299.97 o                         
  20   7   0       1569.54       1227.56       330.32 o                         
  22   7   0        909.04        967.89       428.07 o                         
   2   8   0      49405.04      48817.31      1009.31 o                         
   4   8   0      11240.12      13825.84       314.84 o                         
   6   8   0       3644.49       3332.92       140.30 o                         
   8   8   0       1391.94       1380.10       111.91 o                         
  10   8   0        479.98        844.48       101.43 o                         
  12   8   0        218.61        332.33       121.49 o                         
  14   8   0      32614.83      32099.63       491.17 o                         
  16   8   0      31954.95      31601.45       525.50 o                         
  18   8   0      11740.12      11694.52       406.42 o                         
  20   8   0       1740.26       2373.34       415.08 o                         
  22   8   0       1442.12       1443.46       442.02 o                         
   2   9   0       8947.33      10030.75       411.96 o                         
   4   9   0        611.93        480.06        93.72 o                         
   6   9   0      15263.35      17964.26       351.96 o                         
   8   9   0      32973.39      33006.43       528.81 o                         
  10   9   0      20842.02      20217.50       349.14 o                         
  12   9   0       1010.54       1469.00       152.54 o                         
  14   9   0        403.35        304.50       140.29 o                         
  16   9   0       6866.47       7411.65       276.74 o                         
  18   9   0         27.18       -227.73       227.73 o                         
  20   9   0       5383.93       5571.77       726.05 o                         
  22   9   0       1420.52       2306.31       490.06 o                         
   4  10   0     147239.39     157155.95      2551.10 o                         
   6  10   0     141197.06     150845.56      2141.83 o                         
   8  10   0       1963.94       2317.51       150.28 o                         
  10  10   0      10413.49      10071.58       283.62 o                         
  12  10   0     122263.65     129400.52      1727.53 o                         
  14  10   0       2816.84       2832.59       177.81 o                         
  16  10   0         13.04        367.32       181.69 o                         
  18  10   0       8805.33       9605.51       434.97 o                         
  20  10   0       1856.71       1969.57       367.40 o                         
  22  10   0        899.55        739.04       413.57 o                         
   2  11   0       6440.69       5831.70       325.23 o                         
   4  11   0      14643.70      17455.95       475.98 o                         
   6  11   0      60409.91      60270.68       933.78 o                         
   8  11   0         70.60        -12.03       102.93 o                         
  10  11   0       1361.94       1101.51       156.14 o                         
  12  11   0        665.48       1394.67       160.80 o                         
  14  11   0        509.23        557.39       218.84 o                         
  16  11   0       2834.62       4177.86       332.97 o                         
  18  11   0        244.99        137.80       256.61 o                         
  20  11   0       2561.37       2839.21       426.92 o                         
  22  11   0       2077.82       1395.28      1033.50 o                         
   0  12   0       4544.96       5304.10       339.68 o                         
   2  12   0       7780.88       8953.88       440.86 o                         
   4  12   0      26189.85      26681.53       760.06 o                         
   6  12   0      34437.24      38777.61       655.87 o                         
   8  12   0      22180.09      23443.01       465.56 o                         
  10  12   0       6169.96       6182.58       266.63 o                         
  12  12   0      36871.59      36386.30       868.96 o                         
  14  12   0      77826.42      76179.30      1102.93 o                         
  16  12   0         62.89         92.53       192.04 o                         
  18  12   0         27.37        -79.80       325.98 o                         
  20  12   0        948.90       2213.21       460.78 o                         
  22  12   0       1151.14       1320.82       569.41 o                         
   2  13   0      12166.16      12711.35       549.27 o                         
   4  13   0       8428.67       7282.12       327.32 o                         
   6  13   0        623.27        680.97       122.63 o                         
   8  13   0       9883.35       9659.26       283.02 o                         
  10  13   0       7598.02       7656.01       300.94 o                         
  12  13   0       4432.50       5344.58       375.33 o                         
  14  13   0      12612.33      12339.47       447.04 o                         
  16  13   0          8.22        265.27       222.88 o                         
  18  13   0        118.29       -369.54       369.54 o                         
  20  13   0       6897.17       5514.14       903.41 o                         
  22  13   0       1264.98       1678.54       588.11 o                         
   0  14   0      18639.65      21412.28       802.23 o                         
   2  14   0         40.38        -43.36       166.23 o                         
   4  14   0        128.77        -37.04       148.74 o                         
   6  14   0       3877.81       4167.85       202.53 o                         
   8  14   0         31.02         32.43       158.56 o                         
  10  14   0       2788.43       2800.10       208.83 o                         
  12  14   0      26666.47      26517.06       664.49 o                         
  14  14   0        119.12        331.44       255.02 o                         
  16  14   0       2553.88       2696.84       323.28 o                         
  18  14   0      14778.22      13022.44       960.84 o                         
  20  14   0        999.15        563.48       466.16 o                         
   2  15   0      11041.17      11143.03       534.82 o                         
   4  15   0       5667.07       6303.84       823.91 o                         
   6  15   0       1059.73        796.09       154.17 o                         
   8  15   0       1432.75       1783.30       180.35 o                         
  10  15   0      13411.30      12993.64       388.26 o                         
  12  15   0       3298.11       3554.86       252.06 o                         
  14  15   0        103.50        134.13       241.79 o                         
  16  15   0        411.45        993.54       285.77 o                         
  18  15   0        498.45        493.50       348.41 o                         
  20  15   0        704.02        362.59      1062.41 o                         
   0  16   0      33906.15      32454.85      1141.91 o                         
   2  16   0        889.26        130.09       195.14 o                         
   4  16   0       3874.01       4164.17       312.22 o                         
   6  16   0      13897.01      13847.75       664.77 o                         
   8  16   0       2994.30       3240.09       216.01 o                         
  10  16   0      15741.95      16739.56       441.46 o                         
  12  16   0        124.30        282.65       229.27 o                         
  14  16   0          3.95         60.42       203.98 o                         
  16  16   0         57.43        117.96       479.84 o                         
  18  16   0       1233.63       1003.82       787.19 o                         
  20  16   0       2976.31       4509.10       570.02 o                         
   2  17   0       9018.23       9806.70       549.27 o                         
   4  17   0        806.16        588.06       206.40 o                         
   6  17   0        852.22        774.52       232.40 o                         
   8  17   0       4117.84       3759.49       234.00 o                         
  10  17   0       3412.27       4486.83       271.34 o                         
  12  17   0       8071.39       8450.89       400.58 o                         
  14  17   0       1224.40       1362.75       253.14 o                         
  16  17   0          5.72       -320.27       320.27 o                         
  18  17   0       7471.35       7610.40      1078.49 o                         
  20  17   0       1030.42       1688.44       527.89 o                         
   0  18   0     127566.28     139075.38      4046.56 o                         
   2  18   0       1775.57       2218.78       346.91 o                         
   4  18   0      19482.17      19193.63       644.17 o                         
   6  18   0      27180.50      28843.39       838.67 o                         
   8  18   0      19568.14      18788.57       468.98 o                         
  10  18   0      18168.49      19567.79       500.32 o                         
  12  18   0      32577.96      31929.49       682.67 o                         
  14  18   0       3528.85       3583.79       339.86 o                         
  16  18   0        322.75        267.18       432.63 o                         
  18  18   0       1114.93       1924.76       405.22 o                         
   2  19   0       7480.73       7057.71       393.11 o                         
   4  19   0      19541.53      19434.82       762.48 o                         
   6  19   0        651.85        222.56       244.51 o                         
   8  19   0       7296.92       6853.04       378.37 o                         
  10  19   0        272.11        134.49       205.13 o                         
  12  19   0        379.32        392.31       231.85 o                         
  14  19   0       1356.04       1423.29       272.94 o                         
  16  19   0        473.09         74.20       358.19 o                         
  18  19   0       1401.24       1512.88       770.54 o                         
   0  20   0      27401.14      28111.24      1134.68 o                         
   2  20   0      13863.04      13425.27       462.28 o                         
   4  20   0       1485.89       1266.04       301.89 o                         
   6  20   0      11129.47      11089.65      1231.89 o                         
   8  20   0      17872.96      17855.96       577.86 o                         
  10  20   0       3976.16       4312.88       292.90 o                         
  12  20   0         10.52         25.22       278.50 o                         
  14  20   0      11497.61      11707.43       536.81 o                         
  16  20   0        213.67        658.23       366.68 o                         
  18  20   0       2894.43       3583.05       639.25 o                         
   2  21   0      37618.60      38307.57       856.17 o                         
   4  21   0         61.41       -263.99       263.99 o                         
   6  21   0       1657.02       1379.95       711.89 o                         
   8  21   0      20215.87      20155.58       619.59 o                         
  10  21   0       1544.81       1472.99       281.05 o                         
  12  21   0       2069.63       1918.28       675.75 o                         
  14  21   0        601.11         16.97       348.64 o                         
  16  21   0         26.83       -472.79       472.79 o                         
   0  22   0       3570.22       4530.78       549.27 o                         
   2  22   0       6321.42       7025.04       392.05 o                         
   4  22   0       9741.33       9653.06       539.92 o                         
   6  22   0        823.00        686.54       527.59 o                         
   8  22   0          2.50        642.61       276.00 o                         
  10  22   0        380.77        488.19       309.97 o                         
  12  22   0         33.83         22.57       281.85 o                         
  14  22   0       2715.78       3007.04       463.79 o                         
  16  22   0         33.76        498.24       455.65 o                         
   2  23   0         24.43        497.64       255.54 o                         
   4  23   0        116.07        277.84       257.22 o                         
   6  23   0       3686.94       4257.27       458.57 o                         
   8  23   0       6475.05       6305.13       784.47 o                         
  10  23   0        153.35        219.86       331.60 o                         
  12  23   0       1503.66       1586.77       396.16 o                         
  14  23   0       5822.54       5451.74       507.55 o                         
  16  23   0       1030.37       1372.87      1011.82 o                         
   0  24   0       5194.93       4949.97       599.86 o                         
   2  24   0       1555.38       1167.50       331.26 o                         
   4  24   0       8010.65       8007.28       449.62 o                         
   6  24   0      44498.67      45521.95      4270.96 o                         
   8  24   0        461.73        420.70       404.73 o                         
  10  24   0       3099.57       4203.35       454.52 o                         
  12  24   0       5297.47       6049.45       522.31 o                         
  14  24   0       4983.48       5020.62       541.64 o                         
   2  25   0        930.85        726.17       310.93 o                         
   4  25   0       4748.31       5439.56       406.88 o                         
   6  25   0       6782.50       8220.97       881.73 o                         
   8  25   0         28.28       -156.21       356.73 o                         
  10  25   0       2920.29       2957.38       599.86 o                         
  12  25   0       4544.84       4811.30       647.04 o                         
  14  25   0       2882.99       3989.48       874.14 o                         
   0  26   0        225.83        198.04       402.48 o                         
   2  26   0         24.85       -330.32       330.32 o                         
   4  26   0          9.07       -309.78       309.78 o                         
   6  26   0          2.18        -93.95       477.00 o                         
   8  26   0        878.44       1237.53       422.49 o                         
  10  26   0       1776.03       1642.53       441.98 o                         
  12  26   0         22.72        775.91       682.98 o                         
   2  27   0       1773.18       1641.41       354.34 o                         
   4  27   0        179.24        229.63       661.30 o                         
   6  27   0        261.26       1094.93       384.66 o                         
   8  27   0        887.93        818.21       411.77 o                         
  10  27   0       1484.00       1434.24       578.30 o                         
   0  28   0      22561.08      24256.38      1033.21 o                         
   2  28   0       1522.62       1173.68       777.82 o                         
   4  28   0       8202.11       8449.12       603.66 o                         
   6  28   0       5203.31       6002.97       557.10 o                         
   8  28   0       1964.98       1744.04       485.67 o                         
  10  28   0       1807.08       2544.57       526.00 o                         
   2  29   0       1578.84       2630.66       439.67 o                         
   4  29   0       2208.26       2847.46       484.17 o                         
   6  29   0        485.13         14.45       448.77 o                         
   8  29   0        333.36         89.74       668.52 o                         
   0  30   0          5.83        137.32       657.68 o                         
   2  30   0       2923.70       2731.86       549.27 o                         
   4  30   0       1705.02       2531.86       524.37 o                         
   2   1   1      74221.85      71066.73       914.85 o                         
   3   1   1       3505.99       3919.74        46.96 o                         
   4   1   1      23845.12      23530.71       182.65 o                         
   5   1   1     107194.83     107738.67       870.99 o                         
   6   1   1       8470.07       8445.23        95.20 o                         
   7   1   1      11259.98      12257.55       125.07 o                         
   8   1   1        169.16          4.98        35.81 o                         
   9   1   1          4.84          0.50        40.13 o                         
  10   1   1      22626.23      22359.50       213.43 o                         
  11   1   1       3762.75       3989.85        98.83 o                         
  12   1   1       3843.67       4351.69       123.10 o                         
  13   1   1        729.30        426.31        69.99 o                         
  14   1   1        107.09        111.78        74.20 o                         
  15   1   1        173.95         75.03        82.49 o                         
  16   1   1        486.92        325.97        95.97 o                         
  17   1   1       1502.12       1694.71       123.60 o                         
  18   1   1          3.58         35.88       114.61 o                         
  19   1   1       1916.21       1797.96       196.57 o                         
  20   1   1       5871.57       6196.48       264.75 o                         
  21   1   1        323.06        627.93       331.27 o                         
  22   1   1        327.97        133.47       329.03 o                         
  23   1   1        361.92        520.39       820.30 o                         
  24   1   1       4701.03       4805.09       556.66 o                         
   1   2   1        848.93       1144.28        47.17 o                         
   2   2   1      55102.55      56344.50       593.97 o                         
   3   2   1       7517.79       6347.89        70.61 o                         
   4   2   1        260.32        406.79        25.94 o                         
   5   2   1       3045.92       2813.99        69.54 o                         
   6   2   1       3062.73       3421.08        63.28 o                         
   7   2   1         84.56         83.57        32.01 o                         
   8   2   1      54874.57      56994.57       432.23 o                         
   9   2   1        997.64        741.95        49.55 o                         
  10   2   1      85527.15      87394.11       649.54 o                         
  11   2   1       6639.63       6869.79       119.25 o                         
  12   2   1       5985.27       5460.58       131.33 o                         
  13   2   1       6839.78       7425.91       139.19 o                         
  14   2   1       7895.94       7712.90       156.66 o                         
  15   2   1       1097.89        946.32        96.69 o                         
  16   2   1       6953.36       6348.53       164.31 o                         
  17   2   1       1968.28       2364.78       138.36 o                         
  18   2   1       8625.05       8547.31       340.98 o                         
  19   2   1       6644.19       6690.02       242.20 o                         
  20   2   1       8961.08       8935.96       345.94 o                         
  21   2   1       2943.54       3502.18       398.02 o                         
  22   2   1       9605.51       9218.31       462.25 o                         
  23   2   1        140.25       -135.37       365.58 o                         
  24   2   1        120.43       -624.56       645.72 o                         
   1   3   1       3633.65       4997.98       129.67 o                         
   2   3   1      18439.55      18197.40       188.54 o                         
   3   3   1      15292.54      18469.24       171.67 o                         
   4   3   1      69495.77      75556.79       616.11 o                         
   5   3   1      17030.40      16069.54       158.35 o                         
   6   3   1      11654.36      11760.40       126.31 o                         
   7   3   1       8847.16      10351.62       122.69 o                         
   8   3   1      48771.33      50035.11       414.89 o                         
   9   3   1      10322.08      10202.53       135.55 o                         
  10   3   1       9140.53       9722.16       147.10 o                         
  11   3   1       1246.34       1426.84        75.49 o                         
  12   3   1       8274.52       7903.96       159.85 o                         
  13   3   1       1349.83       1505.21        90.53 o                         
  14   3   1        494.45        501.27        87.05 o                         
  15   3   1      20886.31      21252.43       270.04 o                         
  16   3   1       7588.36       8013.15       191.06 o                         
  17   3   1         77.59        302.03       119.28 o                         
  18   3   1        270.29         64.89       124.83 o                         
  19   3   1         72.49        300.61       160.53 o                         
  20   3   1      16933.84      17768.50       534.35 o                         
  21   3   1        270.71        187.46       308.15 o                         
  22   3   1      11045.50      10531.54       481.26 o                         
  23   3   1         48.77        -65.38       408.28 o                         
  24   3   1        562.76        398.98       408.70 o                         
   1   4   1        507.23        859.17        47.58 o                         
   2   4   1      16584.03      17573.28       226.49 o                         
   3   4   1      44688.29      42029.80       412.08 o                         
   4   4   1     741510.88     685231.81     14218.89 o                         
   5   4   1         77.91        135.26        33.01 o                         
   6   4   1       7312.30       6867.41        92.98 o                         
   7   4   1       1939.21       1738.96        56.79 o                         
   8   4   1      31363.71      32982.34       294.75 o                         
   9   4   1       1468.88       1486.13        65.49 o                         
  10   4   1        358.06        491.76        63.33 o                         
  11   4   1      12662.27      13781.02       196.58 o                         
  12   4   1      10841.56      10576.62       174.92 o                         
  13   4   1        831.03        808.93        83.92 o                         
  14   4   1       7003.67       7404.41       162.72 o                         
  15   4   1       4331.57       3941.08       137.85 o                         
  16   4   1       5456.35       5390.27       162.70 o                         
  17   4   1       5948.63       5678.59       189.23 o                         
  18   4   1       7798.92       7795.15       208.95 o                         
  19   4   1       5480.82       6117.93       233.94 o                         
  20   4   1        789.54        388.57       220.36 o                         
  21   4   1          2.55        290.35       236.23 o                         
  22   4   1       1864.29       2090.97       343.01 o                         
  23   4   1        671.10        591.78       319.61 o                         
  24   4   1          1.65         -3.66       356.44 o                         
   1   5   1      47610.23      47443.16       781.49 o                         
   2   5   1     115366.76     115143.34      1422.01 o                         
   3   5   1      98060.48      96535.94       904.77 o                         
   4   5   1        414.11        404.38        53.95 o                         
   5   5   1       4990.50       3942.50        78.55 o                         
   6   5   1      16019.78      17638.45       180.74 o                         
   7   5   1      18248.42      18808.53       186.94 o                         
   8   5   1      75022.30      79368.27       628.60 o                         
   9   5   1       1621.49       1729.60        69.40 o                         
  10   5   1       1340.08       1043.05        86.20 o                         
  11   5   1        323.12        395.40        66.16 o                         
  12   5   1         13.72        -62.35        69.97 o                         
  13   5   1       4288.75       4900.18       132.35 o                         
  14   5   1      27269.06      26816.62       301.70 o                         
  15   5   1       3204.77       3351.62       136.76 o                         
  16   5   1       5480.86       5268.14       162.31 o                         
  17   5   1        841.00        833.84       127.32 o                         
  18   5   1        651.70        584.55       133.66 o                         
  19   5   1       3579.56       3898.33       209.66 o                         
  20   5   1       3996.36       3908.89       280.11 o                         
  21   5   1        462.85        288.88       322.02 o                         
  22   5   1        950.66        107.43       375.00 o                         
  23   5   1         52.82        -68.87       311.47 o                         
  24   5   1          1.94        345.47       378.70 o                         
   1   6   1       1153.39        837.16        65.72 o                         
   2   6   1      92536.41      93308.49      1165.94 o                         
   3   6   1       8872.89       8452.70       144.68 o                         
   4   6   1     104005.45     105944.01       999.74 o                         
   5   6   1      43757.38      40783.99       422.62 o                         
   6   6   1        748.89        952.96        55.26 o                         
   7   6   1       1453.32       2253.14        71.27 o                         
   8   6   1      42110.96      44618.25       382.02 o                         
   9   6   1       6360.43       5856.59       111.02 o                         
  10   6   1      37780.12      41063.39       390.50 o                         
  11   6   1      13059.40      12270.96       171.67 o                         
  12   6   1       2360.78       2798.21       107.51 o                         
  13   6   1        928.39        824.78        89.72 o                         
  14   6   1       5973.08       6033.81       164.79 o                         
  15   6   1        579.64        500.55       102.60 o                         
  16   6   1      22597.54      23411.37       324.20 o                         
  17   6   1       6411.14       5362.34       175.49 o                         
  18   6   1        326.62        315.52       129.16 o                         
  19   6   1       4028.33       4888.54       236.26 o                         
  20   6   1      12608.54      13062.25       631.98 o                         
  21   6   1       1744.24       2186.46       258.58 o                         
  22   6   1       1550.63       2136.92       344.44 o                         
  23   6   1       1189.95       1471.37       374.39 o                         
   1   7   1      76097.67      75849.48      1515.09 o                         
   2   7   1      13160.84      12480.65       204.21 o                         
   3   7   1       2839.32       2290.31        83.15 o                         
   4   7   1      22898.27      23261.46       281.20 o                         
   5   7   1       2521.91       2904.85        85.32 o                         
   6   7   1          6.22          6.67        48.60 o                         
   7   7   1       9256.54       9080.32       136.33 o                         
   8   7   1       8445.22       9035.04       135.60 o                         
   9   7   1        772.18        634.80        62.04 o                         
  10   7   1        138.23        136.86        62.10 o                         
  11   7   1        183.63         32.29        66.10 o                         
  12   7   1      13211.50      13219.44       228.84 o                         
  13   7   1        124.14        132.43        84.22 o                         
  14   7   1       2558.10       2821.93       124.06 o                         
  15   7   1       4697.45       4996.38       152.70 o                         
  16   7   1          3.78        344.90       115.43 o                         
  17   7   1        608.25        562.15       129.29 o                         
  18   7   1       1041.36        943.28       146.30 o                         
  19   7   1        858.84        614.39       187.02 o                         
  20   7   1        155.15        426.73       246.90 o                         
  21   7   1        399.65       -243.70       243.70 o                         
  22   7   1         26.36        -95.22       310.63 o                         
  23   7   1         58.55        300.15       319.25 o                         
   0   8   1     101274.48     103658.05      2927.05 o                         
   1   8   1      12815.78      11690.91       437.25 o                         
   2   8   1       2168.62       2424.40       106.60 o                         
   3   8   1        147.13        185.80        54.19 o                         
   4   8   1     196004.48     197836.97      3086.91 o                         
   5   8   1       1632.58       2265.81        81.87 o                         
   6   8   1       2997.32       2879.38        93.69 o                         
   7   8   1          8.55         29.39        56.27 o                         
   8   8   1       2792.19       3211.58       101.23 o                         
   9   8   1       9516.91       9477.88       149.63 o                         
  10   8   1       1168.25       1119.18        76.75 o                         
  11   8   1       5226.31       5330.70       133.08 o                         
  12   8   1       1072.97        880.07        85.27 o                         
  13   8   1       1747.63       1670.71       101.14 o                         
  14   8   1       1441.40       1334.97       118.55 o                         
  15   8   1        562.22        833.35       110.94 o                         
  16   8   1      16936.82      16841.35       266.38 o                         
  17   8   1         36.19        157.81       124.66 o                         
  18   8   1      29016.87      29041.83       409.36 o                         
  19   8   1         92.57        504.60       224.01 o                         
  20   8   1       5392.45       5139.81       291.97 o                         
  21   8   1          5.44        380.30       267.69 o                         
  22   8   1       6861.50       6552.69       595.36 o                         
  23   8   1       1212.90        971.23       340.00 o                         
   1   9   1       3787.32       3119.64       162.58 o                         
   2   9   1      38859.78      37940.55       679.17 o                         
   3   9   1       2067.41       2057.53        93.92 o                         
   4   9   1      83225.73      84533.82      1002.31 o                         
   5   9   1       5088.91       5337.78       121.27 o                         
   6   9   1       1845.06       1784.03        93.69 o                         
   7   9   1        597.10        820.85        71.07 o                         
   8   9   1       4530.31       4772.75       130.93 o                         
   9   9   1      18844.87      20163.48       276.81 o                         
  10   9   1       3276.53       2897.49        97.45 o                         
  11   9   1        802.64        795.42        80.44 o                         
  12   9   1      15885.77      15999.64       216.58 o                         
  13   9   1       2891.88       3205.89       131.00 o                         
  14   9   1       6150.24       6355.51       177.38 o                         
  15   9   1       1568.48       1735.74       125.90 o                         
  16   9   1      17533.82      16883.68       269.36 o                         
  17   9   1        112.39        287.01       128.74 o                         
  18   9   1       1360.63       1480.14       175.31 o                         
  19   9   1       5069.99       4441.02       279.30 o                         
  20   9   1        289.25         56.76       224.38 o                         
  21   9   1         10.00       -110.44       245.47 o                         
  22   9   1         70.61        210.95       374.96 o                         
  23   9   1        422.72       -176.55       327.95 o                         
   0  10   1       4270.84       4306.74       411.96 o                         
   1  10   1       1552.22       2038.09       202.36 o                         
   2  10   1        875.66       1224.88       137.10 o                         
   3  10   1      37541.01      38690.83       713.59 o                         
   4  10   1      51865.42      53653.06       668.98 o                         
   5  10   1       2903.89       2369.40        92.96 o                         
   6  10   1       2153.36       2773.42       272.27 o                         
   7  10   1         91.58        146.93        71.90 o                         
   8  10   1        268.14        158.83        71.41 o                         
   9  10   1       2490.36       2469.94       109.26 o                         
  10  10   1       1740.41       1676.99        97.54 o                         
  11  10   1       7749.63       7692.37       178.14 o                         
  12  10   1        211.57        906.13        96.68 o                         
  13  10   1       1292.65       1450.75       105.77 o                         
  14  10   1        722.44        712.14       109.59 o                         
  15  10   1       2445.61       2260.81       134.47 o                         
  16  10   1       7494.24       8005.23       209.63 o                         
  17  10   1        465.19        200.67       135.14 o                         
  18  10   1       1636.56       1798.08       190.75 o                         
  19  10   1       1161.67       1374.72       207.39 o                         
  20  10   1        603.63        383.94       234.79 o                         
  21  10   1          1.73         34.63       254.04 o                         
  22  10   1        789.40        569.46       364.27 o                         
  23  10   1         31.32       -204.45       347.95 o                         
   1  11   1       2789.04       2613.42       169.84 o                         
   2  11   1       2239.96       2793.16       194.00 o                         
   3  11   1        140.67        118.23        80.99 o                         
   4  11   1       4473.90       5404.78       222.56 o                         
   5  11   1      20835.81      20893.96       323.29 o                         
   6  11   1       2546.68       2352.41       102.39 o                         
   7  11   1       3279.52       3629.67       125.14 o                         
   8  11   1       2036.57       1921.70       106.02 o                         
   9  11   1       4549.36       4754.64       151.09 o                         
  10  11   1        774.94        674.22        97.33 o                         
  11  11   1         90.22        264.38        92.92 o                         
  12  11   1      17848.62      18029.39       263.28 o                         
  13  11   1       1143.57       1165.41       116.64 o                         
  14  11   1       3254.47       3208.87       151.64 o                         
  15  11   1       1146.26       1056.37       127.31 o                         
  16  11   1       7244.42       7318.18       205.55 o                         
  17  11   1          0.30          3.90       141.18 o                         
  18  11   1        865.35        985.83       203.96 o                         
  19  11   1       2837.06       2638.41       275.82 o                         
  20  11   1       9132.85       9953.81       391.05 o                         
  21  11   1        663.11        251.20       278.27 o                         
  22  11   1       2463.81       3165.03       494.21 o                         
   0  12   1      21423.70      21071.95       870.89 o                         
   1  12   1        925.17         72.27       173.45 o                         
   2  12   1      82921.72      82331.09      1820.91 o                         
   3  12   1       3134.84       2990.27       166.80 o                         
   4  12   1      41793.18      43590.73       571.21 o                         
   5  12   1       2280.77       2589.42       119.87 o                         
   6  12   1      18375.76      21455.89       432.25 o                         
   7  12   1       1972.20       1834.99       103.91 o                         
   8  12   1      33650.81      33898.36       428.78 o                         
   9  12   1       2388.52       1766.10       115.30 o                         
  10  12   1      13455.47      13027.53       246.90 o                         
  11  12   1         66.53         -4.25        90.98 o                         
  12  12   1      10446.39      10295.18       216.65 o                         
  13  12   1        346.67        248.33       136.64 o                         
  14  12   1      22676.90      23496.02       334.16 o                         
  15  12   1       9173.31       8074.14       275.56 o                         
  16  12   1       3307.16       3537.40       176.41 o                         
  17  12   1       1651.24       1904.65       191.41 o                         
  18  12   1         13.55        -85.27       221.01 o                         
  19  12   1          2.96         29.45       222.35 o                         
  20  12   1       2118.59       1742.43       305.93 o                         
  21  12   1       3878.70       4194.95       398.52 o                         
  22  12   1      11734.15      12217.53       722.81 o                         
   1  13   1      13802.51      13767.13       408.45 o                         
   2  13   1        403.70        174.97       133.70 o                         
   3  13   1       2442.95       3038.35       177.36 o                         
   4  13   1         50.11         31.00        87.04 o                         
   5  13   1       1857.02       1831.34       119.69 o                         
   6  13   1       1197.99       1278.78       129.75 o                         
   7  13   1      13286.71      14084.79       243.29 o                         
   8  13   1      21844.50      21745.28       321.30 o                         
   9  13   1       6663.08       6261.74       182.02 o                         
  10  13   1      10432.34      11581.47       241.89 o                         
  11  13   1        109.06       -102.94       102.94 o                         
  12  13   1        453.10        694.29       117.46 o                         
  13  13   1       1450.09       1713.79       135.10 o                         
  14  13   1        381.54        321.36       130.10 o                         
  15  13   1       4935.23       4624.05       189.90 o                         
  16  13   1       1183.30       1244.36       260.35 o                         
  17  13   1        263.50        480.41       195.20 o                         
  18  13   1         47.17        112.96       268.95 o                         
  19  13   1        182.23        139.90       252.85 o                         
  20  13   1       3685.09       3737.28       367.65 o                         
  21  13   1         67.02       -333.18       333.18 o                         
  22  13   1        167.89        376.42       374.45 o                         
   0  14   1       1301.81       1590.65       170.69 o                         
   1  14   1       2783.66       2538.00       195.51 o                         
   2  14   1       6978.75       6486.68       273.37 o                         
   3  14   1       6731.26       6102.46       238.39 o                         
   4  14   1       5002.98       4997.18       379.08 o                         
   5  14   1       2341.40       2318.95       140.30 o                         
   6  14   1       1111.31       1398.11       102.33 o                         
   7  14   1        454.46        611.66        97.06 o                         
   8  14   1       2159.05       2475.76       130.69 o                         
   9  14   1       2384.91       2483.46       137.27 o                         
  10  14   1      16582.97      16190.96       292.98 o                         
  11  14   1        409.11        149.34       164.47 o                         
  12  14   1          1.68        178.36       115.35 o                         
  13  14   1        526.84        412.97       123.89 o                         
  14  14   1       5971.53       6113.83       204.16 o                         
  15  14   1       1950.59       2725.68       171.77 o                         
  16  14   1       1128.06       1296.75       175.24 o                         
  17  14   1        194.17        253.84       208.88 o                         
  18  14   1        234.08        428.03       234.58 o                         
  19  14   1          0.19        495.39       269.50 o                         
  20  14   1       1417.38        756.79       317.01 o                         
  21  14   1       1840.49       2811.24       491.23 o                         
   1  15   1       2843.92       3510.09       195.52 o                         
   2  15   1       5700.21       5918.60       262.29 o                         
   3  15   1       1824.21       1672.46       178.87 o                         
   4  15   1       1236.40       1091.00       136.98 o                         
   5  15   1        221.35        287.31       106.21 o                         
   6  15   1        603.12        673.63       121.41 o                         
   7  15   1       2832.24       3502.09       266.28 o                         
   8  15   1      39891.86      41718.48       520.28 o                         
   9  15   1       2887.00       2879.99       147.14 o                         
  10  15   1      10153.44      10340.08       249.18 o                         
  11  15   1       1460.98       1657.24       157.45 o                         
  12  15   1      11713.08      10697.10       270.91 o                         
  13  15   1         53.11         44.48       125.26 o                         
  14  15   1        173.95        219.92       132.62 o                         
  15  15   1        200.01        218.75       150.50 o                         
  16  15   1       1385.60       1144.04       204.38 o                         
  17  15   1       4303.65       4792.02       322.79 o                         
  18  15   1       4667.42       4889.38       518.70 o                         
  19  15   1          0.40        507.44       297.92 o                         
  20  15   1       7711.97       8882.61       758.38 o                         
  21  15   1         96.02       -161.09       367.35 o                         
   0  16   1       4809.50       4942.75       287.89 o                         
   1  16   1       2019.42       1846.50       169.03 o                         
   2  16   1       5932.24       5514.10       321.86 o                         
   3  16   1       6945.52       7226.60       282.20 o                         
   4  16   1       4977.99       5330.26       227.61 o                         
   5  16   1       9976.85       9581.40       301.58 o                         
   6  16   1         16.71         65.00       115.97 o                         
   7  16   1        943.48        905.58       111.94 o                         
   8  16   1       2144.34       2634.43       142.58 o                         
   9  16   1      10078.64      10259.82       245.16 o                         
  10  16   1      67426.37      65432.98       820.15 o                         
  11  16   1       2741.57       2649.97       177.55 o                         
  12  16   1        634.02        712.62       159.73 o                         
  13  16   1       2621.45       2577.75       169.75 o                         
  14  16   1      14894.75      14980.02       358.47 o                         
  15  16   1        920.32        910.43       173.58 o                         
  16  16   1        721.01        230.26       379.24 o                         
  17  16   1        175.65        325.45       238.51 o                         
  18  16   1       3590.75       3681.24       293.89 o                         
  19  16   1         19.06        470.42       351.18 o                         
  20  16   1       3889.48       3743.09       392.44 o                         
   1  17   1         41.36         88.92       112.15 o                         
   2  17   1         56.62        -40.31       142.69 o                         
   3  17   1        810.78       1021.14       167.82 o                         
   4  17   1        629.16        869.81       147.09 o                         
   5  17   1       6661.03       6277.31       262.09 o                         
   6  17   1          5.67         49.12       143.52 o                         
   7  17   1        805.76        592.52       126.90 o                         
   8  17   1        852.27        588.48       122.74 o                         
   9  17   1        148.22       -117.86       117.86 o                         
  10  17   1        803.88        939.67       158.06 o                         
  11  17   1        147.69        -15.30       135.54 o                         
  12  17   1       4837.08       4617.53       218.99 o                         
  13  17   1       1256.66       1429.44       203.36 o                         
  14  17   1        299.16        -60.50       226.39 o                         
  15  17   1       3515.66       3695.58       217.85 o                         
  16  17   1       1101.23        857.71       230.45 o                         
  17  17   1       1073.98       1540.35       255.43 o                         
  18  17   1        521.24       -208.45       322.31 o                         
  19  17   1        648.81        749.45       310.90 o                         
  20  17   1         68.60        539.26       351.40 o                         
   0  18   1       1259.71       1883.02       505.91 o                         
   1  18   1         51.33        100.26       170.04 o                         
   2  18   1       1818.20       1775.42       207.59 o                         
   3  18   1       8709.62       9430.89       368.24 o                         
   4  18   1         53.88         82.23       146.26 o                         
   5  18   1        408.20        227.80       154.81 o                         
   6  18   1      19929.99      20341.53       480.60 o                         
   7  18   1      10045.24       9946.95       294.78 o                         
   8  18   1      14912.07      14582.20       291.75 o                         
   9  18   1        705.58        869.23       181.47 o                         
  10  18   1        846.06        921.78       153.64 o                         
  11  18   1        119.85        254.34       146.60 o                         
  12  18   1       5438.91       5289.88       289.17 o                         
  13  18   1       3736.84       4103.28       229.65 o                         
  14  18   1        255.66        407.63       181.48 o                         
  15  18   1        663.91        561.81       202.24 o                         
  16  18   1       2835.65       2787.77       298.60 o                         
  17  18   1          7.91        441.72       249.32 o                         
  18  18   1         58.75        287.54       376.31 o                         
  19  18   1       2240.75       3060.65       342.97 o                         
   1  19   1       1407.64       1532.18       179.43 o                         
   2  19   1      12896.60      13986.93       379.16 o                         
   3  19   1        914.52        946.60       176.26 o                         
   4  19   1       1831.42       1988.85       202.80 o                         
   5  19   1      20600.23      22103.31       512.38 o                         
   6  19   1       1408.26       1240.39       185.21 o                         
   7  19   1        399.22         69.19       211.17 o                         
   8  19   1        600.93        967.78       149.30 o                         
   9  19   1          6.81        210.47       199.75 o                         
  10  19   1        875.80        696.24       148.38 o                         
  11  19   1       1476.24       1551.55       171.75 o                         
  12  19   1       1457.62       1217.54       184.71 o                         
  13  19   1       1560.29       1727.19       207.44 o                         
  14  19   1       9195.79       8208.84       309.68 o                         
  15  19   1        233.08         83.29       230.38 o                         
  16  19   1       6141.95       5994.64       314.50 o                         
  17  19   1         52.42       -251.07       251.07 o                         
  18  19   1         81.96        712.38       269.85 o                         
  19  19   1        463.46        310.05       333.31 o                         
   0  20   1         98.17        334.26       224.69 o                         
   1  20   1       4317.00       4016.52       236.12 o                         
   2  20   1      38697.50      38780.75       644.55 o                         
   3  20   1       7914.03       7202.35       316.05 o                         
   4  20   1        839.45        729.09       334.86 o                         
   5  20   1       2404.01       2417.95       222.04 o                         
   6  20   1        842.62        986.49       194.02 o                         
   7  20   1         16.44        -41.49       209.01 o                         
   8  20   1       6255.55       6225.96       271.26 o                         
   9  20   1         28.99        197.91       229.04 o                         
  10  20   1      16553.43      15932.05       448.24 o                         
  11  20   1        170.17        326.81       172.82 o                         
  12  20   1         28.05         -2.70       180.28 o                         
  13  20   1         13.40       -189.72       189.72 o                         
  14  20   1        945.63        992.28       220.76 o                         
  15  20   1        704.79        727.03       277.82 o                         
  16  20   1       2003.72       1662.82       263.13 o                         
  17  20   1          0.05        204.31       320.52 o                         
  18  20   1        195.59        859.40       345.02 o                         
   1  21   1       4329.32       4316.45       230.85 o                         
   2  21   1         28.48        283.64       157.91 o                         
   3  21   1         45.99        -10.86       162.03 o                         
   4  21   1       4421.61       5087.77       290.26 o                         
   5  21   1        297.37        558.50       204.48 o                         
   6  21   1         94.03        415.19       474.53 o                         
   7  21   1          6.50         78.35       161.83 o                         
   8  21   1        988.36       1052.53       188.48 o                         
   9  21   1        291.85        586.54       186.05 o                         
  10  21   1        793.31        620.61       179.60 o                         
  11  21   1        466.29        431.60       186.04 o                         
  12  21   1       4029.25       3883.63       250.82 o                         
  13  21   1        652.62        181.73       255.58 o                         
  14  21   1       5252.54       4813.69       285.16 o                         
  15  21   1        672.68        712.50       243.19 o                         
  16  21   1       4088.74       3337.99       294.27 o                         
  17  21   1         82.90       -307.73       307.73 o                         
   0  22   1      12897.36      12866.58       554.47 o                         
   1  22   1         92.12        -53.62       215.79 o                         
   2  22   1      20466.59      20548.52       429.34 o                         
   3  22   1       4651.40       4705.21       240.49 o                         
   4  22   1      34367.84      35575.43       733.28 o                         
   5  22   1         15.23         25.71       209.14 o                         
   6  22   1       6114.81       5661.78       330.39 o                         
   7  22   1        264.08        433.99       183.71 o                         
   8  22   1      27008.06      26154.76       521.63 o                         
   9  22   1       1343.68        977.24       205.95 o                         
  10  22   1       2389.13       1972.51       244.55 o                         
  11  22   1        484.31         57.68       383.89 o                         
  12  22   1         48.60        280.02       240.28 o                         
  13  22   1          0.77         86.23       212.71 o                         
  14  22   1        998.31        811.42       305.04 o                         
  15  22   1        291.40          9.91       295.86 o                         
  16  22   1      11765.54      11436.56       527.09 o                         
  17  22   1        896.37        969.03       337.47 o                         
   1  23   1        545.83        817.26       192.52 o                         
   2  23   1       3998.36       4330.59       241.27 o                         
   3  23   1         22.38        165.02       176.90 o                         
   4  23   1       1128.52       1428.55       218.35 o                         
   5  23   1        925.67       1204.56       246.72 o                         
   6  23   1       2231.40       2882.05       489.71 o                         
   7  23   1       1878.13       2103.99       232.71 o                         
   8  23   1        255.84        273.86       365.77 o                         
   9  23   1         39.37        127.24       223.22 o                         
  10  23   1       1269.92       1018.99       252.33 o                         
  11  23   1         38.59       -283.74       283.74 o                         
  12  23   1         48.44         25.39       248.36 o                         
  13  23   1        166.49        586.67       279.14 o                         
  14  23   1       6983.43       7252.45       392.56 o                         
  15  23   1        116.77        130.95       302.07 o                         
  16  23   1        154.04        753.54       332.55 o                         
   0  24   1         69.84       -163.87       257.45 o                         
   1  24   1        209.73       -219.67       219.67 o                         
   2  24   1       2051.12       1790.03       216.25 o                         
   3  24   1       2959.75       2776.10       228.24 o                         
   4  24   1         14.99         32.60       203.09 o                         
   5  24   1        809.78        765.53       447.52 o                         
   6  24   1        192.00        748.83       248.21 o                         
   7  24   1        566.78        876.93       220.18 o                         
   8  24   1       7387.60       7148.95       382.04 o                         
   9  24   1       3277.31       3789.32       313.98 o                         
  10  24   1          3.27       -241.84       241.84 o                         
  11  24   1        282.59        372.58       250.26 o                         
  12  24   1          1.20        385.51       290.63 o                         
  13  24   1        307.09        303.71       325.78 o                         
  14  24   1        284.58        346.29       296.12 o                         
  15  24   1        551.01        382.07       333.81 o                         
   1  25   1        571.43        719.66       209.76 o                         
   2  25   1       4076.72       4437.06       323.14 o                         
   3  25   1        256.20       -161.39       203.33 o                         
   4  25   1       3415.88       3925.00       298.87 o                         
   5  25   1         60.81        -18.93       483.06 o                         
   6  25   1        293.65        263.64       260.66 o                         
   7  25   1        781.69       1541.60       266.90 o                         
   8  25   1       1931.68       1845.50       493.42 o                         
   9  25   1        152.98        108.35       268.75 o                         
  10  25   1         17.61        206.39       260.99 o                         
  11  25   1        528.89         24.70       270.23 o                         
  12  25   1       1173.04        948.84       373.12 o                         
  13  25   1       1641.84       1258.36       333.43 o                         
  14  25   1       1370.17        599.83       342.18 o                         
   0  26   1       3830.06       4123.91       644.95 o                         
   1  26   1        100.43        -99.43       205.66 o                         
   2  26   1         17.27        -25.05       211.17 o                         
   3  26   1        666.18        400.84       226.35 o                         
   4  26   1       1876.87       2085.80       320.09 o                         
   5  26   1        673.25        685.94       242.37 o                         
   6  26   1        169.17       -150.30       325.02 o                         
   7  26   1          6.27        375.07       397.45 o                         
   8  26   1        388.04        306.08       308.78 o                         
   9  26   1        307.05        468.10       358.89 o                         
  10  26   1       2145.75       2901.29       336.92 o                         
  11  26   1        711.93        465.58       335.91 o                         
  12  26   1         28.14       -171.40       305.18 o                         
  13  26   1        481.84        745.97       457.95 o                         
   1  27   1        718.66        967.18       263.24 o                         
   2  27   1        230.82        704.13       245.54 o                         
   3  27   1        199.40        490.63       366.85 o                         
   4  27   1       1404.97       1289.15       263.25 o                         
   5  27   1        225.62         95.00       286.87 o                         
   6  27   1        121.37       -145.56       292.09 o                         
   7  27   1        356.08        670.70       288.74 o                         
   8  27   1          6.43       -279.97       279.97 o                         
   9  27   1        720.47        256.34       314.65 o                         
  10  27   1       3296.60       3400.35       431.56 o                         
  11  27   1        569.91        342.29       332.44 o                         
   0  28   1       9086.73       9469.57       644.27 o                         
   1  28   1       1149.48       1669.17       293.34 o                         
   2  28   1       3013.02       2738.32       291.34 o                         
   3  28   1        743.79        356.09       294.15 o                         
   4  28   1       1660.79       1549.41       309.77 o                         
   5  28   1          0.06       -208.84       281.44 o                         
   6  28   1       1084.75       1416.37       311.90 o                         
   7  28   1          5.26        257.61       363.79 o                         
   8  28   1        333.53        201.94       320.43 o                         
   9  28   1        177.71        548.76       417.49 o                         
  10  28   1        717.48        640.58       372.62 o                         
   1  29   1       1198.20       1460.44       305.83 o                         
   2  29   1         78.96        647.08       307.50 o                         
   3  29   1       1095.03       2022.95       320.13 o                         
   4  29   1        533.74        970.94       324.46 o                         
   5  29   1         27.61       -262.83       315.35 o                         
   6  29   1        516.89         33.53       322.71 o                         
   7  29   1          8.38        370.43       298.91 o                         
   8  29   1       2690.37       2486.99       367.53 o                         
   0  30   1         42.87        202.44       603.48 o                         
   1  30   1       2788.12       3862.31       381.76 o                         
   2  30   1       8320.82       9270.50       461.96 o                         
   3  30   1         39.69        220.83       330.26 o                         
   4  30   1       2829.04       3844.22       482.78 o                         
   5  30   1        164.84         17.32       373.24 o                         
   2   0   2       6757.35       7208.08       112.53 o                         
   3   0   2      26300.18      28544.69       341.10 o                         
   4   0   2     123653.11     110042.59      1079.85 o                         
   5   0   2       1755.58       1814.67        75.51 o                         
   6   0   2      12002.27      10572.51       153.89 o                         
   7   0   2      35411.87      34907.70       392.19 o                         
   8   0   2     125976.51     130255.12      1305.66 o                         
   9   0   2       6551.93       5901.36       135.59 o                         
  10   0   2      13955.22      11464.91       245.46 o                         
  11   0   2      27832.65      30227.45       537.34 o                         
  12   0   2      60012.59      62752.45      1444.64 o                         
  13   0   2      12731.54      13457.33       283.71 o                         
  14   0   2        191.10         96.93       102.58 o                         
  15   0   2       1812.53       1870.79       144.10 o                         
  16   0   2       4651.63       5082.31       202.80 o                         
  17   0   2       5199.86       5073.65       211.71 o                         
  18   0   2      14245.48      13425.97       328.00 o                         
  19   0   2       1780.97       1431.99       261.75 o                         
  20   0   2       3004.05       2062.40       326.41 o                         
  21   0   2       1642.62        334.76       574.57 o                         
  22   0   2      11913.76      10951.57       817.67 o                         
  23   0   2       2526.98       2795.86       676.87 o                         
  24   0   2       2753.05       3710.27      1192.14 o                         
   1   1   2          1.48        -14.45        43.36 o                         
   2   1   2      13117.02      11750.64       119.47 o                         
   3   1   2      94879.27      96050.34       686.42 o                         
   4   1   2       2097.65       2144.74        41.16 o                         
   5   1   2      13477.14      13751.87       134.45 o                         
   6   1   2       5929.39       6500.16        81.13 o                         
   7   1   2      10459.51      11440.42       120.30 o                         
   8   1   2      10117.91      10068.04       117.12 o                         
   9   1   2          8.62         48.52        39.78 o                         
  10   1   2      30269.15      29992.52       265.09 o                         
  11   1   2       3244.61       3677.98        94.26 o                         
  12   1   2       5344.34       4798.79       150.85 o                         
  13   1   2        206.96        395.61        70.27 o                         
  14   1   2       1719.43       1732.01        91.94 o                         
  15   1   2        458.35        519.22        89.45 o                         
  16   1   2        468.20        499.78       102.38 o                         
  17   1   2       6671.56       6280.35       171.23 o                         
  18   1   2       1185.97       1165.79       127.05 o                         
  19   1   2        110.48         59.31       163.81 o                         
  20   1   2       2916.67       2866.20       243.86 o                         
  21   1   2        489.91         29.83       314.06 o                         
  22   1   2       1525.61       1830.58       388.38 o                         
  23   1   2        721.44        952.42       567.48 o                         
  24   1   2        715.06       1000.18       490.05 o                         
   0   2   2       1586.98       2239.42        78.11 o                         
   1   2   2         96.89        102.54        30.98 o                         
   2   2   2       4107.56       3381.17        45.95 o                         
   3   2   2       5848.96       6021.50        65.42 o                         
   4   2   2     138540.34     141856.52      1045.94 o                         
   5   2   2      64819.70      67117.70       599.54 o                         
   6   2   2        695.23       1090.72        41.44 o                         
   7   2   2       2072.42       2154.96        57.69 o                         
   8   2   2         35.92        -36.64        36.64 o                         
   9   2   2       2735.11       3388.20        83.10 o                         
  10   2   2       1146.66       1273.44        70.44 o                         
  11   2   2        769.57        863.32        66.17 o                         
  12   2   2       9223.79       9177.62       173.09 o                         
  13   2   2      11407.98      12444.52       178.84 o                         
  14   2   2       9762.62      10593.63       175.42 o                         
  15   2   2       8737.62       8610.36       174.30 o                         
  16   2   2        889.82        993.31       108.99 o                         
  17   2   2       6662.23       6432.65       176.13 o                         
  18   2   2        316.00        384.85       127.31 o                         
  19   2   2         38.94         67.22       163.36 o                         
  20   2   2          0.16       -156.41       224.39 o                         
  21   2   2        223.19        292.83       247.05 o                         
  22   2   2       1156.30       1487.92       371.53 o                         
  23   2   2        136.17        602.17       692.16 o                         
  24   2   2        784.99        436.99       400.88 o                         
   1   3   2       8993.75       8411.86       128.56 o                         
   2   3   2     190108.38     168072.92      1619.65 o                         
   3   3   2      52252.95      56574.27       487.25 o                         
   4   3   2      29237.63      26511.99       246.54 o                         
   5   3   2          0.05        -12.36        31.48 o                         
   6   3   2       3021.63       2707.94        70.50 o                         
   7   3   2        908.97        945.81        44.47 o                         
   8   3   2         79.96         72.53        40.83 o                         
   9   3   2        675.92        496.37        50.05 o                         
  10   3   2        540.55        475.01        59.42 o                         
  11   3   2         26.53         70.79        55.16 o                         
  12   3   2       1997.55       2043.59        92.08 o                         
  13   3   2       2394.71       2451.85        99.83 o                         
  14   3   2       1614.71       1550.11       109.96 o                         
  15   3   2       3957.68       3794.87       134.15 o                         
  16   3   2       3549.80       3628.49       141.96 o                         
  17   3   2       3557.93       3442.57       152.27 o                         
  18   3   2        480.86        331.91       127.54 o                         
  19   3   2       1004.05       1006.94       172.37 o                         
  20   3   2       7161.56       7865.68       356.09 o                         
  21   3   2        353.94        471.03       246.45 o                         
  22   3   2       1439.74       1500.26       300.70 o                         
  23   3   2       1168.37       1099.80       335.27 o                         
  24   3   2        423.23       -405.81       405.81 o                         
   0   4   2      53799.66      62350.51      1770.68 o                         
   1   4   2       2066.73       2102.68        58.52 o                         
   2   4   2      17989.52      19235.38       244.59 o                         
   3   4   2      44478.15      45588.59       444.40 o                         
   4   4   2      16137.12      20174.43       212.36 o                         
   5   4   2       1576.73       1563.16        49.40 o                         
   6   4   2       2107.17       2511.55        68.45 o                         
   7   4   2          1.95        -22.50        35.35 o                         
   8   4   2        239.38        258.41        44.39 o                         
   9   4   2       1067.66       1002.50        61.07 o                         
  10   4   2        389.49        158.19        62.27 o                         
  11   4   2       9170.04       9376.04       159.01 o                         
  12   4   2      13401.34      12934.50       186.06 o                         
  13   4   2        516.37        429.59        81.04 o                         
  14   4   2       5406.83       4735.11       137.02 o                         
  15   4   2         77.61        156.59        95.85 o                         
  16   4   2       5191.06       5187.77       160.66 o                         
  17   4   2          1.89        -92.69       124.71 o                         
  18   4   2      17847.58      18165.32       290.09 o                         
  19   4   2        827.14       1263.70       174.28 o                         
  20   4   2        273.37        527.25       227.29 o                         
  21   4   2       2988.29       2662.32       282.03 o                         
  22   4   2       1774.91       1438.49       393.86 o                         
  23   4   2          4.29       -133.78       319.68 o                         
  24   4   2       2771.12       2265.64       420.18 o                         
   1   5   2      33984.86      32217.20       478.00 o                         
   2   5   2        954.14       1137.84        78.58 o                         
   3   5   2       3398.37       3764.52        89.26 o                         
   4   5   2      69357.72      72543.78       712.75 o                         
   5   5   2       1008.06        930.91        46.67 o                         
   6   5   2        469.56        364.65        39.70 o                         
   7   5   2      24618.40      26099.38       250.48 o                         
   8   5   2      29401.84      30142.14       275.62 o                         
   9   5   2       1582.14       1280.07        63.95 o                         
  10   5   2      30364.94      29772.71       326.36 o                         
  11   5   2       5535.78       6009.58       125.78 o                         
  12   5   2       2203.00       2271.24        97.37 o                         
  13   5   2          0.13        -12.81        78.19 o                         
  14   5   2       1901.89       1750.35       107.42 o                         
  15   5   2        106.76       -105.19       105.19 o                         
  16   5   2         25.38       -105.19       105.19 o                         
  17   5   2       8210.69       8167.68       255.94 o                         
  18   5   2        473.72        233.16       127.24 o                         
  19   5   2         50.52        261.91       166.68 o                         
  20   5   2       3905.80       4313.51       287.87 o                         
  21   5   2        173.20         15.75       236.20 o                         
  22   5   2       1904.07       1356.57       318.69 o                         
  23   5   2        448.31        493.32       315.01 o                         
  24   5   2         96.70        484.47       361.67 o                         
   1   6   2      41511.80      40510.83       595.69 o                         
   2   6   2       1271.95       1183.87        57.85 o                         
   3   6   2      16819.48      17250.14       306.99 o                         
   4   6   2      11498.72      13167.95       238.82 o                         
   5   6   2      10746.96      11899.77       161.61 o                         
   6   6   2      94345.91      99650.07       863.71 o                         
   7   6   2      21198.52      21315.68       217.96 o                         
   8   6   2          7.24         -1.05        47.09 o                         
   9   6   2         85.93         28.61        50.28 o                         
  10   6   2        237.27        250.55        64.68 o                         
  11   6   2       2048.46       1759.86        84.80 o                         
  12   6   2         79.68         24.32        68.18 o                         
  13   6   2       4811.83       4835.23       139.57 o                         
  14   6   2      34250.29      34768.45       359.56 o                         
  15   6   2        139.13        -58.31        97.84 o                         
  16   6   2        126.56         85.77       110.18 o                         
  17   6   2       3261.05       3365.53       156.01 o                         
  18   6   2       2089.56       1953.85       170.77 o                         
  19   6   2         45.05       -177.33       177.33 o                         
  20   6   2        266.66        532.77       256.82 o                         
  21   6   2        324.87       1001.29       259.84 o                         
  22   6   2       2504.91       2047.37       460.58 o                         
  23   6   2       3007.47       2770.26       350.35 o                         
   1   7   2      39282.25      34808.30       527.78 o                         
   2   7   2      26711.29      25004.52       401.89 o                         
   3   7   2      14818.37      15334.46       242.41 o                         
   4   7   2       2988.67       2649.67        77.35 o                         
   5   7   2      61541.37      65578.82       689.69 o                         
   6   7   2       4250.01       4302.93       103.30 o                         
   7   7   2        192.55        268.24        50.58 o                         
   8   7   2      21928.78      21004.33       224.73 o                         
   9   7   2      11362.81      11631.27       161.26 o                         
  10   7   2      19407.83      20710.79       229.99 o                         
  11   7   2         20.21        -37.46        68.00 o                         
  12   7   2       2562.19       1969.95        95.59 o                         
  13   7   2          8.28        -81.43        81.43 o                         
  14   7   2       6746.41       7349.96       171.15 o                         
  15   7   2         52.02        -61.15       100.32 o                         
  16   7   2      14358.22      14671.25       250.72 o                         
  17   7   2       1353.90       1424.82       160.17 o                         
  18   7   2       1474.43       1728.80       161.39 o                         
  19   7   2        704.74        562.55       218.28 o                         
  20   7   2         10.28       -100.98       275.23 o                         
  21   7   2        951.06        951.29       277.95 o                         
  22   7   2        407.93        609.59       292.57 o                         
  23   7   2       1336.76        910.06       330.42 o                         
   0   8   2       4184.77       3988.74       274.64 o                         
   1   8   2        951.81       1013.34        96.74 o                         
   2   8   2      14937.91      13788.25       298.06 o                         
   3   8   2      21811.06      19190.48       294.23 o                         
   4   8   2      38745.32      38934.32       596.76 o                         
   5   8   2       4398.64       3794.47        96.84 o                         
   6   8   2      22817.33      23829.48       304.46 o                         
   7   8   2      28403.87      31414.31       357.67 o                         
   8   8   2          7.10         66.84        54.09 o                         
   9   8   2      10588.36      11735.37       170.11 o                         
  10   8   2       1076.05        785.28        68.49 o                         
  11   8   2        322.33        422.35        72.44 o                         
  12   8   2      10494.25      10558.56       174.13 o                         
  13   8   2         19.25        -83.01        83.01 o                         
  14   8   2        527.53        621.35        99.92 o                         
  15   8   2        415.30        669.11       112.70 o                         
  16   8   2        366.18        604.55       120.41 o                         
  17   8   2       3306.06       3565.52       161.68 o                         
  18   8   2      10753.49      11053.21       325.30 o                         
  19   8   2       1473.86       1528.03       357.69 o                         
  20   8   2        941.73        261.71       248.73 o                         
  21   8   2         60.66        128.94       259.38 o                         
  22   8   2        172.23        249.27       286.65 o                         
  23   8   2        165.00       1136.30       364.99 o                         
   1   9   2       2135.68       1083.69       109.43 o                         
   2   9   2        170.67        169.45        61.72 o                         
   3   9   2       1415.16       1511.83        79.69 o                         
   4   9   2       1589.09       2287.56       110.45 o                         
   5   9   2        790.61        658.27        61.44 o                         
   6   9   2      38674.55      41836.77       452.03 o                         
   7   9   2       4591.62       4923.01       128.41 o                         
   8   9   2       4608.05       5217.95       133.34 o                         
   9   9   2        643.01        860.27        77.33 o                         
  10   9   2         60.60         -1.43        68.07 o                         
  11   9   2        696.99        547.35        79.43 o                         
  12   9   2       2454.32       2495.73       105.64 o                         
  13   9   2       5076.87       5434.10       155.84 o                         
  14   9   2       1522.21       1461.55       113.38 o                         
  15   9   2      10789.31      11360.78       219.33 o                         
  16   9   2          0.49        255.02       124.60 o                         
  17   9   2       1088.71       1374.18       201.78 o                         
  18   9   2        128.01         -4.94       161.51 o                         
  19   9   2        145.27        275.74       214.55 o                         
  20   9   2        259.96        655.70       263.95 o                         
  21   9   2        119.12       -155.29       275.87 o                         
  22   9   2          5.44        489.01       298.33 o                         
  23   9   2        303.79       -103.77       356.64 o                         
   0  10   2      90872.56      91068.84      2637.96 o                         
   1  10   2       3748.17       3890.70       187.54 o                         
   2  10   2        558.52        661.41        91.40 o                         
   3  10   2       1413.12       1353.31        98.94 o                         
   4  10   2         32.03        117.59        62.80 o                         
   5  10   2       1580.73       1466.08        80.16 o                         
   6  10   2     135527.67     137904.38      1392.02 o                         
   7  10   2      37165.05      38138.86       452.06 o                         
   8  10   2      31145.28      31546.09       375.63 o                         
   9  10   2          5.61         21.26        74.34 o                         
  10  10   2       1784.39       2649.22       110.63 o                         
  11  10   2       3477.53       3573.84       133.89 o                         
  12  10   2      23038.88      23271.00       294.52 o                         
  13  10   2      21800.77      20816.81       282.12 o                         
  14  10   2       9526.08       9353.38       202.70 o                         
  15  10   2        842.57        632.91       120.73 o                         
  16  10   2        288.88         41.29       127.35 o                         
  17  10   2          1.80        -53.05       134.18 o                         
  18  10   2       2924.51       2030.85       200.58 o                         
  19  10   2        243.96        482.47       208.91 o                         
  20  10   2       1121.76       1114.56       263.82 o                         
  21  10   2        320.22        443.31       285.42 o                         
  22  10   2        131.32       -230.80       402.33 o                         
  23  10   2        103.18        265.66       408.17 o                         
   1  11   2      15135.91      16508.14       435.13 o                         
   2  11   2      49042.31      48948.80       890.03 o                         
   3  11   2       1787.53       1444.97       143.21 o                         
   4  11   2     109258.84     106601.51      1256.72 o                         
   5  11   2      62912.71      65099.97       747.66 o                         
   6  11   2       1634.39       1392.97        89.69 o                         
   7  11   2        508.72        370.60        83.96 o                         
   8  11   2        180.79        -16.42        70.16 o                         
   9  11   2      16338.09      16786.63       258.33 o                         
  10  11   2         35.35         78.30        78.15 o                         
  11  11   2       2796.23       2418.72       129.59 o                         
  12  11   2       6004.18       5621.34       167.40 o                         
  13  11   2       9028.70       9602.43       207.87 o                         
  14  11   2       4571.05       4638.67       166.61 o                         
  15  11   2       2293.70       1905.93       140.75 o                         
  16  11   2       3882.81       3682.21       164.49 o                         
  17  11   2       1164.51       1333.02       157.25 o                         
  18  11   2       1607.00       1542.78       230.63 o                         
  19  11   2        910.35        976.66       240.91 o                         
  20  11   2       1679.34       1463.69       340.78 o                         
  21  11   2        325.60        351.77       287.57 o                         
  22  11   2        468.22        594.36       309.10 o                         
   0  12   2      54080.96      51612.21      1611.68 o                         
   1  12   2       8206.03       7505.20       279.82 o                         
   2  12   2         18.70        194.52       100.24 o                         
   3  12   2       8050.62       7854.54       217.00 o                         
   4  12   2       1834.22       1656.40       140.34 o                         
   5  12   2        621.06        486.92        87.47 o                         
   6  12   2      51829.65      52772.19       632.07 o                         
   7  12   2       2753.42       2861.59       148.16 o                         
   8  12   2      18871.05      19007.12       288.85 o                         
   9  12   2       5076.20       5356.92       163.68 o                         
  10  12   2        128.14        152.13        90.91 o                         
  11  12   2        630.87        438.69       103.62 o                         
  12  12   2         19.68         87.10       109.69 o                         
  13  12   2         93.12        113.86       105.73 o                         
  14  12   2      34677.54      35132.45       426.21 o                         
  15  12   2       1533.50       1555.87       145.89 o                         
  16  12   2        312.53        119.85       140.31 o                         
  17  12   2         10.70       -166.64       166.64 o                         
  18  12   2        481.65        343.33       217.68 o                         
  19  12   2       3350.24       2737.07       270.85 o                         
  20  12   2        167.81        224.94       282.39 o                         
  21  12   2          0.99        373.06       310.36 o                         
  22  12   2       1862.75       2763.26       368.12 o                         
   1  13   2       5849.10       6088.68       372.11 o                         
   2  13   2      13486.67      14474.24       418.92 o                         
   3  13   2       6423.62       7321.37       252.17 o                         
   4  13   2       1599.15       1166.68       142.76 o                         
   5  13   2        936.57       1138.35        98.12 o                         
   6  13   2       3362.87       3602.39       129.14 o                         
   7  13   2       1118.34        844.65        95.95 o                         
   8  13   2      18827.88      19532.10       299.51 o                         
   9  13   2       1847.10       1603.68       118.15 o                         
  10  13   2        103.16         35.53        99.63 o                         
  11  13   2       4897.66       5414.85       205.22 o                         
  12  13   2        773.69        540.25       113.63 o                         
  13  13   2       4236.14       4624.48       173.90 o                         
  14  13   2        756.54        759.55       132.33 o                         
  15  13   2       1485.45       1561.58       145.00 o                         
  16  13   2       1712.56       1741.81       169.29 o                         
  17  13   2       9023.10       7993.72       319.40 o                         
  18  13   2       3835.27       3729.25       267.71 o                         
  19  13   2         61.29        233.11       393.71 o                         
  20  13   2       8934.04       9697.95       480.03 o                         
  21  13   2       1101.29        955.66       349.72 o                         
  22  13   2       4006.50       3427.58       430.86 o                         
   0  14   2     169992.75     159777.86     11200.84 o                         
   1  14   2       5808.38       5236.32       219.57 o                         
   2  14   2       5941.89       5648.69       238.04 o                         
   3  14   2      10645.96      10753.05       526.14 o                         
   4  14   2       2758.10       2546.47       161.68 o                         
   5  14   2      10207.07       9541.41       245.62 o                         
   6  14   2      32510.66      32958.52       419.32 o                         
   7  14   2        889.33        836.42        97.25 o                         
   8  14   2       2772.97       2107.34       119.44 o                         
   9  14   2        362.39        363.46       106.07 o                         
  10  14   2       3527.50       4085.31       162.80 o                         
  11  14   2        727.25        722.32       125.75 o                         
  12  14   2      20602.04      22479.67       371.91 o                         
  13  14   2        107.41        -73.16       151.08 o                         
  14  14   2       1838.93       1511.13       145.99 o                         
  15  14   2        996.52        965.17       163.07 o                         
  16  14   2        257.31        129.94       163.32 o                         
  17  14   2         20.88        212.78       248.40 o                         
  18  14   2       9027.81       9651.62       379.45 o                         
  19  14   2        606.64        234.18       281.43 o                         
  20  14   2       1051.32       1209.27       335.21 o                         
  21  14   2       2016.31       2019.92       376.08 o                         
   1  15   2       2170.73       2118.93       168.57 o                         
   2  15   2      12836.59      12316.43       346.47 o                         
   3  15   2          0.36        -40.09       205.19 o                         
   4  15   2       2232.96       1801.13       153.58 o                         
   5  15   2        758.00        858.64       122.72 o                         
   6  15   2      11521.14      11282.91       291.71 o                         
   7  15   2        188.73         57.93        90.14 o                         
   8  15   2      11122.86      10994.57       235.01 o                         
   9  15   2        529.61        331.66       116.00 o                         
  10  15   2       4644.71       5181.12       248.89 o                         
  11  15   2      15881.80      15247.15       311.66 o                         
  12  15   2       3483.24       3561.45       219.19 o                         
  13  15   2        448.83        358.91       141.31 o                         
  14  15   2        476.37        168.63       141.61 o                         
  15  15   2         18.19        -43.86       188.14 o                         
  16  15   2       1791.22       2265.69       209.01 o                         
  17  15   2          2.87        380.14       258.03 o                         
  18  15   2        570.42        378.41       238.79 o                         
  19  15   2        154.97        142.67       332.27 o                         
  20  15   2        122.49        631.75       325.65 o                         
  21  15   2          3.73       -188.12       379.54 o                         
   0  16   2      17282.12      18596.11       545.03 o                         
   1  16   2       1609.27       1727.77       162.39 o                         
   2  16   2        123.39        -28.79       125.63 o                         
   3  16   2         29.64         38.88       165.88 o                         
   4  16   2       2072.49       2290.27       174.86 o                         
   5  16   2       7440.66       7806.21       273.12 o                         
   6  16   2         83.96        -30.04       115.88 o                         
   7  16   2         56.19        -95.95        95.95 o                         
   8  16   2        159.27        238.36       108.00 o                         
   9  16   2       1016.60       1071.26       129.06 o                         
  10  16   2      18097.24      18333.46       325.98 o                         
  11  16   2        612.06        425.92       156.73 o                         
  12  16   2        409.82        461.22       141.97 o                         
  13  16   2       1711.09       1532.41       155.59 o                         
  14  16   2         49.46        267.21       172.97 o                         
  15  16   2       2230.28       2295.11       185.71 o                         
  16  16   2          2.30        -67.29       204.38 o                         
  17  16   2        219.81       -254.96       290.11 o                         
  18  16   2       9034.16       9795.05       509.01 o                         
  19  16   2       2956.30       2805.20       363.43 o                         
  20  16   2         15.40        247.84       328.40 o                         
   1  17   2       2671.84       2867.09       195.64 o                         
   2  17   2      11514.21      11708.43       320.82 o                         
   3  17   2       4946.30       4983.54       416.75 o                         
   4  17   2       6243.71       6247.17       260.79 o                         
   5  17   2       1960.13       1884.02       185.11 o                         
   6  17   2       2592.51       2201.16       168.95 o                         
   7  17   2       3825.91       3610.79       173.97 o                         
   8  17   2       1336.47       1461.96       136.92 o                         
   9  17   2       3862.46       3671.76       242.39 o                         
  10  17   2      10172.60       9655.49       254.16 o                         
  11  17   2       4698.88       4206.82       191.66 o                         
  12  17   2       1966.22       1879.24       184.20 o                         
  13  17   2          1.13       -142.70       142.70 o                         
  14  17   2       1824.39       2130.67       181.71 o                         
  15  17   2        449.58        -31.12       306.98 o                         
  16  17   2       4915.33       5863.71       343.61 o                         
  17  17   2       1033.98       1070.04       249.13 o                         
  18  17   2        166.40        256.78       255.13 o                         
  19  17   2        562.20       1163.72       389.59 o                         
  20  17   2       3377.92       4006.00       429.68 o                         
   0  18   2      68082.37      68180.72      1517.16 o                         
   1  18   2        901.46        845.38       129.70 o                         
   2  18   2       3741.67       3705.12       214.40 o                         
   3  18   2       1219.35       1308.56       182.04 o                         
   4  18   2       8851.53       9117.30       320.08 o                         
   5  18   2        596.19        779.25       163.32 o                         
   6  18   2       2245.18       2413.09       203.82 o                         
   7  18   2        642.04        425.67       136.12 o                         
   8  18   2      11967.67      11637.64       292.44 o                         
   9  18   2       4096.27       4195.11       229.66 o                         
  10  18   2       1783.96       1808.25       153.44 o                         
  11  18   2       1345.56       1319.79       181.05 o                         
  12  18   2      37297.18      38136.11       537.79 o                         
  13  18   2       1164.41       1007.54       173.77 o                         
  14  18   2       3266.50       2713.32       358.71 o                         
  15  18   2        484.68        548.27       187.72 o                         
  16  18   2        900.95        123.68       257.37 o                         
  17  18   2        758.66        594.73       253.39 o                         
  18  18   2       7962.18       8229.97       367.99 o                         
  19  18   2         70.34       1040.08       419.84 o                         
   1  19   2        468.97        462.57       133.41 o                         
   2  19   2       6633.77       6610.56       488.76 o                         
   3  19   2       4021.87       4403.37       272.25 o                         
   4  19   2       5276.32       5806.00       321.30 o                         
   5  19   2        631.19        482.21       166.58 o                         
   6  19   2       1254.52       1579.02       202.22 o                         
   7  19   2       2904.73       2857.85       217.09 o                         
   8  19   2       5943.75       5485.98       222.47 o                         
   9  19   2       3997.59       3894.56       270.49 o                         
  10  19   2        266.61        324.13       144.70 o                         
  11  19   2       1309.81       1080.99       162.84 o                         
  12  19   2       1101.96       1203.83       179.64 o                         
  13  19   2        213.88        110.86       189.79 o                         
  14  19   2       2192.26       2275.78       214.02 o                         
  15  19   2        126.38         92.16       240.32 o                         
  16  19   2       3586.95       4076.27       311.79 o                         
  17  19   2        187.62        -65.48       248.32 o                         
  18  19   2        180.98        759.27       286.72 o                         
  19  19   2       1831.77       1334.44       355.55 o                         
   0  20   2       4936.98       4709.24       549.27 o                         
   1  20   2       2876.17       2728.51       207.08 o                         
   2  20   2        130.69        165.04       191.40 o                         
   3  20   2          7.25       -108.88       157.07 o                         
   4  20   2         56.24         76.92       187.77 o                         
   5  20   2       3709.12       3943.18       260.39 o                         
   6  20   2      24101.95      24645.38       565.28 o                         
   7  20   2       1582.22       1606.70       217.63 o                         
   8  20   2         66.92        123.11       167.50 o                         
   9  20   2        842.74       1109.27       172.33 o                         
  10  20   2       1875.57       2178.77       205.18 o                         
  11  20   2       6412.23       5611.28       227.23 o                         
  12  20   2      12147.10      12328.91       379.29 o                         
  13  20   2       1816.23       1560.55       225.19 o                         
  14  20   2         33.61        251.05       311.38 o                         
  15  20   2       1370.36       1448.88       263.87 o                         
  16  20   2         26.75        770.22       276.81 o                         
  17  20   2         86.10         24.81       273.68 o                         
  18  20   2       2791.37       3005.28       401.57 o                         
   1  21   2       2757.21       2858.73       205.63 o                         
   2  21   2        549.20        734.75       161.60 o                         
   3  21   2          8.15       -161.80       161.80 o                         
   4  21   2       5811.39       6200.66       456.91 o                         
   5  21   2       6959.92       6924.76       392.23 o                         
   6  21   2        217.96        421.42       204.86 o                         
   7  21   2       2496.10       2136.60       249.95 o                         
   8  21   2       3001.52       2538.05       217.03 o                         
   9  21   2        504.60        575.73       193.93 o                         
  10  21   2       1392.73       1393.56       299.19 o                         
  11  21   2        175.63         15.45       200.68 o                         
  12  21   2        662.61        803.23       226.84 o                         
  13  21   2         55.60        284.82       201.31 o                         
  14  21   2      11367.92      12120.73       506.63 o                         
  15  21   2        358.89          3.95       243.02 o                         
  16  21   2       2823.32       3354.56       379.29 o                         
  17  21   2          1.10        241.55       298.07 o                         
   0  22   2         12.44        164.41       392.23 o                         
   1  22   2          2.91          6.31       247.08 o                         
   2  22   2         20.52        -91.24       233.17 o                         
   3  22   2        753.31        496.09       191.74 o                         
   4  22   2       1593.35       2033.06       221.41 o                         
   5  22   2       1411.80       1580.49       543.49 o                         
   6  22   2       7084.72       7394.09       354.25 o                         
   7  22   2          0.46         73.68       183.75 o                         
   8  22   2         31.63        -51.26       182.34 o                         
   9  22   2       5720.36       5956.58       286.34 o                         
  10  22   2      11474.26      12216.61       427.97 o                         
  11  22   2        199.40         29.83       320.25 o                         
  12  22   2        242.50        402.84       228.39 o                         
  13  22   2        122.38         12.38       262.88 o                         
  14  22   2       1829.23       1831.55       249.27 o                         
  15  22   2        220.95         68.27       262.32 o                         
  16  22   2          0.44       -302.78       302.78 o                         
  17  22   2        211.93        557.51       329.37 o                         
   1  23   2       3670.35       3987.58       336.76 o                         
   2  23   2       2171.59       2995.87       228.01 o                         
   3  23   2         53.65        -24.02       232.18 o                         
   4  23   2        750.63        938.62       277.08 o                         
   5  23   2       4587.77       4762.19       372.34 o                         
   6  23   2       1255.91        823.79       394.28 o                         
   7  23   2       4318.98       4173.80       258.07 o                         
   8  23   2       6451.28       6454.94       304.61 o                         
   9  23   2       1332.52       1053.23       235.82 o                         
  10  23   2        669.21        868.53       252.76 o                         
  11  23   2       2945.65       3815.41       311.95 o                         
  12  23   2         64.09       -220.79       220.79 o                         
  13  23   2        125.62         48.33       261.49 o                         
  14  23   2        618.05        924.30       270.24 o                         
  15  23   2          0.38        204.14       303.58 o                         
  16  23   2       2865.72       3190.17       396.20 o                         
   0  24   2       4131.34       3929.68       351.72 o                         
   1  24   2        425.65        374.96       187.90 o                         
   2  24   2       3287.58       3146.10       313.41 o                         
   3  24   2       5613.03       5964.30       301.83 o                         
   4  24   2       2063.34       2300.10       249.32 o                         
   5  24   2         83.83        100.95       278.27 o                         
   6  24   2      11747.68      12330.69       474.74 o                         
   7  24   2          6.33        188.10       212.62 o                         
   8  24   2       4644.59       4342.33       295.90 o                         
   9  24   2        464.41        312.45       250.67 o                         
  10  24   2        192.14        348.02       252.97 o                         
  11  24   2       1813.26       1689.12       273.73 o                         
  12  24   2       3576.03       3788.44       393.81 o                         
  13  24   2       4030.48       4219.74       409.89 o                         
  14  24   2        756.01        831.25       302.75 o                         
  15  24   2        132.87        532.41       322.69 o                         
   1  25   2         59.86       -189.87       189.87 o                         
   2  25   2        948.98        784.33       204.99 o                         
   3  25   2        267.97         32.99       257.49 o                         
   4  25   2       4141.42       3485.81       331.33 o                         
   5  25   2       1630.50       1129.65       251.15 o                         
   6  25   2       1587.52       1460.96       451.67 o                         
   7  25   2         62.67        135.73       234.56 o                         
   8  25   2         11.51        235.33       256.79 o                         
   9  25   2        667.22        929.23       277.83 o                         
  10  25   2       2217.91       2130.45       302.54 o                         
  11  25   2        122.26         79.32       313.02 o                         
  12  25   2        759.88        551.64       415.86 o                         
  13  25   2         91.69       -291.53       308.31 o                         
  14  25   2        280.21        449.83       324.99 o                         
   0  26   2       1142.52       1921.28       332.02 o                         
   1  26   2       1407.99       1464.63       234.45 o                         
   2  26   2       2823.96       2902.40       242.71 o                         
   3  26   2         15.52        162.03       295.83 o                         
   4  26   2        418.55        444.58       256.42 o                         
   5  26   2          0.69       -160.26       223.73 o                         
   6  26   2       1012.97        512.16       288.12 o                         
   7  26   2         50.41        -98.20       310.86 o                         
   8  26   2        261.31       -163.12       268.63 o                         
   9  26   2          7.52       -131.10       263.43 o                         
  10  26   2         35.69       -268.02       296.47 o                         
  11  26   2         14.17       -266.91       286.41 o                         
  12  26   2       2436.47       2004.76       349.46 o                         
  13  26   2        299.62        302.37       335.77 o                         
   1  27   2       1450.94       1260.78       243.31 o                         
   2  27   2         13.42         83.33       319.72 o                         
   3  27   2       2109.17       2109.74       345.40 o                         
   4  27   2       8024.69       8698.06       397.97 o                         
   5  27   2          2.01       -256.02       256.02 o                         
   6  27   2        381.03       -112.62       305.13 o                         
   7  27   2        102.65        -50.19       257.39 o                         
   8  27   2       1829.22       2062.29       540.04 o                         
   9  27   2       2644.91       2101.22       334.40 o                         
  10  27   2       4684.74       4888.03       529.83 o                         
  11  27   2        416.11       -151.98       442.86 o                         
   0  28   2      12423.95      14142.59       631.52 o                         
   1  28   2         64.77        162.62       248.50 o                         
   2  28   2         10.80        154.06       252.73 o                         
   3  28   2          5.38        350.68       260.21 o                         
   4  28   2       7299.25       6520.57       504.89 o                         
   5  28   2       2880.14       3068.43       353.40 o                         
   6  28   2       7483.47       8783.56       458.79 o                         
   7  28   2        434.61        561.17       284.17 o                         
   8  28   2        251.00        557.24       329.03 o                         
   9  28   2        133.92        214.10       339.03 o                         
  10  28   2         43.24        -25.23       424.34 o                         
   1  29   2       2754.43       3226.67       314.58 o                         
   2  29   2        540.17        969.96       303.60 o                         
   3  29   2        143.70        744.07       295.09 o                         
   4  29   2          0.84        287.10       336.59 o                         
   5  29   2         10.55        285.58       317.63 o                         
   6  29   2        322.85         38.07       309.47 o                         
   7  29   2        116.06        578.37       334.97 o                         
   8  29   2         65.13        285.38       324.33 o                         
   0  30   2      11366.90      12392.55      1423.77 o                         
   1  30   2        171.95        775.02       314.34 o                         
   2  30   2       2669.61       3443.57       356.87 o                         
   3  30   2        630.10        217.90       311.50 o                         
   4  30   2        409.96        397.76       323.62 o                         
   5  30   2        263.61        228.93       375.17 o                         
   1   1   3       1786.66       1556.63        37.17 o                         
   2   1   3      55739.68      52176.12       441.18 o                         
   3   1   3       1898.45       2764.70        44.61 o                         
   4   1   3      81075.84      79856.52       581.00 o                         
   5   1   3       7593.04       6657.15        81.13 o                         
   6   1   3       1654.13       1108.92        41.94 o                         
   7   1   3       4079.96       3836.84        68.02 o                         
   8   1   3      15442.26      14994.13       150.92 o                         
   9   1   3       5919.26       7107.81       114.88 o                         
  10   1   3      10094.75       9734.42       132.33 o                         
  11   1   3      23157.59      23689.87       237.21 o                         
  12   1   3       3580.85       3312.56       108.18 o                         
  13   1   3       9056.00       9007.79       147.27 o                         
  14   1   3       3339.98       3436.50       114.03 o                         
  15   1   3        263.78        251.63        87.23 o                         
  16   1   3       3341.90       3433.69       131.77 o                         
  17   1   3       3949.42       3947.00       147.20 o                         
  18   1   3          1.83       -113.57       113.57 o                         
  19   1   3       1062.97        974.05       164.75 o                         
  20   1   3       4231.65       3360.74       326.67 o                         
  21   1   3          3.96        238.07       339.81 o                         
  22   1   3       6242.68       5822.25       455.66 o                         
  23   1   3        255.58        507.53       484.79 o                         
  24   1   3        137.87       -476.12       476.12 o                         
   0   2   3      40732.84      39093.27      2242.09 o                         
   1   2   3       9041.76       8403.00       147.28 o                         
   2   2   3      34042.71      35695.85       324.72 o                         
   3   2   3      38287.65      43689.61       348.61 o                         
   4   2   3      26893.85      26212.09       224.78 o                         
   5   2   3      44560.63      45193.30       361.42 o                         
   6   2   3        838.56       1375.70        44.48 o                         
   7   2   3      36862.79      38646.02       314.47 o                         
   8   2   3      16112.12      16585.48       167.91 o                         
   9   2   3      60069.49      61832.11       487.92 o                         
  10   2   3      69101.77      72649.19       666.15 o                         
  11   2   3       1444.24       1279.10        72.53 o                         
  12   2   3       6882.40       7111.41       138.47 o                         
  13   2   3        444.76        473.45        76.52 o                         
  14   2   3       7510.97       7646.39       157.57 o                         
  15   2   3       3483.84       3395.42       122.90 o                         
  16   2   3       2378.47       2504.58       124.10 o                         
  17   2   3       4168.75       4421.17       152.09 o                         
  18   2   3        286.19        -45.97       120.82 o                         
  19   2   3       4300.71       4003.68       209.57 o                         
  20   2   3       3616.27       3140.39       254.68 o                         
  21   2   3        419.26        333.02       261.72 o                         
  22   2   3       6922.83       7317.66       502.43 o                         
  23   2   3       1727.64       1552.76       417.03 o                         
  24   2   3        909.39        369.84       593.56 o                         
   1   3   3       5523.01       5506.37       142.91 o                         
   2   3   3      13033.90      10976.38       135.47 o                         
   3   3   3      98226.77      90302.16       758.41 o                         
   4   3   3       1720.44       2089.41        56.85 o                         
   5   3   3      30228.43      30470.62       277.70 o                         
   6   3   3        909.36        896.19        39.52 o                         
   7   3   3       7159.15       6068.51        88.90 o                         
   8   3   3      48671.50      50022.33       400.96 o                         
   9   3   3       1234.78       1453.73        60.45 o                         
  10   3   3        784.05       1129.23        67.72 o                         
  11   3   3        216.55        187.22        61.11 o                         
  12   3   3        384.34        507.34        71.77 o                         
  13   3   3          2.74        -12.88        71.81 o                         
  14   3   3         96.58        193.17        81.00 o                         
  15   3   3       4927.03       5276.08       162.54 o                         
  16   3   3         33.21        -46.48       100.64 o                         
  17   3   3       6312.32       6239.28       181.65 o                         
  18   3   3         57.19        -31.46       125.67 o                         
  19   3   3        199.54         -4.78       157.92 o                         
  20   3   3       6797.92       6970.26       319.79 o                         
  21   3   3         53.04        -75.44       288.13 o                         
  22   3   3       6655.20       7458.37       419.08 o                         
  23   3   3        734.00        611.98       399.24 o                         
  24   3   3        671.31        765.54       454.74 o                         
   0   4   3      90015.86      85863.80      1385.09 o                         
   1   4   3      10132.02       8856.55       167.89 o                         
   2   4   3       2737.24       3253.88        92.36 o                         
   3   4   3     196553.22     190347.58      1843.47 o                         
   4   4   3      27968.41      30315.62       281.20 o                         
   5   4   3      26759.98      29115.33       280.38 o                         
   6   4   3      20001.11      21698.28       208.64 o                         
   7   4   3      21344.37      21622.91       256.48 o                         
   8   4   3        269.48        213.19        44.50 o                         
   9   4   3       1467.41       1500.42        66.40 o                         
  10   4   3       1302.31       1194.84        69.66 o                         
  11   4   3       3886.77       4029.14       108.92 o                         
  12   4   3       1660.24       1501.88        84.58 o                         
  13   4   3         96.97         36.05        80.47 o                         
  14   4   3       1729.73       1627.33       103.52 o                         
  15   4   3       8701.63       9513.11       187.82 o                         
  16   4   3      13211.04      12650.64       225.51 o                         
  17   4   3       3473.24       3494.11       150.34 o                         
  18   4   3       7258.34       7535.09       203.26 o                         
  19   4   3        110.14        174.97       159.72 o                         
  20   4   3       1168.27        709.98       233.35 o                         
  21   4   3       2317.16       2705.40       279.19 o                         
  22   4   3        755.44        634.93       350.69 o                         
  23   4   3        343.32        342.13       362.56 o                         
  24   4   3       2320.40       2088.05       438.29 o                         
   1   5   3       2398.18       1648.85       141.87 o                         
   2   5   3      80059.34      76006.32       871.77 o                         
   3   5   3     114151.34     108788.91      1255.01 o                         
   4   5   3       2274.51       2808.31        69.05 o                         
   5   5   3      21897.62      19985.71       237.14 o                         
   6   5   3        171.77        121.59        35.79 o                         
   7   5   3        548.61        663.15        49.31 o                         
   8   5   3      17347.27      16672.52       179.11 o                         
   9   5   3       5013.24       5668.21       107.37 o                         
  10   5   3       5478.75       5722.92       122.41 o                         
  11   5   3       1626.00       1355.49        80.83 o                         
  12   5   3       3313.55       3639.49       111.17 o                         
  13   5   3       1986.00       2047.74       108.58 o                         
  14   5   3       9071.96       9336.94       212.90 o                         
  15   5   3         82.99        -27.30        94.58 o                         
  16   5   3        405.66        517.02       112.70 o                         
  17   5   3       4342.70       4430.70       162.82 o                         
  18   5   3        126.11        260.03       131.86 o                         
  19   5   3         12.43         72.04       182.38 o                         
  20   5   3       1755.53       1395.24       237.44 o                         
  21   5   3        251.62        -40.23       244.02 o                         
  22   5   3        768.88        589.71       343.68 o                         
  23   5   3       2326.06       2451.19       367.14 o                         
  24   5   3         17.63       -378.44       404.56 o                         
   0   6   3      84098.70      86073.90      1719.39 o                         
   1   6   3      19702.90      19438.14       405.69 o                         
   2   6   3      31517.57      30550.32       423.61 o                         
   3   6   3      45415.53      49243.16       546.26 o                         
   4   6   3      20777.04      22295.69       249.47 o                         
   5   6   3        392.93        113.86        39.88 o                         
   6   6   3        403.58        538.02        45.56 o                         
   7   6   3       5444.88       5158.17       100.76 o                         
   8   6   3       6597.53       7266.22       118.62 o                         
   9   6   3       2692.06       3276.66        91.10 o                         
  10   6   3      29740.19      29413.62       299.40 o                         
  11   6   3       2284.81       2887.44       102.49 o                         
  12   6   3       1541.98       1202.05        84.36 o                         
  13   6   3        348.90        351.19        84.24 o                         
  14   6   3        723.60        726.18        95.17 o                         
  15   6   3       1151.32       1346.48       113.29 o                         
  16   6   3       3321.93       3620.69       146.86 o                         
  17   6   3      10727.31      11954.07       241.05 o                         
  18   6   3       3986.94       4371.25       174.98 o                         
  19   6   3         89.39       -168.82       168.82 o                         
  20   6   3       7344.80       6602.33       323.73 o                         
  21   6   3        151.44         81.60       269.71 o                         
  22   6   3       1827.31       1837.19       353.98 o                         
  23   6   3        356.04        445.59       435.80 o                         
   1   7   3      37297.90      38539.70      1095.29 o                         
   2   7   3     106016.24     104235.66      1469.41 o                         
   3   7   3       4976.71       4351.33       112.41 o                         
   4   7   3      26235.99      26559.91       307.64 o                         
   5   7   3       2275.42       1746.77        90.77 o                         
   6   7   3       6186.54       6946.79       126.11 o                         
   7   7   3      42991.18      43951.98       441.75 o                         
   8   7   3        293.30        422.24        56.70 o                         
   9   7   3      21794.58      20876.59       240.33 o                         
  10   7   3          1.43         54.11        62.08 o                         
  11   7   3       7630.20       6714.80       140.68 o                         
  12   7   3       1442.08       1274.39        89.24 o                         
  13   7   3         71.29         -0.82        84.26 o                         
  14   7   3      23250.10      23508.60       282.89 o                         
  15   7   3         32.26        118.77       102.99 o                         
  16   7   3       3996.21       3683.06       150.79 o                         
  17   7   3         25.91        -41.84       123.68 o                         
  18   7   3        186.70        255.14       145.10 o                         
  19   7   3        451.93        362.47       185.45 o                         
  20   7   3       1073.80       1213.36       227.56 o                         
  21   7   3        718.90        -78.30       271.64 o                         
  22   7   3         19.19         99.69       282.01 o                         
  23   7   3        231.75       -194.67       365.75 o                         
   0   8   3      53811.13      48967.03      1575.55 o                         
   1   8   3        567.69        865.81        73.39 o                         
   2   8   3      78518.23      79870.64      1145.91 o                         
   3   8   3       3170.27       3136.27        95.05 o                         
   4   8   3      28735.83      30339.03       373.56 o                         
   5   8   3       1290.10        638.36        54.96 o                         
   6   8   3      16643.66      16060.42       214.37 o                         
   7   8   3      11457.18      12157.54       199.90 o                         
   8   8   3      28980.36      28268.77       303.81 o                         
   9   8   3      16245.67      15515.21       199.62 o                         
  10   8   3      17514.86      17366.90       273.32 o                         
  11   8   3       1129.60        855.54        82.06 o                         
  12   8   3       7092.49       7017.45       187.11 o                         
  13   8   3       3734.49       3371.21       122.64 o                         
  14   8   3      32978.30      34580.68       366.06 o                         
  15   8   3      12877.35      12164.55       220.50 o                         
  16   8   3       4145.15       4464.09       163.11 o                         
  17   8   3       2516.62       2345.16       150.25 o                         
  18   8   3       5969.40       6284.93       251.88 o                         
  19   8   3          7.80       -196.61       234.14 o                         
  20   8   3       1087.68        968.97       245.69 o                         
  21   8   3       1323.00       1175.50       276.71 o                         
  22   8   3       3035.41       3710.58       340.92 o                         
  23   8   3          1.89        142.88       489.25 o                         
   1   9   3      28210.41      27295.37       508.11 o                         
   2   9   3        525.70        441.10        74.06 o                         
   3   9   3       1362.11       1396.02        93.12 o                         
   4   9   3      38852.94      41200.01       570.58 o                         
   5   9   3       2709.96       2568.35        88.38 o                         
   6   9   3       2561.79       2232.82        87.45 o                         
   7   9   3       1772.75       1325.14        77.77 o                         
   8   9   3      11999.04      12497.29       202.84 o                         
   9   9   3      38912.46      41213.96       443.78 o                         
  10   9   3       2750.93       3037.52       109.56 o                         
  11   9   3       3021.88       2469.93       107.75 o                         
  12   9   3       2071.12       1850.75       102.68 o                         
  13   9   3        553.17        452.92        94.06 o                         
  14   9   3      29708.57      30146.85       348.00 o                         
  15   9   3        106.42         64.52       109.43 o                         
  16   9   3      29545.38      30901.64       375.93 o                         
  17   9   3        447.80        506.27       140.88 o                         
  18   9   3        103.90        330.02       171.07 o                         
  19   9   3          1.16        284.70       220.28 o                         
  20   9   3        954.45        970.08       259.44 o                         
  21   9   3         33.93        -15.09       266.80 o                         
  22   9   3       1186.86       1498.58       317.51 o                         
  23   9   3        743.13       1375.68       402.84 o                         
   0  10   3         91.76         86.73       159.00 o                         
   1  10   3        151.16        159.71        70.27 o                         
   2  10   3          5.21         70.05        63.59 o                         
   3  10   3       8839.37       8776.44       295.22 o                         
   4  10   3      45026.73      44412.76       691.39 o                         
   5  10   3      15078.43      13254.60       202.22 o                         
   6  10   3      13589.25      13951.53       221.40 o                         
   7  10   3       5053.92       5474.54       136.44 o                         
   8  10   3      82514.34      83864.14       844.67 o                         
   9  10   3       4904.20       4494.75       162.70 o                         
  10  10   3      13471.42      12761.26       209.39 o                         
  11  10   3       8661.25       9100.63       226.25 o                         
  12  10   3         21.34        121.43        84.40 o                         
  13  10   3       6738.03       6974.23       174.73 o                         
  14  10   3       1438.06       1109.69       116.31 o                         
  15  10   3        626.53        453.47       117.97 o                         
  16  10   3        362.34        589.53       127.46 o                         
  17  10   3       1438.34       1171.27       145.61 o                         
  18  10   3       3316.18       3033.75       219.06 o                         
  19  10   3       1016.91       1717.86       225.08 o                         
  20  10   3        382.27        841.51       304.90 o                         
  21  10   3         33.82        263.18       285.65 o                         
  22  10   3        140.54        224.82       322.10 o                         
  23  10   3        309.18        484.48       392.54 o                         
   1  11   3      12244.50      12438.11       263.76 o                         
   2  11   3      10105.43       9205.52       248.69 o                         
   3  11   3       9419.15       9945.39       236.84 o                         
   4  11   3      45911.53      49012.86       765.68 o                         
   5  11   3       7024.22       6544.19       150.93 o                         
   6  11   3      17046.22      17679.26       342.30 o                         
   7  11   3         65.06        -63.07        63.07 o                         
   8  11   3       2575.29       3008.20       115.99 o                         
   9  11   3        913.12        935.97        94.40 o                         
  10  11   3      14533.75      14368.01       227.87 o                         
  11  11   3       3931.60       4474.12       206.66 o                         
  12  11   3      13680.24      13334.36       226.35 o                         
  13  11   3       1760.54       2018.46       132.15 o                         
  14  11   3       3100.99       2818.60       138.73 o                         
  15  11   3         46.02       -110.56       128.42 o                         
  16  11   3       2960.46       2844.98       157.95 o                         
  17  11   3         93.88        125.32       152.87 o                         
  18  11   3        345.04        100.10       192.40 o                         
  19  11   3          6.45        -50.47       264.63 o                         
  20  11   3        161.29         94.44       250.67 o                         
  21  11   3         18.20       -301.13       301.13 o                         
  22  11   3       1074.97       1421.48       337.62 o                         
   0  12   3       9669.79      10269.25       513.14 o                         
   1  12   3       5915.26       7557.24       204.86 o                         
   2  12   3      20840.24      20680.71       440.85 o                         
   3  12   3       2337.33       2271.59       174.28 o                         
   4  12   3      18796.27      19275.00       374.17 o                         
   5  12   3      10251.72       9742.37       279.04 o                         
   6  12   3         58.57         87.33        69.93 o                         
   7  12   3       4334.29       3974.06       135.42 o                         
   8  12   3        792.92        627.07       109.45 o                         
   9  12   3          1.47        -79.81        79.81 o                         
  10  12   3       4105.18       3648.02       139.38 o                         
  11  12   3       8442.06       8065.25       193.76 o                         
  12  12   3        759.11       1272.84       117.40 o                         
  13  12   3          0.13         31.21       122.62 o                         
  14  12   3      22972.62      23556.18       330.05 o                         
  15  12   3        134.64        139.88       126.58 o                         
  16  12   3       6843.48       6299.33       208.31 o                         
  17  12   3          1.05        -35.52       167.02 o                         
  18  12   3       5275.05       4949.89       275.23 o                         
  19  12   3       1804.12       1477.79       251.86 o                         
  20  12   3       1976.66       2090.76       295.67 o                         
  21  12   3        405.67       1119.10       338.09 o                         
  22  12   3       3763.26       4058.62       397.32 o                         
   1  13   3         10.40          8.06        88.07 o                         
   2  13   3        207.26        177.35       106.74 o                         
   3  13   3       3487.47       3464.33       181.81 o                         
   4  13   3      43139.50      43421.39       915.90 o                         
   5  13   3         78.48        -16.32        99.11 o                         
   6  13   3        220.21         44.69        71.45 o                         
   7  13   3         39.97        -47.60        75.90 o                         
   8  13   3        554.49        404.84        92.88 o                         
   9  13   3       1119.73       1069.46       103.41 o                         
  10  13   3       1521.44       1725.31       121.64 o                         
  11  13   3       1777.49       2192.91       125.88 o                         
  12  13   3      12060.47      12458.58       243.04 o                         
  13  13   3       9365.89      10394.13       228.73 o                         
  14  13   3       6301.67       6677.01       201.11 o                         
  15  13   3       1014.31       1281.05       143.93 o                         
  16  13   3       6498.43       6546.43       230.04 o                         
  17  13   3         26.27        482.00       203.11 o                         
  18  13   3        358.21       -230.58       230.58 o                         
  19  13   3       2705.90       2789.71       276.60 o                         
  20  13   3        143.65       -155.63       281.06 o                         
  21  13   3       1795.22       2474.13       506.52 o                         
  22  13   3         55.81        489.28       351.49 o                         
   0  14   3      15161.78      15428.81       708.27 o                         
   1  14   3       9256.03       8728.63       273.31 o                         
   2  14   3      26689.30      26939.84       562.86 o                         
   3  14   3       3208.68       3056.07       217.79 o                         
   4  14   3        850.82        415.63       106.10 o                         
   5  14   3         94.47        -60.32       110.33 o                         
   6  14   3       1397.86       1188.42        92.63 o                         
   7  14   3         52.18        -43.59        83.46 o                         
   8  14   3       1347.54       1285.77       108.59 o                         
   9  14   3      16309.46      16526.59       283.74 o                         
  10  14   3       3512.75       3397.15       151.38 o                         
  11  14   3       6230.62       6383.51       205.13 o                         
  12  14   3        394.49        692.16       124.90 o                         
  13  14   3       9683.88       9963.38       248.54 o                         
  14  14   3        944.78       1084.09       144.09 o                         
  15  14   3       3440.48       3202.38       167.42 o                         
  16  14   3       2226.89       2531.07       195.23 o                         
  17  14   3        541.45        545.87       225.69 o                         
  18  14   3       8076.17       7434.15       312.52 o                         
  19  14   3         44.85        387.26       294.57 o                         
  20  14   3         11.03        -61.09       316.22 o                         
  21  14   3        153.48       -186.23       345.35 o                         
   1  15   3          1.70        201.80       105.65 o                         
   2  15   3      10103.84      10037.91       311.03 o                         
   3  15   3         91.78         58.36       205.99 o                         
   4  15   3         11.38        143.05       175.81 o                         
   5  15   3       1614.93       1735.90       142.39 o                         
   6  15   3       1632.33       1703.43       152.66 o                         
   7  15   3       5414.26       5261.08       166.87 o                         
   8  15   3      28786.72      29791.92       406.84 o                         
   9  15   3       2208.56       2292.53       132.81 o                         
  10  15   3       4589.03       4600.26       179.01 o                         
  11  15   3          0.03       -115.76       180.29 o                         
  12  15   3        485.29        365.49       151.27 o                         
  13  15   3        584.72        581.14       141.37 o                         
  14  15   3       3486.09       3566.98       174.66 o                         
  15  15   3        131.27         94.13       155.01 o                         
  16  15   3         57.22        142.64       210.22 o                         
  17  15   3         76.88        472.85       249.87 o                         
  18  15   3          2.21         69.71       233.54 o                         
  19  15   3         12.82        209.98       435.04 o                         
  20  15   3      10102.62      11971.49       519.14 o                         
  21  15   3        407.04        839.32       371.85 o                         
   0  16   3      20361.57      21344.27       935.93 o                         
   1  16   3       3564.09       3709.10       196.55 o                         
   2  16   3      11756.60      11750.69       309.44 o                         
   3  16   3       8820.25       8563.74       374.80 o                         
   4  16   3       2388.83       2279.12       251.52 o                         
   5  16   3        976.88       1125.47       180.88 o                         
   6  16   3       1573.83       1362.70       161.61 o                         
   7  16   3        819.86        774.16       118.18 o                         
   8  16   3       1395.13       1231.62       119.26 o                         
   9  16   3       7933.77       7653.94       220.81 o                         
  10  16   3      15463.41      16303.04       307.86 o                         
  11  16   3       4248.41       3879.37       179.10 o                         
  12  16   3       3283.20       3177.50       179.37 o                         
  13  16   3       1729.54       1983.23       156.24 o                         
  14  16   3       5672.86       5629.26       224.96 o                         
  15  16   3       1918.91       1712.49       186.55 o                         
  16  16   3       6419.50       6118.21       274.75 o                         
  17  16   3       5171.26       5611.69       382.01 o                         
  18  16   3       1413.26       1834.84       271.17 o                         
  19  16   3        883.65       1570.39       304.31 o                         
  20  16   3         25.20         37.22       305.82 o                         
   1  17   3       1222.90       1104.75       145.78 o                         
   2  17   3        309.01        390.74       182.69 o                         
   3  17   3       1062.57        995.49       215.90 o                         
   4  17   3          1.31         41.89       134.23 o                         
   5  17   3        359.01        208.87       137.59 o                         
   6  17   3          0.78        -59.78       130.29 o                         
   7  17   3       7185.30       7383.51       233.24 o                         
   8  17   3      10144.85      10532.18       273.11 o                         
   9  17   3       2234.75       2389.11       149.63 o                         
  10  17   3       1049.45        993.69       140.73 o                         
  11  17   3       4572.78       4699.35       197.11 o                         
  12  17   3       1637.82       1725.56       165.64 o                         
  13  17   3       8321.21       7345.76       326.65 o                         
  14  17   3        603.62        299.02       170.55 o                         
  15  17   3         37.27        -13.96       181.38 o                         
  16  17   3         21.96        143.00       221.07 o                         
  17  17   3       2031.47       1902.14       262.50 o                         
  18  17   3       1871.67       2405.59       286.04 o                         
  19  17   3        455.26        370.32       305.80 o                         
  20  17   3       2217.01       3270.06       387.40 o                         
   0  18   3         50.39        278.97       168.38 o                         
   1  18   3       1373.59       1375.96       138.27 o                         
   2  18   3       3301.14       3523.45       207.06 o                         
   3  18   3       9590.19       9011.61       338.49 o                         
   4  18   3      16632.72      17439.31       472.80 o                         
   5  18   3         39.22       -145.16       145.16 o                         
   6  18   3      14532.84      14499.47       401.73 o                         
   7  18   3       1477.67       1426.24       147.58 o                         
   8  18   3         62.20        -50.97       136.45 o                         
   9  18   3         17.80       -116.57       116.57 o                         
  10  18   3       2519.26       2428.06       209.65 o                         
  11  18   3        370.07        177.94       139.69 o                         
  12  18   3       2676.19       2702.53       181.68 o                         
  13  18   3         74.53         17.55       168.29 o                         
  14  18   3         96.61        182.54       217.18 o                         
  15  18   3       1133.97        979.12       201.30 o                         
  16  18   3        360.83        321.04       365.77 o                         
  17  18   3        699.46        278.77       249.20 o                         
  18  18   3       1292.84       1633.97       284.30 o                         
  19  18   3        705.52        914.46       328.48 o                         
   1  19   3        221.55        274.29       152.53 o                         
   2  19   3       2911.87       3032.41       207.23 o                         
   3  19   3        505.91        575.45       166.91 o                         
   4  19   3       4332.40       4800.40       373.45 o                         
   5  19   3        555.50        700.81       177.38 o                         
   6  19   3       2009.87       1831.86       268.17 o                         
   7  19   3       2897.95       2617.37       187.72 o                         
   8  19   3      11245.66      11315.41       295.97 o                         
   9  19   3        811.04        811.79       164.70 o                         
  10  19   3       6357.66       6537.07       291.95 o                         
  11  19   3         56.87        -88.82       186.58 o                         
  12  19   3         76.60       -238.65       238.65 o                         
  13  19   3        129.54         92.99       168.63 o                         
  14  19   3       8245.41       8865.03       402.66 o                         
  15  19   3        988.79        924.63       261.63 o                         
  16  19   3       1068.76       1266.97       256.08 o                         
  17  19   3         16.45        -11.19       251.26 o                         
  18  19   3        216.86       -116.74       380.48 o                         
  19  19   3       1068.78        686.26       357.84 o                         
   0  20   3         79.45        109.58       180.39 o                         
   1  20   3       1538.69       1522.95       163.80 o                         
   2  20   3      11607.39      11094.80       501.56 o                         
   3  20   3        263.56        197.78       154.68 o                         
   4  20   3        154.98        125.14       179.67 o                         
   5  20   3       1379.83       1167.87       470.47 o                         
   6  20   3       3225.92       3611.54       306.48 o                         
   7  20   3         17.61        106.75       148.72 o                         
   8  20   3       4272.83       4830.64       240.04 o                         
   9  20   3       1350.62       2188.75       208.47 o                         
  10  20   3       6188.68       5963.91       283.55 o                         
  11  20   3        433.09        366.17       169.13 o                         
  12  20   3       4534.07       4481.40       253.49 o                         
  13  20   3       4212.79       4664.27       293.05 o                         
  14  20   3          3.86        352.61       213.17 o                         
  15  20   3        930.68        747.18       233.44 o                         
  16  20   3       2710.49       2855.28       278.26 o                         
  17  20   3         35.45       -319.33       410.64 o                         
  18  20   3        143.40         86.91       304.04 o                         
   1  21   3         44.16       -124.02       162.01 o                         
   2  21   3       4178.17       4287.43       227.23 o                         
   3  21   3       8417.60       8581.75       352.50 o                         
   4  21   3       1099.31       1121.93       188.04 o                         
   5  21   3         45.68         52.66       262.88 o                         
   6  21   3       2069.89       2347.80       237.31 o                         
   7  21   3        102.38         71.79       215.48 o                         
   8  21   3        154.94         65.10       181.00 o                         
   9  21   3       4604.94       4112.52       245.35 o                         
  10  21   3         55.44        183.33       172.89 o                         
  11  21   3          2.35       -197.58       197.58 o                         
  12  21   3       3048.10       2797.42       249.80 o                         
  13  21   3        139.60         60.21       203.28 o                         
  14  21   3        311.67        569.42       223.32 o                         
  15  21   3         18.72        546.80       301.54 o                         
  16  21   3       2404.90       2738.93       309.82 o                         
  17  21   3        248.94        780.68       485.71 o                         
   0  22   3         43.50       -279.79       279.79 o                         
   1  22   3      11680.39      12083.27       332.29 o                         
   2  22   3       6072.40       6387.85       299.97 o                         
   3  22   3        895.89        608.63       205.84 o                         
   4  22   3      27398.19      27666.95       570.01 o                         
   5  22   3       1844.07       2065.86       239.00 o                         
   6  22   3       4711.53       4862.62       306.64 o                         
   7  22   3       4072.47       4087.90       246.25 o                         
   8  22   3       8091.83       8024.35       308.34 o                         
   9  22   3         11.18        329.48       200.58 o                         
  10  22   3       1113.78       1444.08       364.39 o                         
  11  22   3        335.62        217.38       252.90 o                         
  12  22   3        411.25        144.19       222.43 o                         
  13  22   3        125.70        478.40       268.42 o                         
  14  22   3        405.40        123.21       214.17 o                         
  15  22   3        368.51        260.91       340.48 o                         
  16  22   3       7511.38       6775.99       411.95 o                         
  17  22   3       1242.14       1160.47       350.79 o                         
   1  23   3       1546.70       1609.70       215.48 o                         
   2  23   3       9518.15       9783.95       348.24 o                         
   3  23   3        587.53        520.41       180.88 o                         
   4  23   3       9677.57      11070.65       449.40 o                         
   5  23   3       1188.39        937.06       215.56 o                         
   6  23   3       1101.45       1014.94       247.24 o                         
   7  23   3       2334.57       2355.11       231.62 o                         
   8  23   3       1494.47       1726.40       227.99 o                         
   9  23   3        144.51         39.90       205.31 o                         
  10  23   3       1421.14       1114.31       241.88 o                         
  11  23   3        196.20        242.14       329.64 o                         
  12  23   3       1476.23       1628.99       296.26 o                         
  13  23   3        603.92        793.87       257.39 o                         
  14  23   3        835.31        597.20       291.45 o                         
  15  23   3        618.56        305.07       317.12 o                         
  16  23   3        260.40        166.43       426.60 o                         
   0  24   3       4441.80       3912.24       335.95 o                         
   1  24   3       1862.58       1841.52       214.36 o                         
   2  24   3         39.66        271.87       192.52 o                         
   3  24   3        130.27        494.41       192.82 o                         
   4  24   3        579.73        698.57       222.63 o                         
   5  24   3        116.38       -149.09       249.80 o                         
   6  24   3       2911.43       3055.66       401.09 o                         
   7  24   3         21.41        236.21       248.39 o                         
   8  24   3       4767.77       4320.84       289.68 o                         
   9  24   3        537.69        623.40       239.05 o                         
  10  24   3       1032.16        631.11       252.74 o                         
  11  24   3        550.19        291.42       264.41 o                         
  12  24   3         78.65        596.06       273.71 o                         
  13  24   3         13.71       -356.65       356.65 o                         
  14  24   3          9.87        -39.33       359.89 o                         
  15  24   3       1551.64       1194.58       324.35 o                         
   1  25   3       6969.33       6494.16       297.97 o                         
   2  25   3       2345.98       2123.23       253.96 o                         
   3  25   3          0.08        -75.17       222.48 o                         
   4  25   3        265.11        262.42       198.74 o                         
   5  25   3        674.00        834.55       249.39 o                         
   6  25   3        329.18        360.60       241.31 o                         
   7  25   3         44.85         77.65       237.78 o                         
   8  25   3       2043.94       1966.57       280.57 o                         
   9  25   3         81.24       -242.62       242.62 o                         
  10  25   3        367.79        617.57       333.81 o                         
  11  25   3        929.06       1336.70       486.22 o                         
  12  25   3        134.52        149.98       291.90 o                         
  13  25   3        843.13        929.72       324.59 o                         
  14  25   3       1455.78       1870.78       335.00 o                         
   0  26   3       8409.30       9645.62       914.11 o                         
   1  26   3       3045.84       3310.52       269.61 o                         
   2  26   3        546.42          2.04       212.54 o                         
   3  26   3         89.25       -131.44       211.79 o                         
   4  26   3       8187.88       8732.55       377.34 o                         
   5  26   3        900.64        932.24       277.06 o                         
   6  26   3       2879.83       3127.17       628.82 o                         
   7  26   3        134.95        331.09       268.00 o                         
   8  26   3       4107.99       4778.08       347.31 o                         
   9  26   3        260.54       -127.47       268.52 o                         
  10  26   3        641.46        332.20       347.16 o                         
  11  26   3        583.04        797.11       299.29 o                         
  12  26   3        204.76        421.71       393.96 o                         
  13  26   3         15.70        -55.01       373.22 o                         
   1  27   3        151.59       -192.14       230.56 o                         
   2  27   3         93.46        322.25       283.35 o                         
   3  27   3       1082.48       1030.50       312.98 o                         
   4  27   3          3.61        365.54       252.76 o                         
   5  27   3        544.39        735.74       278.11 o                         
   6  27   3        692.07       1128.15       321.07 o                         
   7  27   3          0.46        136.20       273.80 o                         
   8  27   3        602.04       1060.75       298.30 o                         
   9  27   3         85.98       -372.74       372.74 o                         
  10  27   3       1051.13       1281.92       435.00 o                         
  11  27   3       2659.58       2972.68       375.98 o                         
   0  28   3         56.49       1005.12       398.74 o                         
   1  28   3        361.37        590.54       252.11 o                         
   2  28   3        296.73        738.01       286.58 o                         
   3  28   3       4545.12       4991.76       318.63 o                         
   4  28   3       1288.11       1654.72       285.84 o                         
   5  28   3        227.91       -141.39       273.56 o                         
   6  28   3          1.78        320.83       299.39 o                         
   7  28   3        187.56        216.72       362.10 o                         
   8  28   3        360.35        246.57       406.09 o                         
   9  28   3        427.04        667.07       339.88 o                         
  10  28   3          1.66       -197.29       331.00 o                         
   1  29   3        186.50        421.16       278.85 o                         
   2  29   3       2071.02       2098.62       603.41 o                         
   3  29   3        113.29        395.83       290.00 o                         
   4  29   3       3832.71       4323.83       362.28 o                         
   5  29   3        165.52         38.40       296.90 o                         
   6  29   3        149.34       -404.14       452.74 o                         
   7  29   3        325.73        703.76       367.39 o                         
   8  29   3       1505.74        658.10       395.36 o                         
   0  30   3         66.10        449.72       475.66 o                         
   1  30   3       1030.22       1686.31       326.76 o                         
   2  30   3        436.51        226.64       545.20 o                         
   3  30   3         34.21        839.32       313.34 o                         
   4  30   3       2052.63       2253.72       396.40 o                         
   5  30   3          1.70        661.90       383.89 o                         
   0   0   4      27007.80      26243.53       539.14 o                         
   1   0   4       3745.49       2996.99        66.67 o                         
   2   0   4      12762.70      11932.14       198.86 o                         
   3   0   4      86810.33      96702.24      1097.93 o                         
   4   0   4       2547.62       1165.80        50.44 o                         
   5   0   4       6783.76       6744.87       111.06 o                         
   6   0   4      45147.38      51261.07       578.46 o                         
   7   0   4      27681.92      28556.49       333.98 o                         
   8   0   4       5937.93       6403.53       134.02 o                         
   9   0   4       8603.42       9205.49       210.89 o                         
  10   0   4      15996.25      12818.02       232.03 o                         
  11   0   4       8605.17      10063.99       198.44 o                         
  12   0   4      32600.21      31396.93       432.07 o                         
  13   0   4        703.01        736.51       106.81 o                         
  14   0   4      15995.64      16389.62       291.05 o                         
  15   0   4        935.73       1064.64       133.99 o                         
  16   0   4       5168.25       4797.66       216.64 o                         
  17   0   4       4500.75       4988.35       234.10 o                         
  18   0   4      20640.28      22647.19       451.38 o                         
  19   0   4        820.03        913.71       258.48 o                         
  20   0   4         26.44        -34.30       292.55 o                         
  21   0   4       6816.58       5712.68       434.37 o                         
  22   0   4       1264.41        669.04       463.61 o                         
  23   0   4        822.95        571.82       637.28 o                         
  24   0   4      20859.31      19984.12      1254.42 o                         
   1   1   4       7581.86       6746.70        72.95 o                         
   2   1   4      19843.34      19033.60       185.88 o                         
   3   1   4       4336.01       3321.79        54.73 o                         
   4   1   4       2937.48       2527.17        58.37 o                         
   5   1   4        340.97        105.98        27.95 o                         
   6   1   4       1384.38       1497.07        46.54 o                         
   7   1   4          2.07         24.34        33.89 o                         
   8   1   4      59229.59      60613.99       473.35 o                         
   9   1   4       5235.66       4693.22        95.87 o                         
  10   1   4      10151.57       9531.94       145.76 o                         
  11   1   4       6117.61       5722.37       126.40 o                         
  12   1   4         87.30         29.42        67.50 o                         
  13   1   4         58.71        -24.40        71.23 o                         
  14   1   4        301.45        161.94        85.22 o                         
  15   1   4       3673.65       3329.39       123.35 o                         
  16   1   4         24.86        149.16       101.90 o                         
  17   1   4       7831.23       7626.22       188.51 o                         
  18   1   4        360.99        352.63       119.80 o                         
  19   1   4        480.22        -73.42       166.69 o                         
  20   1   4        258.03        139.65       211.06 o                         
  21   1   4         47.46       -103.50       279.78 o                         
  22   1   4        769.58        743.59       349.85 o                         
  23   1   4        246.46       -219.97       364.66 o                         
  24   1   4        168.47       -166.40       505.54 o                         
   0   2   4      11914.33      10382.83       172.44 o                         
   1   2   4        169.51        164.16        12.82 o                         
   2   2   4         44.23         46.75        17.33 o                         
   3   2   4      22692.62      23796.55       210.32 o                         
   4   2   4      17556.36      17463.70       181.36 o                         
   5   2   4      17135.95      18016.50       165.46 o                         
   6   2   4      12623.38      12281.36       126.58 o                         
   7   2   4       7388.50       8048.69       102.13 o                         
   8   2   4      19141.57      20179.33       193.19 o                         
   9   2   4       2134.87       2317.03        70.90 o                         
  10   2   4      26842.96      24854.95       254.32 o                         
  11   2   4        559.06        590.25        63.37 o                         
  12   2   4         74.75        107.67        63.28 o                         
  13   2   4       3657.54       3479.50       109.26 o                         
  14   2   4       1006.75        750.81        88.36 o                         
  15   2   4       4326.54       4613.16       136.82 o                         
  16   2   4         16.37        -81.51        96.37 o                         
  17   2   4         19.74       -108.43       108.43 o                         
  18   2   4        111.25        -56.89       118.20 o                         
  19   2   4        128.96        216.57       167.48 o                         
  20   2   4         77.62        429.16       239.28 o                         
  21   2   4        584.56        432.69       560.93 o                         
  22   2   4         25.50       -253.37       347.22 o                         
  23   2   4       1266.28       1312.96       639.13 o                         
  24   2   4       2855.40       1659.77       468.29 o                         
   1   3   4       3860.16       2118.01        43.84 o                         
   2   3   4     126367.69     117628.77      1219.66 o                         
   3   3   4       1083.85       1531.18        38.37 o                         
   4   3   4     126110.76     119410.59       961.14 o                         
   5   3   4      50689.04      48372.52       398.82 o                         
   6   3   4        496.65        369.26        35.46 o                         
   7   3   4      20752.54      20856.89       201.49 o                         
   8   3   4        178.22         66.27        38.25 o                         
   9   3   4       5482.86       5098.99        95.28 o                         
  10   3   4      16730.19      17051.26       192.39 o                         
  11   3   4         27.54         16.55        57.91 o                         
  12   3   4        172.51        -68.43        68.43 o                         
  13   3   4         77.25         33.63        70.93 o                         
  14   3   4      32421.23      33365.70       361.06 o                         
  15   3   4        149.25         -5.60        89.19 o                         
  16   3   4       2592.32       2772.36       145.50 o                         
  17   3   4       1934.90       1879.55       136.99 o                         
  18   3   4        937.87        971.96       137.31 o                         
  19   3   4        459.64        115.31       188.66 o                         
  20   3   4      10190.00       8810.61       365.01 o                         
  21   3   4        276.99        470.81       276.69 o                         
  22   3   4      13666.30      14800.95       847.78 o                         
  23   3   4         52.88        204.22       375.74 o                         
  24   3   4         85.01       -300.85       391.06 o                         
   0   4   4      72305.26      71998.15      1012.28 o                         
   1   4   4         52.49        166.74        29.58 o                         
   2   4   4      64251.62      71220.98       816.22 o                         
   3   4   4      56818.99      61496.72       772.96 o                         
   4   4   4      11766.52      11313.77       127.21 o                         
   5   4   4       9016.54       8518.69       113.82 o                         
   6   4   4      81367.11      77353.46       648.48 o                         
   7   4   4      22393.51      19853.65       200.35 o                         
   8   4   4         33.27        -41.34        41.34 o                         
   9   4   4      16777.95      17749.98       193.00 o                         
  10   4   4       1717.36       1864.04        77.91 o                         
  11   4   4        208.39        105.02        62.50 o                         
  12   4   4      30962.46      30643.06       312.32 o                         
  13   4   4       7419.42       6941.50       151.51 o                         
  14   4   4       2725.50       3344.54       122.35 o                         
  15   4   4         23.10        -95.24        95.24 o                         
  16   4   4          1.13        -19.19       104.92 o                         
  17   4   4          7.19         -1.93       123.29 o                         
  18   4   4        330.68        425.27       132.09 o                         
  19   4   4       1080.87        795.74       203.14 o                         
  20   4   4       1016.49        794.90       234.41 o                         
  21   4   4          0.92        -11.20       260.65 o                         
  22   4   4         26.00       -264.45       288.74 o                         
  23   4   4       5186.47       5413.72       483.15 o                         
  24   4   4       1078.00       1225.67       420.67 o                         
   1   5   4      47123.58      45890.52       598.03 o                         
   2   5   4        902.25        386.23        42.66 o                         
   3   5   4      27864.07      27140.21       380.77 o                         
   4   5   4       7380.00       8080.78       111.13 o                         
   5   5   4       6122.79       6259.36        99.65 o                         
   6   5   4      12684.65      12650.73       148.55 o                         
   7   5   4        769.51        878.31        59.22 o                         
   8   5   4      16208.24      16778.99       187.12 o                         
   9   5   4        726.68        799.50        59.80 o                         
  10   5   4        743.72        950.49        68.30 o                         
  11   5   4       1023.28       1261.00        78.00 o                         
  12   5   4       8289.29       8851.82       185.74 o                         
  13   5   4       7768.55       7830.38       160.75 o                         
  14   5   4          9.98        -68.74        86.33 o                         
  15   5   4         23.83        -96.35        96.35 o                         
  16   5   4       1068.71       1167.99       123.50 o                         
  17   5   4       3300.95       3266.94       154.00 o                         
  18   5   4        877.57        583.44       137.06 o                         
  19   5   4        691.69        473.85       190.80 o                         
  20   5   4        769.48        170.72       223.64 o                         
  21   5   4          3.02         23.16       295.56 o                         
  22   5   4         12.48        323.80       353.81 o                         
  23   5   4        215.00         15.43       351.02 o                         
   0   6   4        945.05        404.79        78.78 o                         
   1   6   4         12.67         25.75        44.02 o                         
   2   6   4      14537.97      15295.97       274.35 o                         
   3   6   4      15020.77      14334.31       188.50 o                         
   4   6   4       9046.08       8529.90       130.21 o                         
   5   6   4      34001.99      35930.95       379.78 o                         
   6   6   4      44237.50      42853.07       401.20 o                         
   7   6   4       8347.94       7458.52       124.26 o                         
   8   6   4      49596.82      52648.41       475.33 o                         
   9   6   4        246.67        297.05        71.08 o                         
  10   6   4       6968.85       7712.60       161.00 o                         
  11   6   4      17124.83      16972.40       227.00 o                         
  12   6   4      16639.48      17396.00       252.13 o                         
  13   6   4        549.69        586.89        85.86 o                         
  14   6   4       1565.56       1548.93       106.37 o                         
  15   6   4          0.57        -95.31        95.31 o                         
  16   6   4       3656.20       3581.08       146.31 o                         
  17   6   4       2052.00       1807.81       140.71 o                         
  18   6   4      17186.33      16716.96       297.67 o                         
  19   6   4        194.52        296.69       175.58 o                         
  20   6   4       3077.91       2948.82       257.47 o                         
  21   6   4        377.36        -12.05       261.30 o                         
  22   6   4       4894.02       4367.35       356.95 o                         
  23   6   4        686.38        251.20       345.05 o                         
   1   7   4       7026.03       6784.53       175.56 o                         
   2   7   4      13756.33      14570.65       298.30 o                         
   3   7   4      28597.80      30607.65       389.67 o                         
   4   7   4      11480.06      10788.12       156.14 o                         
   5   7   4        175.10        212.20        48.24 o                         
   6   7   4       2794.61       2993.64        87.39 o                         
   7   7   4       5223.91       5691.61       109.37 o                         
   8   7   4       9364.28       8771.69       136.51 o                         
   9   7   4         30.75        -57.59        57.59 o                         
  10   7   4      14671.32      14654.82       200.52 o                         
  11   7   4          8.84         33.09        68.06 o                         
  12   7   4        974.61        923.32        84.68 o                         
  13   7   4       5999.65       6744.26       153.98 o                         
  14   7   4       4725.69       4613.06       142.90 o                         
  15   7   4       3635.76       3605.75       139.54 o                         
  16   7   4      15672.10      15421.14       284.19 o                         
  17   7   4          5.46        -49.73       120.04 o                         
  18   7   4       2444.01       2017.93       159.87 o                         
  19   7   4        181.03        267.75       212.40 o                         
  20   7   4        540.26          4.34       268.18 o                         
  21   7   4        257.04        -36.08       302.23 o                         
  22   7   4         12.49        603.80       323.75 o                         
  23   7   4        477.87        465.66       428.99 o                         
   0   8   4       3395.28       2851.87       168.42 o                         
   1   8   4        530.31        376.15        77.49 o                         
   2   8   4        157.33         29.02        66.79 o                         
   3   8   4          0.14         14.62        65.06 o                         
   4   8   4       1712.10       2342.31        79.22 o                         
   5   8   4      13056.43      11796.55       168.34 o                         
   6   8   4       7979.36       7714.92       135.61 o                         
   7   8   4       6798.67       6671.33       135.18 o                         
   8   8   4       3136.99       2901.25        95.42 o                         
   9   8   4      12031.44      11739.67       184.76 o                         
  10   8   4      13942.79      15740.88       273.83 o                         
  11   8   4       2675.42       2895.03       109.06 o                         
  12   8   4       7043.17       6759.22       152.04 o                         
  13   8   4        250.29        233.92        92.00 o                         
  14   8   4        892.43        934.76       108.07 o                         
  15   8   4        389.36        139.20       107.56 o                         
  16   8   4       2610.32       2537.95       148.80 o                         
  17   8   4       2436.62       1904.35       147.89 o                         
  18   8   4         30.79       -151.41       151.41 o                         
  19   8   4       2480.53       2042.25       248.30 o                         
  20   8   4        720.18        265.66       235.49 o                         
  21   8   4        551.27        332.76       327.52 o                         
  22   8   4         66.25       -280.15       280.15 o                         
  23   8   4        562.98        171.51       357.16 o                         
   1   9   4        364.55        245.97        84.56 o                         
   2   9   4       2328.19       2195.98       113.71 o                         
   3   9   4       3421.92       3154.24       211.76 o                         
   4   9   4       8281.83       8855.13       177.23 o                         
   5   9   4       5448.51       5419.18       116.18 o                         
   6   9   4        893.24        703.07        62.56 o                         
   7   9   4      20250.21      22040.58       282.13 o                         
   8   9   4      27349.58      28241.94       357.03 o                         
   9   9   4       2414.81       2311.58       117.56 o                         
  10   9   4       3163.37       3431.40       113.32 o                         
  11   9   4        435.01        169.33        85.77 o                         
  12   9   4       3116.27       3448.10       122.47 o                         
  13   9   4        946.23        686.16        99.86 o                         
  14   9   4       1695.87       1614.47       120.86 o                         
  15   9   4       1476.33       1344.72       125.66 o                         
  16   9   4      12370.34      12286.62       246.91 o                         
  17   9   4       3933.02       3966.51       171.44 o                         
  18   9   4        535.46        500.29       177.59 o                         
  19   9   4        877.70       1202.65       213.63 o                         
  20   9   4       1469.70        786.61       240.99 o                         
  21   9   4       1555.90       1057.62       312.31 o                         
  22   9   4        269.73        423.97       310.98 o                         
  23   9   4        133.33        369.26       364.04 o                         
   0  10   4       1955.46       1849.48       156.21 o                         
   1  10   4        425.16        520.18       101.30 o                         
   2  10   4       1221.36        909.44        83.61 o                         
   3  10   4      16685.49      15428.84       303.50 o                         
   4  10   4        612.23        630.95        88.11 o                         
   5  10   4      13576.99      14083.81       219.79 o                         
   6  10   4      35711.61      34459.99       389.50 o                         
   7  10   4       2569.89       2220.57       107.18 o                         
   8  10   4       5633.66       5951.49       203.36 o                         
   9  10   4       8017.17       8437.26       162.07 o                         
  10  10   4        831.46        766.40        82.44 o                         
  11  10   4       1057.72        843.70        94.55 o                         
  12  10   4      10274.87      10711.51       193.93 o                         
  13  10   4       1071.20        918.72       109.14 o                         
  14  10   4        407.02        138.99       111.32 o                         
  15  10   4       1039.37       1070.65       123.49 o                         
  16  10   4        191.17         15.62       127.20 o                         
  17  10   4       2750.16       3354.35       170.08 o                         
  18  10   4       9172.95      10333.56       322.16 o                         
  19  10   4       1136.27       1466.24       261.13 o                         
  20  10   4        758.71        435.53       373.59 o                         
  21  10   4         35.08       -158.80       302.28 o                         
  22  10   4        138.94        357.42       308.06 o                         
   1  11   4       1717.94       1988.48       153.35 o                         
   2  11   4        666.44        861.31       116.83 o                         
   3  11   4       1636.67       1516.42       108.55 o                         
   4  11   4       2551.80       3358.68       283.84 o                         
   5  11   4      12525.67      12025.13       212.11 o                         
   6  11   4        107.98        -58.64        58.64 o                         
   7  11   4        800.50        589.04        74.40 o                         
   8  11   4       3656.10       4149.42       130.59 o                         
   9  11   4       2521.61       2753.71       119.45 o                         
  10  11   4         36.49         38.61        79.96 o                         
  11  11   4         83.99        -88.02        88.02 o                         
  12  11   4       1278.86       1316.05       124.47 o                         
  13  11   4       5047.40       5182.68       168.32 o                         
  14  11   4       9624.87       9143.53       232.24 o                         
  15  11   4        551.19        576.97       134.56 o                         
  16  11   4       7808.48       7836.09       219.90 o                         
  17  11   4       1298.15       2003.79       203.45 o                         
  18  11   4       2620.87       2258.19       246.56 o                         
  19  11   4        571.18        248.02       267.02 o                         
  20  11   4        259.14        534.89       321.06 o                         
  21  11   4        216.88       -143.52       274.21 o                         
  22  11   4        501.81        600.37       482.05 o                         
   0  12   4      14559.06      14972.38       456.85 o                         
   1  12   4          8.37        -80.71        83.45 o                         
   2  12   4      12413.69      11597.40       296.75 o                         
   3  12   4       2268.69       2013.91       132.48 o                         
   4  12   4       5228.09       4963.60       180.96 o                         
   5  12   4        914.95       1197.63       114.24 o                         
   6  12   4         70.98        105.10        78.63 o                         
   7  12   4       7990.20       8894.41       175.75 o                         
   8  12   4        107.47        -46.19        73.17 o                         
   9  12   4        946.24       1034.50        96.96 o                         
  10  12   4        734.43        732.40        94.10 o                         
  11  12   4        420.43        278.23        99.69 o                         
  12  12   4       3348.08       3019.84       169.07 o                         
  13  12   4       4045.19       3995.40       153.84 o                         
  14  12   4         93.73        130.43       119.24 o                         
  15  12   4        462.61        165.84       134.67 o                         
  16  12   4       1590.16       1222.88       170.91 o                         
  17  12   4        979.51        724.37       179.84 o                         
  18  12   4        392.19        503.81       215.06 o                         
  19  12   4        192.58        -28.24       235.58 o                         
  20  12   4        311.96        343.87       397.47 o                         
  21  12   4          0.91       -320.52       320.52 o                         
  22  12   4       2457.29       3201.14       404.99 o                         
   1  13   4        243.45        109.19        85.61 o                         
   2  13   4      16950.78      16457.22       384.48 o                         
   3  13   4        111.87       -159.31       159.31 o                         
   4  13   4      10302.01       8784.95       247.25 o                         
   5  13   4       3768.66       3670.49       172.61 o                         
   6  13   4        197.54         93.62        70.99 o                         
   7  13   4       7583.62       7893.35       207.09 o                         
   8  13   4       2387.24       2262.69       123.12 o                         
   9  13   4       6715.22       7235.07       180.78 o                         
  10  13   4        335.84        106.34        96.75 o                         
  11  13   4         67.50        -98.84        98.84 o                         
  12  13   4       6146.44       6016.52       195.19 o                         
  13  13   4       1102.86       1335.93       125.77 o                         
  14  13   4         20.34        114.62       151.08 o                         
  15  13   4        408.03        574.80       138.99 o                         
  16  13   4        286.82        218.41       155.27 o                         
  17  13   4       2020.17       2138.37       212.49 o                         
  18  13   4        435.11        442.63       251.60 o                         
  19  13   4          2.01        324.70       250.36 o                         
  20  13   4       7947.01       7984.93       391.94 o                         
  21  13   4        360.51       1140.55       325.49 o                         
  22  13   4       4139.73       4621.74       425.87 o                         
   0  14   4      17803.05      15983.70       503.21 o                         
   1  14   4        194.55        210.80        93.88 o                         
   2  14   4      10063.56       9437.10       256.50 o                         
   3  14   4        360.34        596.80       171.33 o                         
   4  14   4        897.18        624.53       110.23 o                         
   5  14   4       7849.51       7614.77       321.30 o                         
   6  14   4       3302.04       3070.16       144.54 o                         
   7  14   4       2571.67       2421.92       146.90 o                         
   8  14   4       5932.67       5419.01       169.64 o                         
   9  14   4        226.27        412.25       102.56 o                         
  10  14   4         18.67       -101.13       101.13 o                         
  11  14   4         87.37        140.30       107.21 o                         
  12  14   4       2658.18       2758.76       156.87 o                         
  13  14   4       5643.42       5340.48       194.19 o                         
  14  14   4       1293.16       1292.89       147.33 o                         
  15  14   4         71.17        170.59       148.31 o                         
  16  14   4       2197.19       2208.85       192.65 o                         
  17  14   4       4188.95       3914.20       275.04 o                         
  18  14   4       5516.51       5252.60       308.67 o                         
  19  14   4       4119.87       3863.50       292.20 o                         
  20  14   4        980.72       1054.10       370.08 o                         
  21  14   4          7.62        446.65       332.88 o                         
   1  15   4        167.54        156.31       124.40 o                         
   2  15   4       7313.38       7284.97       241.83 o                         
   3  15   4       1539.67       1330.49       149.39 o                         
   4  15   4        160.33        120.86       128.05 o                         
   5  15   4       1152.17       1133.27       136.84 o                         
   6  15   4        106.46        118.66        97.43 o                         
   7  15   4         83.32        166.89       113.35 o                         
   8  15   4         62.33        -29.03        90.25 o                         
   9  15   4       1411.61       1561.72       123.34 o                         
  10  15   4        287.85         74.84       113.70 o                         
  11  15   4       4233.90       4129.80       184.37 o                         
  12  15   4        180.71         68.26       120.47 o                         
  13  15   4       7108.05       7371.48       225.25 o                         
  14  15   4        329.68        157.11       154.93 o                         
  15  15   4        748.67        414.66       163.48 o                         
  16  15   4       1139.41       1141.70       197.55 o                         
  17  15   4        718.47       1044.06       236.98 o                         
  18  15   4        547.18        133.82       248.35 o                         
  19  15   4        273.26        498.13       403.23 o                         
  20  15   4        959.80        866.37       342.48 o                         
  21  15   4        175.01        192.85       503.85 o                         
   0  16   4      19307.01      20304.91       617.80 o                         
   1  16   4      12502.64      13580.26       333.05 o                         
   2  16   4       8692.47       8866.29       278.28 o                         
   3  16   4        174.67         -0.26       129.13 o                         
   4  16   4         86.45         73.07       225.05 o                         
   5  16   4        425.80        220.26       117.29 o                         
   6  16   4        140.61         60.28       123.90 o                         
   7  16   4        274.17        230.26       108.53 o                         
   8  16   4        538.31        390.81       102.99 o                         
   9  16   4        403.56        481.21       113.36 o                         
  10  16   4       1162.24       1389.53       142.16 o                         
  11  16   4       5516.71       5493.97       202.58 o                         
  12  16   4       1119.30       1097.37       141.89 o                         
  13  16   4        542.40        831.95       149.99 o                         
  14  16   4       1537.14       1824.44       174.76 o                         
  15  16   4       1495.19       1871.90       194.74 o                         
  16  16   4       1739.25       2015.38       222.24 o                         
  17  16   4         47.36         96.03       269.85 o                         
  18  16   4       2656.99       3144.22       321.58 o                         
  19  16   4          2.70        142.44       370.97 o                         
  20  16   4        761.68       1312.13       353.63 o                         
   1  17   4        344.09        463.33       133.61 o                         
   2  17   4       1354.63       1436.92       233.07 o                         
   3  17   4       1524.42       1076.08       158.58 o                         
   4  17   4       7618.45       7344.96       296.91 o                         
   5  17   4        313.04        133.70       137.78 o                         
   6  17   4         56.04         15.22       151.49 o                         
   7  17   4        356.25        321.35       115.67 o                         
   8  17   4       3456.83       3517.42       174.77 o                         
   9  17   4       1434.68       1297.82       157.46 o                         
  10  17   4       6653.70       6664.01       227.79 o                         
  11  17   4       7861.06       7907.36       239.85 o                         
  12  17   4       1711.04       1796.09       196.32 o                         
  13  17   4        181.99        443.06       155.59 o                         
  14  17   4       1009.79       1084.60       180.17 o                         
  15  17   4       2214.47       2366.02       228.19 o                         
  16  17   4         91.45        -89.23       211.56 o                         
  17  17   4         85.55        113.24       263.24 o                         
  18  17   4       1271.77       1542.32       287.81 o                         
  19  17   4         48.75         41.08       373.42 o                         
  20  17   4       2414.37       3081.82       399.48 o                         
   0  18   4       2086.35       1802.60       195.08 o                         
   1  18   4       6370.50       5767.04       283.88 o                         
   2  18   4        146.33       -175.25       175.25 o                         
   3  18   4        757.47        394.31       165.74 o                         
   4  18   4       3865.51       3906.23       428.11 o                         
   5  18   4       2065.34       1793.12       185.27 o                         
   6  18   4        915.32        924.85       174.03 o                         
   7  18   4       1063.16        990.43       144.13 o                         
   8  18   4      10633.97      10438.70       274.24 o                         
   9  18   4        765.58        900.22       152.18 o                         
  10  18   4       1868.06       1603.14       154.89 o                         
  11  18   4       1155.16       1182.43       258.41 o                         
  12  18   4      13455.94      13373.66       388.54 o                         
  13  18   4        457.49        490.91       162.26 o                         
  14  18   4       3329.51       3427.63       241.51 o                         
  15  18   4        215.32        293.21       218.83 o                         
  16  18   4          1.89        100.72       264.57 o                         
  17  18   4       5880.19       6405.34       626.50 o                         
  18  18   4       5679.73       5553.38       357.62 o                         
  19  18   4        179.77        891.18       464.85 o                         
   1  19   4       2143.19       2471.07       155.14 o                         
   2  19   4       4190.42       3926.42       226.59 o                         
   3  19   4       1538.97       1457.67       175.45 o                         
   4  19   4         15.44        -95.97       158.02 o                         
   5  19   4          1.77         18.21       164.96 o                         
   6  19   4       3485.81       3577.99       263.82 o                         
   7  19   4        586.01        424.03       139.17 o                         
   8  19   4       1697.32       1935.94       174.13 o                         
   9  19   4         25.80       -108.44       142.20 o                         
  10  19   4       1184.15       1206.91       193.38 o                         
  11  19   4       1501.92       1156.58       156.05 o                         
  12  19   4       9121.31       9821.83       295.41 o                         
  13  19   4        290.76        143.16       185.80 o                         
  14  19   4         37.36        115.71       206.13 o                         
  15  19   4         33.36         33.68       244.33 o                         
  16  19   4        369.11        226.69       267.65 o                         
  17  19   4       2432.48       2024.30       306.96 o                         
  18  19   4         82.75        -83.37       317.03 o                         
  19  19   4        301.04        148.82       394.55 o                         
   0  20   4       1766.12       1823.67       218.09 o                         
   1  20   4         77.59        -49.90       122.39 o                         
   2  20   4        190.98        131.72       156.14 o                         
   3  20   4        201.80         -1.68       180.47 o                         
   4  20   4      10685.67      10639.67       357.10 o                         
   5  20   4       3487.78       3227.52       255.47 o                         
   6  20   4       3842.27       3678.57       252.20 o                         
   7  20   4       1957.77       1504.19       186.55 o                         
   8  20   4        256.71        342.27       168.12 o                         
   9  20   4        197.81        -79.31       178.28 o                         
  10  20   4        149.61        300.61       172.04 o                         
  11  20   4        289.63        357.69       180.79 o                         
  12  20   4        219.41        250.69       181.71 o                         
  13  20   4       3218.65       2972.45       214.53 o                         
  14  20   4       1484.52       1715.69       233.13 o                         
  15  20   4        201.61        -79.27       287.67 o                         
  16  20   4         26.36        241.25       256.63 o                         
  17  20   4        144.57        -13.58       281.21 o                         
  18  20   4       1426.20       1289.59       405.93 o                         
   1  21   4       1672.65       1543.41       161.36 o                         
   2  21   4       7111.57       7046.39       316.96 o                         
   3  21   4       1086.87       1300.54       194.85 o                         
   4  21   4         67.55        277.50       176.18 o                         
   5  21   4        387.11        261.94       198.10 o                         
   6  21   4        248.90        -33.48       191.63 o                         
   7  21   4         97.08        -45.40       160.43 o                         
   8  21   4       5096.34       5389.26       283.66 o                         
   9  21   4          2.61         72.13       261.34 o                         
  10  21   4         62.06        -34.39       216.29 o                         
  11  21   4       1628.51       1751.06       251.80 o                         
  12  21   4       8419.77       9150.04       361.77 o                         
  13  21   4        300.76        397.53       192.05 o                         
  14  21   4       2634.79       2572.67       224.25 o                         
  15  21   4        425.03        880.13       268.81 o                         
  16  21   4       4470.68       5165.54       340.70 o                         
  17  21   4       2639.38       2288.27       604.57 o                         
   0  22   4      10394.15      10255.81       434.71 o                         
   1  22   4       2706.22       2960.88       202.17 o                         
   2  22   4         25.61       -124.06       151.44 o                         
   3  22   4       1144.90       1044.55       263.92 o                         
   4  22   4        178.81        364.97       194.78 o                         
   5  22   4       3780.16       3701.19       251.62 o                         
   6  22   4       3378.47       3953.87       279.85 o                         
   7  22   4       2048.30       2333.53       217.84 o                         
   8  22   4       1450.81       1338.86       204.85 o                         
   9  22   4        427.13        536.93       236.97 o                         
  10  22   4        134.53        282.85       193.23 o                         
  11  22   4         42.02       -206.80       206.80 o                         
  12  22   4        513.32        500.82       261.12 o                         
  13  22   4          3.76        240.89       242.01 o                         
  14  22   4        626.02        682.24       356.59 o                         
  15  22   4        104.21        -76.80       269.43 o                         
  16  22   4         64.67        628.24       359.87 o                         
   1  23   4         59.68       -155.47       166.33 o                         
   2  23   4          2.51         78.66       172.83 o                         
   3  23   4       3713.15       3310.16       265.16 o                         
   4  23   4        878.04        808.12       268.27 o                         
   5  23   4         14.16        -80.06       218.93 o                         
   6  23   4        130.98        208.90       230.24 o                         
   7  23   4        728.35       1198.85       214.40 o                         
   8  23   4       2098.83       1499.36       257.68 o                         
   9  23   4        403.27        191.81       214.95 o                         
  10  23   4        761.01        561.84       332.23 o                         
  11  23   4         15.60       -138.24       228.88 o                         
  12  23   4        577.22        417.40       301.99 o                         
  13  23   4        178.57        497.39       248.99 o                         
  14  23   4       2783.57       2431.55       355.66 o                         
  15  23   4          0.70       -284.28       284.28 o                         
  16  23   4        192.91       -367.26       436.04 o                         
   0  24   4        444.29        166.01       466.70 o                         
   1  24   4         54.69        -28.00       175.07 o                         
   2  24   4       1761.07       1470.52       253.72 o                         
   3  24   4       1831.33       1928.55       263.19 o                         
   4  24   4       1873.87       1942.89       237.23 o                         
   5  24   4        194.36        359.87       252.38 o                         
   6  24   4       8331.79       8602.88       472.26 o                         
   7  24   4        417.72        275.90       217.71 o                         
   8  24   4         27.69        -12.22       235.39 o                         
   9  24   4        102.22         29.56       238.32 o                         
  10  24   4        141.11        412.33       240.26 o                         
  11  24   4        363.07        188.41       279.82 o                         
  12  24   4       7748.99       7770.92       398.79 o                         
  13  24   4          5.59       -221.49       267.52 o                         
  14  24   4       2890.33       2821.98       337.67 o                         
  15  24   4       1097.57       1399.51       329.73 o                         
   1  25   4        756.83        520.01       223.02 o                         
   2  25   4       3095.84       3199.47       273.60 o                         
   3  25   4         26.63       -187.87       187.87 o                         
   4  25   4      18010.83      18795.83       623.55 o                         
   5  25   4        313.80        649.33       245.13 o                         
   6  25   4        135.60        552.06       248.70 o                         
   7  25   4        791.48        794.68       242.24 o                         
   8  25   4         21.35        -88.53       261.84 o                         
   9  25   4        742.78        628.66       261.56 o                         
  10  25   4       1049.50        773.25       449.61 o                         
  11  25   4         18.82        282.78       283.44 o                         
  12  25   4         20.96        431.30       274.42 o                         
  13  25   4         66.25        646.49       358.74 o                         
  14  25   4       3040.81       2806.33       350.93 o                         
   0  26   4        277.82        -19.56       296.16 o                         
   1  26   4       1066.23       1307.23       228.58 o                         
   2  26   4         89.55          8.72       211.57 o                         
   3  26   4       5722.10       6833.58       360.52 o                         
   4  26   4       2233.96       3221.66       267.32 o                         
   5  26   4        318.62        344.68       272.69 o                         
   6  26   4       2847.23       2963.32       330.78 o                         
   7  26   4       1012.39        802.38       251.95 o                         
   8  26   4        729.29        971.59       278.91 o                         
   9  26   4       1100.83       1152.29       305.04 o                         
  10  26   4        998.72        952.49       287.46 o                         
  11  26   4        633.35        519.75       332.59 o                         
  12  26   4          1.71        -24.37       360.06 o                         
   1  27   4       1270.42        696.21       309.75 o                         
   2  27   4       2773.21       3298.36       279.89 o                         
   3  27   4        208.34        267.82       236.86 o                         
   4  27   4          7.70        232.29       232.25 o                         
   5  27   4        828.51        254.01       261.20 o                         
   6  27   4        549.50        537.76       307.99 o                         
   7  27   4        463.68        334.36       267.84 o                         
   8  27   4       1860.45       1983.85       316.72 o                         
   9  27   4          8.12       -146.81       284.22 o                         
  10  27   4       2525.68       2488.51       337.04 o                         
  11  27   4        117.55         89.21       341.44 o                         
   0  28   4      19030.47      20072.72       982.32 o                         
   1  28   4       4307.13       4217.70       308.60 o                         
   2  28   4        223.12        579.12       255.48 o                         
   3  28   4       5112.25       5465.85       325.64 o                         
   4  28   4       1085.74       1124.96       370.62 o                         
   5  28   4       4536.74       5071.01       336.10 o                         
   6  28   4       7839.86       8024.13       442.86 o                         
   7  28   4        294.57        513.69       359.89 o                         
   8  28   4       1349.61       1459.01       326.31 o                         
   9  28   4        629.59        612.80       308.03 o                         
   1  29   4       1111.02       1127.25       374.93 o                         
   2  29   4       1277.53       1587.77       290.22 o                         
   3  29   4       1152.13       1566.85       308.03 o                         
   4  29   4         10.38        332.70       285.15 o                         
   5  29   4       1400.96       1408.74       335.40 o                         
   6  29   4        262.01        494.46       297.28 o                         
   7  29   4       2777.94       2673.89       506.88 o                         
   0  30   4       3046.90       3808.79       807.46 o                         
   1  30   4        120.21          1.31       364.15 o                         
   2  30   4        642.36        352.23       325.72 o                         
   3  30   4        149.34        549.58       352.46 o                         
   4  30   4        341.12        513.94       463.40 o                         
   5  30   4          5.91       -737.18       737.18 o                         
   1   1   5       4718.93       4479.17        60.45 o                         
   2   1   5      60739.12      56686.34       537.67 o                         
   3   1   5       9210.88       8204.79        96.81 o                         
   4   1   5         76.39         89.03        28.29 o                         
   5   1   5       8208.28       9074.98       107.00 o                         
   6   1   5         67.99         85.34        31.46 o                         
   7   1   5      28831.18      30583.67       259.73 o                         
   8   1   5      16842.48      18406.47       182.25 o                         
   9   1   5        111.97        -33.68        43.46 o                         
  10   1   5      16744.51      16821.99       208.78 o                         
  11   1   5        159.41        124.18        58.12 o                         
  12   1   5       5385.23       5214.80       123.87 o                         
  13   1   5        244.54         88.82        71.60 o                         
  14   1   5       5296.13       5266.81       137.42 o                         
  15   1   5       1932.03       1779.37       107.65 o                         
  16   1   5      10711.30      11037.53       221.81 o                         
  17   1   5         32.11        -59.07       112.02 o                         
  18   1   5        109.53        -52.86       127.14 o                         
  19   1   5        516.97        214.18       166.27 o                         
  20   1   5        897.28       1192.71       360.60 o                         
  21   1   5        325.80        146.72       249.33 o                         
  22   1   5       5085.64       4493.17       752.02 o                         
  23   1   5         40.89        245.00       361.10 o                         
  24   1   5         52.22       -417.65       615.32 o                         
   0   2   5       6493.13       5635.28       100.44 o                         
   1   2   5       3892.93       3601.22        47.83 o                         
   2   2   5       4096.37       3090.62        52.95 o                         
   3   2   5     165138.88     161049.73      1333.80 o                         
   4   2   5      40698.29      46248.92       377.57 o                         
   5   2   5     111645.12     107682.46       841.03 o                         
   6   2   5      33846.54      31064.51       266.49 o                         
   7   2   5       4647.39       5024.14        86.57 o                         
   8   2   5        647.20        443.12        45.63 o                         
   9   2   5        291.06        365.85        48.20 o                         
  10   2   5      19852.89      17302.91       238.28 o                         
  11   2   5       7175.08       6878.12       125.44 o                         
  12   2   5      16945.70      17241.15       203.94 o                         
  13   2   5        360.31        285.00        78.18 o                         
  14   2   5      12100.50      11897.37       233.97 o                         
  15   2   5       2687.91       2934.26       118.27 o                         
  16   2   5       1204.93       1121.30       114.09 o                         
  17   2   5          5.75         65.46       109.98 o                         
  18   2   5       4590.54       4424.32       163.32 o                         
  19   2   5         82.31        -84.00       151.56 o                         
  20   2   5       1509.91       1616.73       285.96 o                         
  21   2   5        281.11        607.72       283.68 o                         
  22   2   5       3892.89       4453.36       420.76 o                         
  23   2   5       1382.69       1204.98       507.88 o                         
  24   2   5       1980.10       2125.09       458.69 o                         
   1   3   5         42.48        132.89        16.70 o                         
   2   3   5       6175.37       6261.41        84.86 o                         
   3   3   5         28.62          5.09        22.68 o                         
   4   3   5       5502.75       5895.14        77.40 o                         
   5   3   5      30072.85      31550.30       274.23 o                         
   6   3   5      41235.40      40882.09       349.70 o                         
   7   3   5      33262.80      33626.12       337.94 o                         
   8   3   5      12869.84      13133.29       145.91 o                         
   9   3   5      14501.97      15554.53       169.50 o                         
  10   3   5       9808.07       8654.71       131.17 o                         
  11   3   5          0.28         54.02        58.89 o                         
  12   3   5      13249.09      14026.53       184.53 o                         
  13   3   5        784.36       1012.08        82.52 o                         
  14   3   5         83.00         37.81        83.74 o                         
  15   3   5         68.62        -91.24        91.24 o                         
  16   3   5        990.80        728.14       108.51 o                         
  17   3   5         28.33        -63.14       113.78 o                         
  18   3   5       1333.08       1264.96       152.50 o                         
  19   3   5        349.05        314.36       181.70 o                         
  20   3   5       5434.83       6234.13       340.14 o                         
  21   3   5         25.27        314.31       265.67 o                         
  22   3   5       1750.03       1228.68       344.81 o                         
  23   3   5       1122.06       1047.42       415.36 o                         
  24   3   5        150.52        147.66       404.95 o                         
   0   4   5        163.45        100.39        38.53 o                         
   1   4   5      18216.13      20029.98       237.09 o                         
   2   4   5         25.81        118.36        33.43 o                         
   3   4   5      87957.70      91615.06       854.77 o                         
   4   4   5      33714.35      35300.68       335.98 o                         
   5   4   5       1026.37        874.04        40.60 o                         
   6   4   5      25320.14      22900.86       227.56 o                         
   7   4   5       6273.02       8227.74       123.85 o                         
   8   4   5      10949.78      10421.52       131.71 o                         
   9   4   5       2901.40       2814.44        80.13 o                         
  10   4   5         32.94         -8.47        53.21 o                         
  11   4   5         27.07        147.59        60.63 o                         
  12   4   5         26.18        194.41        67.07 o                         
  13   4   5       6096.99       6485.59       150.14 o                         
  14   4   5         36.80        -73.71        88.36 o                         
  15   4   5       1918.25       1637.80       114.80 o                         
  16   4   5       2673.13       2681.18       139.01 o                         
  17   4   5       7331.62       6614.87       186.66 o                         
  18   4   5        117.65        -69.66       124.92 o                         
  19   4   5        257.32        439.38       171.76 o                         
  20   4   5       1547.97       1878.73       256.09 o                         
  21   4   5        159.84        442.07       265.73 o                         
  22   4   5        446.35        336.83       285.59 o                         
  23   4   5       1518.35       2262.45       427.01 o                         
  24   4   5        286.43       -428.98       428.98 o                         
   1   5   5      22352.79      23777.11       368.63 o                         
   2   5   5       9179.57       9333.57       162.07 o                         
   3   5   5       1681.36       1660.89        48.48 o                         
   4   5   5      56172.08      54992.45       505.24 o                         
   5   5   5      11681.61      10606.63       136.99 o                         
   6   5   5        597.65        592.60        42.97 o                         
   7   5   5       2573.92       2208.42        70.93 o                         
   8   5   5       2669.34       3282.67        90.28 o                         
   9   5   5       1196.71       1449.52        74.02 o                         
  10   5   5        788.06        881.31        70.88 o                         
  11   5   5          9.75         34.94        67.44 o                         
  12   5   5       7179.20       7689.43       148.25 o                         
  13   5   5        116.98        189.09        77.82 o                         
  14   5   5      10252.32      10689.92       190.57 o                         
  15   5   5        126.44         78.57       102.94 o                         
  16   5   5       2297.71       2009.19       128.49 o                         
  17   5   5       1200.77       1172.35       130.20 o                         
  18   5   5        226.00        439.24       146.98 o                         
  19   5   5        177.03        216.90       174.40 o                         
  20   5   5        894.54        629.89       228.09 o                         
  21   5   5         86.82        156.97       250.85 o                         
  22   5   5        123.10        136.34       275.47 o                         
  23   5   5        383.28       -351.49       351.49 o                         
   0   6   5      41962.16      38951.25       831.31 o                         
   1   6   5      39184.11      39261.01       485.37 o                         
   2   6   5      67603.13      67014.22      1192.50 o                         
   3   6   5     164436.47     159349.22      2133.22 o                         
   4   6   5      37751.11      37047.36       403.21 o                         
   5   6   5       5283.33       4271.72        90.05 o                         
   6   6   5      21894.11      22486.79       235.04 o                         
   7   6   5      29922.26      29387.34       288.26 o                         
   8   6   5      20988.79      22057.89       287.07 o                         
   9   6   5      22629.97      22396.28       315.66 o                         
  10   6   5       1543.02       1404.28        82.82 o                         
  11   6   5       5253.70       5036.30       136.95 o                         
  12   6   5       1756.49       1663.74        89.89 o                         
  13   6   5       2446.59       2280.96       105.50 o                         
  14   6   5         30.71         54.70        93.18 o                         
  15   6   5        112.09        222.06       101.89 o                         
  16   6   5       5156.26       5611.29       168.46 o                         
  17   6   5        176.59        205.10       125.67 o                         
  18   6   5        231.20       -141.50       141.50 o                         
  19   6   5       1369.95       1155.64       192.73 o                         
  20   6   5        696.60        659.17       234.24 o                         
  21   6   5        291.47        259.12       282.12 o                         
  22   6   5       7582.31       7352.86       395.14 o                         
  23   6   5       1444.26       1996.65       368.58 o                         
   1   7   5         89.34         33.45        45.45 o                         
   2   7   5       2265.97       1889.75        77.37 o                         
   3   7   5      24902.70      24627.96       366.94 o                         
   4   7   5       1661.69       1437.90        75.09 o                         
   5   7   5        382.29        236.11        42.83 o                         
   6   7   5      11596.86      11763.16       159.04 o                         
   7   7   5       1138.06        746.64        54.23 o                         
   8   7   5        465.42        506.82        62.95 o                         
   9   7   5      14904.08      14765.06       191.56 o                         
  10   7   5       2458.41       2609.77        96.24 o                         
  11   7   5      11249.50      10934.57       175.80 o                         
  12   7   5         18.76        -57.94        73.53 o                         
  13   7   5          0.20        -87.10        87.10 o                         
  14   7   5        285.51        305.81       107.75 o                         
  15   7   5        217.90        139.55       105.18 o                         
  16   7   5        193.94        259.58       118.89 o                         
  17   7   5        131.68        104.04       127.42 o                         
  18   7   5       1507.78       1452.35       167.76 o                         
  19   7   5        797.53        733.14       297.90 o                         
  20   7   5       5231.65       4448.71       313.98 o                         
  21   7   5          2.49        -36.14       385.70 o                         
  22   7   5       1811.32       1838.21       355.70 o                         
  23   7   5         79.43        405.38       345.81 o                         
   0   8   5       6927.93       6786.65       244.83 o                         
   1   8   5      49743.27      48109.65       697.63 o                         
   2   8   5        353.40        292.36        49.65 o                         
   3   8   5         68.26        152.41        62.09 o                         
   4   8   5      15877.24      13321.23       190.40 o                         
   5   8   5       1722.63       2089.62       113.02 o                         
   6   8   5      19236.36      18920.11       240.02 o                         
   7   8   5       1327.88       1391.04        69.78 o                         
   8   8   5        162.72        -52.66        59.95 o                         
   9   8   5       9512.62       9735.34       158.81 o                         
  10   8   5        712.69        499.24        79.38 o                         
  11   8   5          1.12          1.31        89.46 o                         
  12   8   5       1637.25       1991.95        99.38 o                         
  13   8   5        508.03        454.25        96.93 o                         
  14   8   5         11.31        -92.89        92.89 o                         
  15   8   5       6184.86       6601.04       181.70 o                         
  16   8   5       2768.95       2572.95       145.20 o                         
  17   8   5       1367.71       1549.43       147.35 o                         
  18   8   5       1780.82       1840.02       181.73 o                         
  19   8   5       1396.77        916.76       240.75 o                         
  20   8   5         28.05       -237.52       237.52 o                         
  21   8   5       4335.74       4273.22       331.78 o                         
  22   8   5          5.44       -300.68       300.68 o                         
  23   8   5          1.72       -329.94       329.94 o                         
   1   9   5        174.51        156.50        62.55 o                         
   2   9   5      27154.46      28330.29       463.80 o                         
   3   9   5      76279.06      78956.83      1277.55 o                         
   4   9   5      13715.35      13664.17       223.12 o                         
   5   9   5        175.55        113.91        47.78 o                         
   6   9   5         86.32        186.57        68.94 o                         
   7   9   5      10565.92      10752.73       182.77 o                         
   8   9   5      14012.18      14538.07       220.42 o                         
   9   9   5        264.85        156.89        66.70 o                         
  10   9   5         25.14        -55.99        65.21 o                         
  11   9   5        191.91        104.12        72.97 o                         
  12   9   5       5642.59       6062.56       152.73 o                         
  13   9   5      13735.43      13769.81       220.09 o                         
  14   9   5       2622.90       2728.35       129.86 o                         
  15   9   5         11.18        -61.03       108.21 o                         
  16   9   5       1007.41        977.40       131.66 o                         
  17   9   5        461.19        443.60       154.29 o                         
  18   9   5       2740.28       2695.08       233.69 o                         
  19   9   5       3958.60       4513.70       264.71 o                         
  20   9   5        309.90        356.70       253.87 o                         
  21   9   5        647.41        303.10       281.00 o                         
  22   9   5         56.22        217.71       312.53 o                         
  23   9   5          0.41        179.19       398.07 o                         
   0  10   5      18774.02      19407.21       509.13 o                         
   1  10   5      11317.26      12208.48       260.44 o                         
   2  10   5       2034.52       2737.39       118.39 o                         
   3  10   5       5882.04       7194.92       211.76 o                         
   4  10   5      10806.00       9966.31       216.96 o                         
   5  10   5       1902.58       2514.06        99.41 o                         
   6  10   5      11938.85      11649.05       188.96 o                         
   7  10   5      24311.40      25259.97       314.33 o                         
   8  10   5       2701.96       2454.29       110.03 o                         
   9  10   5       7329.65       7063.14       150.56 o                         
  10  10   5        602.89        287.66        79.61 o                         
  11  10   5       2615.99       2599.76       116.52 o                         
  12  10   5          2.51         94.46        88.47 o                         
  13  10   5       1591.80       1316.11       112.50 o                         
  14  10   5       1444.00       1502.72       116.78 o                         
  15  10   5       2092.01       2513.95       141.77 o                         
  16  10   5       5877.21       5712.68       183.31 o                         
  17  10   5          0.00         29.92       148.99 o                         
  18  10   5      10827.48      11299.99       537.41 o                         
  19  10   5        486.84        495.74       287.51 o                         
  20  10   5       1607.71       1836.21       288.14 o                         
  21  10   5       6315.52       7100.59       379.96 o                         
  22  10   5         97.08          8.52       319.10 o                         
   1  11   5       5692.47       5007.18       174.55 o                         
   2  11   5      15667.49      17051.22       327.84 o                         
   3  11   5        867.79        609.28        86.88 o                         
   4  11   5       6457.56       5526.49       223.80 o                         
   5  11   5      10625.17      10176.65       206.15 o                         
   6  11   5        152.55         83.43        60.20 o                         
   7  11   5        100.37        -42.44        60.98 o                         
   8  11   5       7007.50       6266.14       150.38 o                         
   9  11   5       3034.21       2848.63       108.32 o                         
  10  11   5        536.77        317.49        85.31 o                         
  11  11   5       3841.22       4138.80       142.50 o                         
  12  11   5       3127.96       3603.17       144.14 o                         
  13  11   5        656.43        447.51       110.10 o                         
  14  11   5       1620.94       1571.34       125.56 o                         
  15  11   5       2103.26       2197.17       144.59 o                         
  16  11   5         41.56       -126.46       126.46 o                         
  17  11   5         21.28         62.38       156.29 o                         
  18  11   5       5507.44       5791.93       286.28 o                         
  19  11   5         14.56        230.89       253.74 o                         
  20  11   5       1462.26       1027.16       260.06 o                         
  21  11   5        528.69       1034.67       296.33 o                         
  22  11   5       3166.58       3327.67       358.74 o                         
   0  12   5      39333.44      39191.12      1611.32 o                         
   1  12   5      18642.71      17919.17       306.69 o                         
   2  12   5      35290.57      37513.31       688.47 o                         
   3  12   5       5359.78       4297.85       168.99 o                         
   4  12   5      14301.73      12075.80       404.65 o                         
   5  12   5        623.79        581.55        84.08 o                         
   6  12   5      13473.11      12907.51       222.53 o                         
   7  12   5       4261.85       3724.61       136.87 o                         
   8  12   5        237.02        242.94        96.92 o                         
   9  12   5      10014.15       9622.55       197.51 o                         
  10  12   5       6954.15       7033.94       174.78 o                         
  11  12   5       1755.83       1836.66       121.00 o                         
  12  12   5       1002.62       1006.51       124.68 o                         
  13  12   5       4706.55       4620.51       162.19 o                         
  14  12   5       2885.87       2748.68       149.52 o                         
  15  12   5       1705.72       1670.67       146.48 o                         
  16  12   5       8321.99       8165.60       238.24 o                         
  17  12   5       1138.21       1285.93       187.52 o                         
  18  12   5        269.26         38.42       210.95 o                         
  19  12   5        876.11       1357.43       256.71 o                         
  20  12   5         90.40        223.55       243.83 o                         
  21  12   5        270.61        351.20       296.30 o                         
  22  12   5        712.34        348.40       361.13 o                         
   1  13   5       8405.53      10021.95       222.61 o                         
   2  13   5       6006.74       5619.60       194.85 o                         
   3  13   5        229.91        104.87        89.71 o                         
   4  13   5        458.08        457.14       104.32 o                         
   5  13   5       9038.82       8783.43       283.74 o                         
   6  13   5       5101.48       5148.09       189.50 o                         
   7  13   5        304.37        261.84        75.63 o                         
   8  13   5       3397.42       3648.67       161.67 o                         
   9  13   5       3394.14       3180.05       130.26 o                         
  10  13   5        337.18        308.03       119.49 o                         
  11  13   5        323.25        236.00       106.48 o                         
  12  13   5       1240.67       1266.93       120.40 o                         
  13  13   5        651.83        743.24       160.45 o                         
  14  13   5      14910.80      14486.16       288.94 o                         
  15  13   5         70.26       -131.15       131.15 o                         
  16  13   5       9340.67       8717.35       281.39 o                         
  17  13   5       4481.82       4597.32       243.35 o                         
  18  13   5          0.52       -181.69       258.16 o                         
  19  13   5        264.28        134.19       301.67 o                         
  20  13   5       1241.70       1704.63       296.27 o                         
  21  13   5       1537.40        628.12       380.22 o                         
   0  14   5       6134.40       6309.12       639.61 o                         
   1  14   5       2170.69       1842.31       119.17 o                         
   2  14   5       2249.33       2539.71       151.44 o                         
   3  14   5          4.09       -151.03       151.03 o                         
   4  14   5       5805.53       5581.30       209.01 o                         
   5  14   5       1435.16       1564.81       136.19 o                         
   6  14   5       2171.06       1868.89       125.58 o                         
   7  14   5         27.43        -74.60        74.60 o                         
   8  14   5        344.35        294.03        88.61 o                         
   9  14   5        120.69        200.76        97.20 o                         
  10  14   5        668.80        720.48       108.37 o                         
  11  14   5       1132.41       1049.29       121.33 o                         
  12  14   5        155.39        143.77       113.17 o                         
  13  14   5       8465.50       8105.76       229.18 o                         
  14  14   5       1441.35       1466.03       148.44 o                         
  15  14   5        262.41        609.69       145.21 o                         
  16  14   5        916.74       1242.70       186.16 o                         
  17  14   5          0.41        354.60       206.46 o                         
  18  14   5        820.53        764.91       248.79 o                         
  19  14   5        699.86        231.47       258.30 o                         
  20  14   5        259.22        -30.22       348.22 o                         
  21  14   5        208.03        530.23       336.84 o                         
   1  15   5       1398.94       1879.55       126.89 o                         
   2  15   5      11253.10      11355.67       500.35 o                         
   3  15   5       2538.46       2501.79       173.46 o                         
   4  15   5      34571.30      34344.10       687.50 o                         
   5  15   5         33.15         61.47       112.16 o                         
   6  15   5       4035.01       4271.01       174.49 o                         
   7  15   5      11546.52      11405.04       264.28 o                         
   8  15   5       4393.30       4521.48       157.41 o                         
   9  15   5      12183.47      12839.87       269.60 o                         
  10  15   5       3511.02       3182.10       151.35 o                         
  11  15   5       1134.94       1177.53       124.76 o                         
  12  15   5        478.37        106.99       120.11 o                         
  13  15   5       1899.83       1797.97       156.33 o                         
  14  15   5       3133.80       3461.42       170.47 o                         
  15  15   5          2.05         59.53       157.90 o                         
  16  15   5         16.98        -13.23       176.43 o                         
  17  15   5          1.69        242.16       207.59 o                         
  18  15   5         15.51        399.04       251.38 o                         
  19  15   5        122.66        220.51       270.16 o                         
  20  15   5       1631.75       1597.90       296.87 o                         
  21  15   5          2.67       -116.05       351.46 o                         
   0  16   5        801.60        657.30       193.39 o                         
   1  16   5       1492.43       1332.21       166.22 o                         
   2  16   5      11203.91      10574.54       292.32 o                         
   3  16   5        139.03        -94.88       166.91 o                         
   4  16   5        998.76        834.17       167.93 o                         
   5  16   5         91.21        315.25       148.38 o                         
   6  16   5       3841.28       4086.66       185.85 o                         
   7  16   5       3174.17       3319.97       165.72 o                         
   8  16   5      13029.56      12748.51       282.59 o                         
   9  16   5       5606.83       5441.93       250.29 o                         
  10  16   5      10925.32      10379.76       249.04 o                         
  11  16   5       1580.91       1945.03       148.17 o                         
  12  16   5      11566.92      11846.30       268.25 o                         
  13  16   5       1430.48       1876.79       161.02 o                         
  14  16   5       4752.32       5106.72       214.75 o                         
  15  16   5       5865.20       6257.71       353.66 o                         
  16  16   5       5239.98       5680.64       310.27 o                         
  17  16   5         86.69        195.33       260.59 o                         
  18  16   5        137.17        219.36       330.76 o                         
  19  16   5       1020.56        565.83       294.36 o                         
  20  16   5          3.29        544.26       314.15 o                         
   1  17   5       1002.51       1010.02       144.00 o                         
   2  17   5       6928.15       6798.41       252.85 o                         
   3  17   5         34.68        127.03       179.59 o                         
   4  17   5       1127.21       1210.25       161.99 o                         
   5  17   5       1078.74        516.35       264.99 o                         
   6  17   5        928.63        815.40       136.29 o                         
   7  17   5       7941.53       7389.74       227.14 o                         
   8  17   5       2492.46       2663.30       221.46 o                         
   9  17   5        329.43        479.85       137.64 o                         
  10  17   5        467.99        513.94       121.00 o                         
  11  17   5       3813.76       3802.30       179.82 o                         
  12  17   5       6453.46       6045.37       214.37 o                         
  13  17   5       1004.03       1124.21       155.09 o                         
  14  17   5        221.80        339.04       168.78 o                         
  15  17   5        935.17       1070.48       200.14 o                         
  16  17   5         78.34       -216.86       216.86 o                         
  17  17   5        322.62       -218.19       233.10 o                         
  18  17   5        825.49       1128.91       277.83 o                         
  19  17   5          2.69       -304.08       304.08 o                         
  20  17   5        278.79        253.37       358.28 o                         
   0  18   5        567.01        507.83       163.00 o                         
   1  18   5        364.50        181.11       129.06 o                         
   2  18   5       1144.29       1466.90       255.58 o                         
   3  18   5       7014.00       6909.35       406.84 o                         
   4  18   5         15.55         95.97       162.31 o                         
   5  18   5       9026.21       8474.21       346.88 o                         
   6  18   5         84.34        238.53       127.86 o                         
   7  18   5        121.07       -152.76       152.76 o                         
   8  18   5       2193.30       2007.10       158.42 o                         
   9  18   5       2808.55       3171.49       196.29 o                         
  10  18   5       7090.67       6991.62       249.61 o                         
  11  18   5       4505.28       4388.49       191.10 o                         
  12  18   5       5251.75       5594.72       214.56 o                         
  13  18   5         70.68        259.52       157.69 o                         
  14  18   5       3976.06       4552.40       240.67 o                         
  15  18   5        253.45        310.67       207.41 o                         
  16  18   5        193.21        511.28       243.49 o                         
  17  18   5        304.65         33.46       238.27 o                         
  18  18   5       3045.68       3824.45       328.94 o                         
  19  18   5          7.31        -68.18       332.55 o                         
   1  19   5       4035.84       3959.35       202.63 o                         
   2  19   5         24.86       -121.75       121.75 o                         
   3  19   5       1332.65       1259.59       169.57 o                         
   4  19   5         14.77       -157.23       174.72 o                         
   5  19   5        495.67        184.60       173.77 o                         
   6  19   5        656.11        631.47       148.74 o                         
   7  19   5       1762.91       1616.80       157.55 o                         
   8  19   5      15561.08      15185.47       335.79 o                         
   9  19   5         82.48        149.35       154.53 o                         
  10  19   5      18130.49      19378.51       430.06 o                         
  11  19   5       3151.81       3529.92       215.58 o                         
  12  19   5        250.93        395.92       155.26 o                         
  13  19   5        480.64        425.37       165.99 o                         
  14  19   5        507.65        675.96       186.24 o                         
  15  19   5        101.87       -202.00       202.00 o                         
  16  19   5       5310.82       5370.23       344.39 o                         
  17  19   5         83.67        388.19       292.20 o                         
  18  19   5        341.21       -188.15       314.04 o                         
   0  20   5       1575.15       1065.29       207.47 o                         
   1  20   5        423.98        374.44       137.54 o                         
   2  20   5       3590.35       3768.99       209.74 o                         
   3  20   5       1484.85       1416.36       190.96 o                         
   4  20   5        532.64        837.19       172.08 o                         
   5  20   5        525.88        345.06       283.74 o                         
   6  20   5       1286.51       1356.26       211.43 o                         
   7  20   5         38.87        135.55       204.16 o                         
   8  20   5       1275.87       1155.62       160.86 o                         
   9  20   5        848.26        533.05       214.40 o                         
  10  20   5        386.93        607.95       172.48 o                         
  11  20   5       1890.77       1811.41       205.07 o                         
  12  20   5         90.34       -196.97       196.97 o                         
  13  20   5        294.52        605.19       193.16 o                         
  14  20   5       3095.42       3498.42       227.03 o                         
  15  20   5       1272.66       1697.78       387.41 o                         
  16  20   5       2493.86       2640.18       292.95 o                         
  17  20   5        843.87        891.13       304.91 o                         
  18  20   5        198.28        914.05       365.37 o                         
   1  21   5       1686.46       1514.21       160.65 o                         
   2  21   5        441.25        297.93       237.94 o                         
   3  21   5        178.79        -67.36       170.36 o                         
   4  21   5        402.40        418.84       183.38 o                         
   5  21   5       1306.21        879.80       191.83 o                         
   6  21   5       2186.95       1920.74       227.47 o                         
   7  21   5        131.43        -71.49       160.30 o                         
   8  21   5        246.61        358.44       177.73 o                         
   9  21   5        163.36        124.24       163.93 o                         
  10  21   5          0.73         30.10       267.73 o                         
  11  21   5          8.05        -67.27       181.79 o                         
  12  21   5         90.38        275.95       207.00 o                         
  13  21   5        196.29        535.86       369.21 o                         
  14  21   5       2248.57       2749.04       236.62 o                         
  15  21   5         36.59       -113.62       232.70 o                         
  16  21   5        489.81        677.72       343.46 o                         
  17  21   5       1062.11       1781.08       379.84 o                         
   0  22   5        515.10        146.92       218.81 o                         
   1  22   5          8.80       -124.79       148.23 o                         
   2  22   5        923.20       1070.74       164.31 o                         
   3  22   5       3496.98       4009.20       286.73 o                         
   4  22   5       4540.92       4650.67       272.30 o                         
   5  22   5        925.78       1232.74       306.03 o                         
   6  22   5       9328.33       9234.85       519.39 o                         
   7  22   5          0.66        162.08       187.97 o                         
   8  22   5       9912.00       9831.48       405.09 o                         
   9  22   5       3790.98       3963.76       261.16 o                         
  10  22   5        840.26       1092.75       212.23 o                         
  11  22   5       1842.53       1495.54       233.02 o                         
  12  22   5       2637.99       3087.42       471.01 o                         
  13  22   5       3113.78       3068.85       256.97 o                         
  14  22   5        305.19        779.12       260.04 o                         
  15  22   5        169.07        -65.27       378.73 o                         
  16  22   5       1392.54       1476.05       320.00 o                         
   1  23   5        335.71        541.72       170.07 o                         
   2  23   5         11.94        196.16       168.48 o                         
   3  23   5        340.10        356.40       196.36 o                         
   4  23   5       7038.62       6496.34       341.44 o                         
   5  23   5        188.23        128.70       240.08 o                         
   6  23   5       5643.94       5218.09       301.09 o                         
   7  23   5        980.16       1027.04       205.77 o                         
   8  23   5         10.79        304.76       205.05 o                         
   9  23   5       3404.04       3244.00       256.57 o                         
  10  23   5       2136.04       1791.64       249.83 o                         
  11  23   5         42.65       -110.40       233.24 o                         
  12  23   5         67.44         66.12       288.26 o                         
  13  23   5        193.63        471.24       243.65 o                         
  14  23   5       2375.82       2692.78       325.59 o                         
  15  23   5         19.98       -106.81       279.41 o                         
   0  24   5       3405.07       3703.51       332.67 o                         
   1  24   5       1273.07       1388.92       259.65 o                         
   2  24   5        540.14        834.84       204.70 o                         
   3  24   5      10188.05      10153.84       449.79 o                         
   4  24   5         54.47       -125.48       191.54 o                         
   5  24   5       3593.80       3628.49       281.76 o                         
   6  24   5       1066.17       1650.96       255.95 o                         
   7  24   5         23.43        142.70       210.79 o                         
   8  24   5       3866.81       4051.36       283.15 o                         
   9  24   5        787.14        289.78       358.65 o                         
  10  24   5        562.22        721.08       254.26 o                         
  11  24   5        309.60        469.23       497.75 o                         
  12  24   5        174.72        638.96       406.47 o                         
  13  24   5       4348.83       4367.40       326.68 o                         
  14  24   5         75.39       -139.90       288.34 o                         
  15  24   5        220.69       -301.36       400.89 o                         
   1  25   5        284.29        371.34       196.80 o                         
   2  25   5      12369.68      14115.42       412.64 o                         
   3  25   5       3568.89       3554.70       251.60 o                         
   4  25   5       4040.64       4354.55       382.04 o                         
   5  25   5       2389.72       2359.22       478.81 o                         
   6  25   5          0.68        333.75       261.61 o                         
   7  25   5       5762.21       6309.02       308.36 o                         
   8  25   5        299.38        318.29       249.67 o                         
   9  25   5       3460.17       3939.28       334.75 o                         
  10  25   5        290.89         68.61       331.34 o                         
  11  25   5        586.24        554.05       266.77 o                         
  12  25   5         98.65        210.92       279.23 o                         
  13  25   5         70.05        769.07       372.06 o                         
   0  26   5       1950.69       1665.44       334.50 o                         
   1  26   5        496.70        144.28       213.52 o                         
   2  26   5       3756.53       4528.18       274.37 o                         
   3  26   5        377.45        546.67       220.04 o                         
   4  26   5       6437.42       7232.73       320.98 o                         
   5  26   5       1643.21       2145.53       499.96 o                         
   6  26   5       2528.39       2846.95       352.49 o                         
   7  26   5        703.21       1231.24       314.65 o                         
   8  26   5       2998.20       2969.09       297.94 o                         
   9  26   5          6.48       -305.66       305.66 o                         
  10  26   5        207.57         17.56       281.52 o                         
  11  26   5       3209.03       3060.79       326.13 o                         
  12  26   5       1040.34        549.09       320.31 o                         
   1  27   5       5163.31       5178.72       300.87 o                         
   2  27   5         87.66        505.11       307.05 o                         
   3  27   5       1744.83       2115.70       262.06 o                         
   4  27   5       2131.40       2255.12       288.77 o                         
   5  27   5        327.30         29.00       256.70 o                         
   6  27   5         78.49        303.85       257.01 o                         
   7  27   5          0.65       -319.60       319.60 o                         
   8  27   5        338.97       -182.08       269.87 o                         
   9  27   5        217.06        188.68       301.46 o                         
  10  27   5        755.50       1027.59       334.48 o                         
  11  27   5        214.27       -177.04       297.01 o                         
   0  28   5       7641.73       9196.92       551.30 o                         
   1  28   5        117.63         89.28       387.70 o                         
   2  28   5       2422.74       3356.30       295.74 o                         
   3  28   5       3197.24       3210.11       316.87 o                         
   4  28   5       1692.61       1727.20       267.89 o                         
   5  28   5        551.77        701.17       364.27 o                         
   6  28   5        187.77        584.33       298.92 o                         
   7  28   5        778.11        -42.19       275.77 o                         
   8  28   5        435.48        -21.59       297.54 o                         
   9  28   5        312.57        145.87       307.14 o                         
   1  29   5         10.61        220.43       270.86 o                         
   2  29   5       8511.74      10519.26       429.65 o                         
   3  29   5        105.01        180.51       265.04 o                         
   4  29   5       1548.10       1985.99       346.98 o                         
   5  29   5         64.20        300.12       331.35 o                         
   6  29   5       2552.37       2935.07       357.81 o                         
   7  29   5        169.63        307.09       313.68 o                         
   0  30   5       3070.03       3934.37       646.48 o                         
   1  30   5       2315.56       2581.85       380.10 o                         
   2  30   5        279.02        283.89       370.32 o                         
   3  30   5        825.02       1471.06       374.28 o                         
   4  30   5       1738.60       2399.68       380.09 o                         
   1   0   6      13570.41      12580.92       193.85 o                         
   2   0   6     193645.75     192274.36      2358.36 o                         
   3   0   6        702.03        752.93        64.30 o                         
   4   0   6      39540.80      38589.62       477.87 o                         
   5   0   6     226502.66     226357.31      2541.92 o                         
   6   0   6      13928.28      13231.72       214.89 o                         
   7   0   6      10150.53      12607.68       199.85 o                         
   8   0   6       2171.87       1861.84        98.14 o                         
   9   0   6        609.49        417.94        76.46 o                         
  10   0   6        430.26        187.13        93.09 o                         
  11   0   6        867.54        437.28       102.22 o                         
  12   0   6      14225.92      14018.34       275.48 o                         
  13   0   6      43738.06      46922.36       613.59 o                         
  14   0   6       2351.86       1795.63       150.89 o                         
  15   0   6        317.38         26.77       142.94 o                         
  16   0   6       3006.38       2612.42       188.33 o                         
  17   0   6      16067.53      15652.91       372.59 o                         
  18   0   6        974.15        582.22       201.19 o                         
  19   0   6      13339.36      12190.12       436.95 o                         
  20   0   6        208.20         32.49       307.05 o                         
  21   0   6         84.56       -155.95       321.80 o                         
  22   0   6         90.30        418.73       494.68 o                         
  23   0   6         14.58       -448.12       448.12 o                         
  24   0   6       4645.88       3797.20      1564.35 o                         
   1   1   6        868.12       1099.27        40.74 o                         
   2   1   6       4372.15       4508.75        70.69 o                         
   3   1   6       6046.14       5362.15        90.66 o                         
   4   1   6       2579.71       2511.80        63.97 o                         
   5   1   6         39.84        -29.85        29.85 o                         
   6   1   6      46342.09      48419.78       401.78 o                         
   7   1   6         12.06         74.46        37.30 o                         
   8   1   6      23211.40      23574.41       219.11 o                         
   9   1   6      27557.67      29170.91       264.43 o                         
  10   1   6       1036.66       1416.03        72.10 o                         
  11   1   6        206.25        295.06        60.92 o                         
  12   1   6        201.28        210.28        72.67 o                         
  13   1   6       1426.05       1623.45        91.17 o                         
  14   1   6       8191.53       8755.91       168.95 o                         
  15   1   6        341.46        476.24        97.64 o                         
  16   1   6       2686.83       2901.84       136.27 o                         
  17   1   6       4422.22       4164.19       159.07 o                         
  18   1   6       1698.25       1938.64       145.62 o                         
  19   1   6       3113.16       3565.27       274.48 o                         
  20   1   6       3699.58       3678.09       279.74 o                         
  21   1   6       1056.44        669.14       249.46 o                         
  22   1   6       6360.43       7225.10      1001.44 o                         
  23   1   6        618.34        717.04       368.71 o                         
  24   1   6        174.42         56.42       590.43 o                         
   0   2   6      29047.89      31606.70       347.56 o                         
   1   2   6      17466.15      17504.69       158.43 o                         
   2   2   6        573.12       1236.13        37.58 o                         
   3   2   6      13975.53      13762.66       161.84 o                         
   4   2   6       1218.04       1251.24        44.98 o                         
   5   2   6       7976.73       8270.33       106.03 o                         
   6   2   6       3929.36       3901.45        72.93 o                         
   7   2   6      21663.13      23417.27       234.38 o                         
   8   2   6       5449.77       5029.23        94.07 o                         
   9   2   6       1971.44       1853.39        67.90 o                         
  10   2   6        953.74        886.35        67.80 o                         
  11   2   6        678.83        718.43        65.86 o                         
  12   2   6        655.46        900.05        75.19 o                         
  13   2   6        883.81        710.26        82.00 o                         
  14   2   6       4190.09       4326.26       127.17 o                         
  15   2   6       8241.95       8129.91       175.72 o                         
  16   2   6      10783.19      10045.75       202.66 o                         
  17   2   6         21.41        105.60       111.48 o                         
  18   2   6       4953.37       5440.18       175.15 o                         
  19   2   6        125.54        158.91       175.50 o                         
  20   2   6       2232.07       2556.06       292.29 o                         
  21   2   6        199.19        357.84       274.41 o                         
  22   2   6          4.14       -330.04       330.04 o                         
  23   2   6        608.17       1066.65       356.91 o                         
  24   2   6       1147.82       1281.17       733.30 o                         
   1   3   6      24319.87      26160.85       260.78 o                         
   2   3   6      48415.12      45430.86       489.88 o                         
   3   3   6         52.81        -22.16        22.16 o                         
   4   3   6       6891.28       6683.81        91.25 o                         
   5   3   6      21710.81      21498.60       200.24 o                         
   6   3   6      44555.36      44478.48       378.42 o                         
   7   3   6        116.17          7.00        35.33 o                         
   8   3   6       2177.69       1978.88        65.16 o                         
   9   3   6        218.83        272.68        51.91 o                         
  10   3   6       3111.08       3106.75        95.16 o                         
  11   3   6       9832.91       9383.75       149.60 o                         
  12   3   6      13764.04      13295.75       179.04 o                         
  13   3   6        356.70        197.15        74.58 o                         
  14   3   6        408.12        366.55        85.23 o                         
  15   3   6         67.54        -20.13        89.59 o                         
  16   3   6        741.11        698.39       111.93 o                         
  17   3   6        937.17        934.81       122.04 o                         
  18   3   6         59.32        -97.38       129.62 o                         
  19   3   6        612.45        584.81       202.40 o                         
  20   3   6       4301.30       4755.02       344.80 o                         
  21   3   6        154.51        519.56       281.90 o                         
  22   3   6        183.18        328.43       328.19 o                         
  23   3   6        188.05       -325.55       401.95 o                         
   0   4   6      20388.69      21390.82       387.08 o                         
   1   4   6      74173.15      73935.20       774.78 o                         
   2   4   6       1022.36       1558.71        50.13 o                         
   3   4   6     103946.06     107065.06      1130.94 o                         
   4   4   6      10925.79      11646.98       144.69 o                         
   5   4   6      20951.66      21753.40       230.87 o                         
   6   4   6       4785.89       5001.52        88.34 o                         
   7   4   6       9792.29      10358.78       130.27 o                         
   8   4   6       4889.70       5031.22       108.45 o                         
   9   4   6      13952.40      16045.32       195.01 o                         
  10   4   6      27050.06      26958.41       278.74 o                         
  11   4   6      16754.76      16995.32       220.08 o                         
  12   4   6       9933.14      10456.99       160.63 o                         
  13   4   6       7431.98       8152.52       152.81 o                         
  14   4   6       1283.02       1132.23        99.30 o                         
  15   4   6       2691.20       2791.54       127.36 o                         
  16   4   6      14670.98      14721.98       249.42 o                         
  17   4   6         21.82        -49.95       128.91 o                         
  18   4   6       4368.47       4817.34       259.52 o                         
  19   4   6       6173.60       7024.27       260.10 o                         
  20   4   6         85.47        -32.45       219.82 o                         
  21   4   6         50.87       -109.57       275.11 o                         
  22   4   6       2576.48       2217.05       371.26 o                         
  23   4   6        288.69       -130.71       511.19 o                         
   1   5   6       2533.60       3283.04        72.56 o                         
   2   5   6       4468.88       5973.58       122.21 o                         
   3   5   6       1607.12       1044.36        45.48 o                         
   4   5   6       5695.48       5941.64        84.96 o                         
   5   5   6       1938.53       1634.85        53.36 o                         
   6   5   6      21628.71      23184.54       238.87 o                         
   7   5   6      17528.46      18069.08       198.29 o                         
   8   5   6       4190.39       3617.59        99.32 o                         
   9   5   6      10549.34      11858.10       165.66 o                         
  10   5   6      14104.35      12998.29       186.20 o                         
  11   5   6        271.90         59.80        67.54 o                         
  12   5   6        135.60         90.74        80.15 o                         
  13   5   6        235.30         30.29        80.88 o                         
  14   5   6       3188.98       3161.80       146.85 o                         
  15   5   6       1012.33        893.50       108.38 o                         
  16   5   6       1190.43       1143.75       125.43 o                         
  17   5   6         24.00        -97.20       130.42 o                         
  18   5   6         13.50          9.91       141.38 o                         
  19   5   6        662.17        235.62       187.82 o                         
  20   5   6          9.38         14.57       239.95 o                         
  21   5   6        487.20        259.78       292.34 o                         
  22   5   6        106.02        243.21       341.69 o                         
  23   5   6         84.57        205.61       752.12 o                         
   0   6   6       5253.29       6362.10       151.08 o                         
   1   6   6     193031.92     195316.00      2197.49 o                         
   2   6   6       5995.76       6226.82       107.85 o                         
   3   6   6       3819.79       5388.03       129.97 o                         
   4   6   6       6995.15       7087.28       111.71 o                         
   5   6   6       1180.50       1596.20        62.51 o                         
   6   6   6       1613.55       1022.72        50.63 o                         
   7   6   6      25466.08      24546.29       250.85 o                         
   8   6   6       3737.61       3219.02        88.89 o                         
   9   6   6      13002.62      13154.96       180.73 o                         
  10   6   6       1071.51        886.67        73.39 o                         
  11   6   6       1645.20       1954.28        94.01 o                         
  12   6   6       1495.47       1294.74        90.17 o                         
  13   6   6         14.59        -87.14        87.14 o                         
  14   6   6        217.42          9.15        92.41 o                         
  15   6   6       4281.98       4374.09       150.97 o                         
  16   6   6       3209.69       3043.90       158.25 o                         
  17   6   6        307.13        257.67       127.48 o                         
  18   6   6         33.41         65.15       176.14 o                         
  19   6   6       1531.13        855.45       225.80 o                         
  20   6   6        508.43        435.19       254.45 o                         
  21   6   6         17.69        604.53       279.09 o                         
  22   6   6         20.26       -216.54       295.56 o                         
  23   6   6       1540.45       1628.03       371.59 o                         
   1   7   6       4838.29       4595.68       111.74 o                         
   2   7   6        508.42        331.65        36.11 o                         
   3   7   6        264.99        166.49        31.36 o                         
   4   7   6      31003.35      30012.31       338.32 o                         
   5   7   6       5101.39       6061.62       116.93 o                         
   6   7   6       1694.74       2315.99        74.87 o                         
   7   7   6       4488.25       4677.59        98.62 o                         
   8   7   6        123.80         90.72        52.11 o                         
   9   7   6       6057.22       5729.15       122.66 o                         
  10   7   6       6855.64       6644.92       142.31 o                         
  11   7   6       3431.56       3062.79       103.26 o                         
  12   7   6       4137.14       4110.43       121.72 o                         
  13   7   6       1626.98       1783.90       110.59 o                         
  14   7   6      25803.95      27262.46       322.18 o                         
  15   7   6        389.39        250.35       106.92 o                         
  16   7   6      18478.30      18468.98       284.79 o                         
  17   7   6        809.15        867.16       135.97 o                         
  18   7   6       1108.48       1037.29       178.66 o                         
  19   7   6         53.81       -223.80       246.53 o                         
  20   7   6        398.49        245.62       263.44 o                         
  21   7   6        391.61        393.98       283.63 o                         
  22   7   6        210.62        412.00       352.85 o                         
  23   7   6        825.64        638.59       457.95 o                         
   0   8   6      31134.99      30893.91       702.53 o                         
   1   8   6       9867.22       9324.89       171.15 o                         
   2   8   6       1323.18       1639.59        76.64 o                         
   3   8   6       4734.34       4110.43       120.19 o                         
   4   8   6      20182.31      19051.67       274.57 o                         
   5   8   6        864.58       1166.48        60.88 o                         
   6   8   6      49879.30      52851.79       514.18 o                         
   7   8   6      18559.22      20360.98       243.17 o                         
   8   8   6      20589.75      19970.60       255.65 o                         
   9   8   6       1219.48       1400.72        77.90 o                         
  10   8   6       3208.06       3436.79       116.63 o                         
  11   8   6       9689.41      10312.00       169.14 o                         
  12   8   6       3795.17       3763.58       122.03 o                         
  13   8   6        117.04         54.80        87.73 o                         
  14   8   6        708.92        654.21       103.00 o                         
  15   8   6          9.69         61.16       109.23 o                         
  16   8   6       1446.76       1572.16       136.64 o                         
  17   8   6        219.90        460.58       135.67 o                         
  18   8   6       4709.71       4982.81       237.49 o                         
  19   8   6         90.08         40.85       229.99 o                         
  20   8   6        254.70        559.29       258.38 o                         
  21   8   6       1198.79        799.68       344.22 o                         
  22   8   6         19.36       -187.28       393.88 o                         
  23   8   6        739.16       -282.92       350.72 o                         
   1   9   6         58.49         22.53        59.84 o                         
   2   9   6       2666.15       2577.43        86.55 o                         
   3   9   6       1041.05       1162.05       107.84 o                         
   4   9   6       4024.90       4007.14       155.68 o                         
   5   9   6       8010.47       8668.89       145.28 o                         
   6   9   6         26.97        277.92        50.62 o                         
   7   9   6        977.36        945.21        66.15 o                         
   8   9   6       4147.66       4424.82       116.41 o                         
   9   9   6       1418.04       1292.58        81.49 o                         
  10   9   6        976.33       1088.08        92.51 o                         
  11   9   6        186.56        166.55        76.88 o                         
  12   9   6       1562.50       1298.85        95.68 o                         
  13   9   6       1426.52       1710.11       120.79 o                         
  14   9   6        493.08        256.72       101.50 o                         
  15   9   6         54.95       -110.93       110.93 o                         
  16   9   6       6404.99       6564.69       191.21 o                         
  17   9   6        174.82        379.82       143.27 o                         
  18   9   6        862.32        881.85       204.85 o                         
  19   9   6       1017.33       1178.99       220.54 o                         
  20   9   6       2546.71       3075.13       314.94 o                         
  21   9   6        620.84        294.70       343.68 o                         
  22   9   6       1653.92       1629.21       424.49 o                         
  23   9   6          0.22        331.60       549.34 o                         
   0  10   6       2500.89       1883.59       166.23 o                         
   1  10   6       2356.60       2011.93       148.92 o                         
   2  10   6       1238.85       1067.34        67.22 o                         
   3  10   6      21509.55      20953.09       347.97 o                         
   4  10   6      13743.82      14476.17       272.62 o                         
   5  10   6       1654.07       1649.56        87.75 o                         
   6  10   6      50851.07      53267.31       566.10 o                         
   7  10   6      18517.41      17595.28       245.50 o                         
   8  10   6       2034.21       1820.22       100.87 o                         
   9  10   6         74.41         55.57        66.97 o                         
  10  10   6       1000.07        971.65        89.42 o                         
  11  10   6       3014.57       2994.63       125.02 o                         
  12  10   6      26484.89      25728.85       308.95 o                         
  13  10   6       1038.93       1080.74       107.36 o                         
  14  10   6         24.30       -102.45       102.45 o                         
  15  10   6         10.65        -68.92       121.45 o                         
  16  10   6         14.96         15.52       121.85 o                         
  17  10   6         34.80         -7.69       147.75 o                         
  18  10   6       3389.10       3490.93       257.80 o                         
  19  10   6        228.74        385.89       210.85 o                         
  20  10   6        595.38        927.52       258.65 o                         
  21  10   6       2837.79       2940.35       435.69 o                         
  22  10   6         57.98        902.37       431.36 o                         
   1  11   6       3003.98       2842.12       235.23 o                         
   2  11   6      26031.11      26509.98       372.16 o                         
   3  11   6       9281.36       9607.18       234.95 o                         
   4  11   6      54405.83      55388.20       771.85 o                         
   5  11   6       3186.34       2818.84       125.54 o                         
   6  11   6      15332.32      15374.07       225.35 o                         
   7  11   6        515.22        789.60        74.86 o                         
   8  11   6       9774.16      10185.15       185.64 o                         
   9  11   6        336.74        139.94        81.49 o                         
  10  11   6       9972.80      10649.09       194.78 o                         
  11  11   6        161.56        194.31        85.40 o                         
  12  11   6        391.66        330.38       106.49 o                         
  13  11   6        520.64        454.24       111.48 o                         
  14  11   6      29045.40      29945.26       367.18 o                         
  15  11   6        342.22        457.47       132.61 o                         
  16  11   6       1203.73       1475.35       146.26 o                         
  17  11   6         11.66        -26.31       157.05 o                         
  18  11   6       1248.48       1610.98       222.54 o                         
  19  11   6        375.53         44.85       227.26 o                         
  20  11   6       1230.60       1296.52       267.03 o                         
  21  11   6        288.58        263.71       292.97 o                         
  22  11   6        534.94        687.52       359.33 o                         
   0  12   6       1290.28       1280.73       166.61 o                         
   1  12   6       2706.85       3327.12       162.57 o                         
   2  12   6       3426.44       3212.35       124.15 o                         
   3  12   6       1257.26       1631.21       120.96 o                         
   4  12   6       2231.21       2305.14       150.12 o                         
   5  12   6       9622.71       9430.71       201.25 o                         
   6  12   6      11408.74      11047.69       255.23 o                         
   7  12   6       4954.15       4801.42       181.29 o                         
   8  12   6       4043.96       3720.76       144.26 o                         
   9  12   6      29848.85      32222.24       375.24 o                         
  10  12   6       4884.94       4648.06       142.64 o                         
  11  12   6       7325.38       7637.52       248.75 o                         
  12  12   6       2668.26       2492.61       133.22 o                         
  13  12   6       2260.75       2155.69       131.36 o                         
  14  12   6         76.61        -11.06       129.26 o                         
  15  12   6        487.53        540.30       130.44 o                         
  16  12   6       2508.51       3194.39       186.01 o                         
  17  12   6       9354.35       9561.20       321.38 o                         
  18  12   6       1046.26        434.41       240.28 o                         
  19  12   6       1174.31        933.33       293.97 o                         
  20  12   6       2814.75       2986.81       329.86 o                         
  21  12   6         51.94        -68.21       295.85 o                         
  22  12   6       2163.07       1532.38       365.09 o                         
   1  13   6       3398.30       3520.99       135.21 o                         
   2  13   6       2856.30       3053.02       131.42 o                         
   3  13   6       1434.59       1085.01       110.86 o                         
   4  13   6       8073.08       8378.22       247.97 o                         
   5  13   6        464.56        322.73        81.75 o                         
   6  13   6       5054.47       4989.62       162.48 o                         
   7  13   6       9240.43       9012.31       176.84 o                         
   8  13   6      13562.12      13023.53       264.66 o                         
   9  13   6         66.51         99.89        83.35 o                         
  10  13   6       6192.97       6143.24       165.69 o                         
  11  13   6       1368.27       1599.75       185.13 o                         
  12  13   6        515.38        463.06       109.46 o                         
  13  13   6        822.90       1149.53       131.44 o                         
  14  13   6          7.57        -20.12       121.67 o                         
  15  13   6       1512.39       1643.73       147.80 o                         
  16  13   6         10.79       -157.77       160.63 o                         
  17  13   6        181.83        240.74       193.76 o                         
  18  13   6       1356.81       1284.16       277.27 o                         
  19  13   6        178.40        386.51       251.05 o                         
  20  13   6       1026.40       1062.07       278.05 o                         
  21  13   6        351.67        510.14       322.56 o                         
   0  14   6      45424.56      45856.52      1069.54 o                         
   1  14   6      23013.99      23288.58       388.02 o                         
   2  14   6      11336.86      11182.23       243.66 o                         
   3  14   6       2482.44       2210.63       155.67 o                         
   4  14   6        512.66        292.66       103.00 o                         
   5  14   6        133.26        155.20       104.93 o                         
   6  14   6      35204.26      35175.96       706.75 o                         
   7  14   6       3646.45       3078.27       147.00 o                         
   8  14   6       4416.61       3957.39       141.98 o                         
   9  14   6       1692.42       1530.29       111.42 o                         
  10  14   6      29992.82      30551.65       379.67 o                         
  11  14   6       6914.25       6359.19       183.03 o                         
  12  14   6       9009.32       9201.60       222.67 o                         
  13  14   6       1312.49       1288.47       146.52 o                         
  14  14   6       2809.78       2432.74       156.32 o                         
  15  14   6        983.08       1585.18       152.24 o                         
  16  14   6       6296.19       6053.15       305.91 o                         
  17  14   6       6531.19       6455.51       283.38 o                         
  18  14   6       9147.73      10143.24       405.69 o                         
  19  14   6       1947.82       2177.19       288.61 o                         
  20  14   6        524.85        -74.68       276.20 o                         
  21  14   6        370.78       1011.12       347.46 o                         
   1  15   6       6151.30       5513.38       223.29 o                         
   2  15   6       6658.33       6528.71       200.30 o                         
   3  15   6      10042.19       9209.03       338.86 o                         
   4  15   6      16325.43      17208.80       385.58 o                         
   5  15   6        766.67        913.47       314.48 o                         
   6  15   6       9632.14       9967.34       254.35 o                         
   7  15   6        257.45        360.60       158.44 o                         
   8  15   6      12297.08      11738.42       282.06 o                         
   9  15   6       5671.29       5620.70       184.39 o                         
  10  15   6        703.93        539.53       126.78 o                         
  11  15   6        849.26        783.82       115.73 o                         
  12  15   6      24768.17      23637.72       345.50 o                         
  13  15   6       2982.93       2988.61       159.99 o                         
  14  15   6      15412.40      14725.31       301.96 o                         
  15  15   6        250.71        376.88       171.99 o                         
  16  15   6        954.63       1225.28       212.39 o                         
  17  15   6       1433.51       1413.05       229.52 o                         
  18  15   6         42.67        -37.20       243.49 o                         
  19  15   6        716.11        611.90       272.76 o                         
  20  15   6         46.18       -176.96       276.35 o                         
   0  16   6      19122.14      19338.54       602.00 o                         
   1  16   6         18.67        -51.75        99.88 o                         
   2  16   6       2304.90       1834.21       186.62 o                         
   3  16   6      15430.33      16918.89       380.39 o                         
   4  16   6        299.13        522.80       170.92 o                         
   5  16   6      18929.64      19652.82       421.65 o                         
   6  16   6        734.33        701.10       119.48 o                         
   7  16   6        480.91        428.90       113.65 o                         
   8  16   6       3147.16       2735.67       155.65 o                         
   9  16   6         31.52        -73.89       129.41 o                         
  10  16   6       1746.32       1549.88       129.43 o                         
  11  16   6      10423.24      11280.11       243.17 o                         
  12  16   6         88.16        -67.15       123.87 o                         
  13  16   6       4490.01       3981.44       220.77 o                         
  14  16   6         28.48        110.53       171.27 o                         
  15  16   6       1231.00       1075.89       223.88 o                         
  16  16   6         73.96        277.84       178.92 o                         
  17  16   6        119.28        -47.77       246.60 o                         
  18  16   6          2.18        477.94       269.16 o                         
  19  16   6         32.82        633.64       312.34 o                         
  20  16   6         46.18        -29.13       330.43 o                         
   1  17   6       1250.07       1242.98       147.97 o                         
   2  17   6      16367.28      16348.59       344.01 o                         
   3  17   6       3357.96       3434.80       196.15 o                         
   4  17   6      10618.28      10646.73       379.32 o                         
   5  17   6        785.34        669.54       142.41 o                         
   6  17   6       1002.52       1016.14       201.47 o                         
   7  17   6         49.14        239.23       114.24 o                         
   8  17   6      21951.92      22862.75       670.86 o                         
   9  17   6       1313.40       1250.85       147.20 o                         
  10  17   6       3914.63       3522.22       159.27 o                         
  11  17   6       2560.08       2503.95       222.97 o                         
  12  17   6       1718.17       1728.99       146.70 o                         
  13  17   6        127.18         28.75       144.44 o                         
  14  17   6       3046.39       3394.06       208.96 o                         
  15  17   6        236.98        527.88       237.32 o                         
  16  17   6       2684.68       2882.30       233.63 o                         
  17  17   6        433.32       1001.06       273.02 o                         
  18  17   6         79.67        259.08       266.53 o                         
  19  17   6        555.29        103.09       305.87 o                         
  20  17   6      12243.96      14199.30       611.13 o                         
   0  18   6      31861.68      31522.77      1507.36 o                         
   1  18   6        142.30         21.87       119.91 o                         
   2  18   6      16209.82      16691.62       354.41 o                         
   3  18   6        531.62        540.83       145.46 o                         
   4  18   6        275.17        134.97       136.42 o                         
   5  18   6       3208.55       3226.62       230.45 o                         
   6  18   6      26229.62      26480.38       449.90 o                         
   7  18   6        108.64        -75.92       120.55 o                         
   8  18   6       1366.16       1460.55       153.93 o                         
   9  18   6       4567.16       4687.27       209.19 o                         
  10  18   6        816.23        882.70       207.86 o                         
  11  18   6        500.06        346.90       129.55 o                         
  12  18   6       8322.71       8184.77       240.18 o                         
  13  18   6       3871.75       4217.87       215.59 o                         
  14  18   6       4759.91       4950.35       231.67 o                         
  15  18   6       2105.52       2395.49       294.66 o                         
  16  18   6       1198.46       1359.62       241.07 o                         
  17  18   6       3929.21       4220.76       307.84 o                         
  18  18   6       2822.10       2364.80       417.88 o                         
  19  18   6        589.23        207.24       397.45 o                         
   1  19   6        132.33        -27.61       132.78 o                         
   2  19   6      13619.90      14413.53       369.66 o                         
   3  19   6      14205.94      13809.16       378.64 o                         
   4  19   6        866.39        906.53       164.97 o                         
   5  19   6       5449.33       5629.82       295.83 o                         
   6  19   6        132.35          1.96       225.69 o                         
   7  19   6        964.17        640.78       145.93 o                         
   8  19   6         42.60        -34.41       140.64 o                         
   9  19   6        119.11        343.22       178.08 o                         
  10  19   6         12.14        -16.24       143.43 o                         
  11  19   6        424.35        175.96       212.58 o                         
  12  19   6        653.26        534.59       148.73 o                         
  13  19   6       1274.11       1017.43       172.06 o                         
  14  19   6       1015.87        991.16       203.18 o                         
  15  19   6       1542.68       1492.47       213.29 o                         
  16  19   6       1993.98       3325.37       410.01 o                         
  17  19   6         34.79        243.50       292.24 o                         
  18  19   6        505.38        196.50       325.08 o                         
   0  20   6       1237.99       1567.38       241.67 o                         
   1  20   6        734.15        699.83       162.15 o                         
   2  20   6       1174.65       1624.02       167.46 o                         
   3  20   6         80.50       -136.85       136.85 o                         
   4  20   6      11454.72      11698.54       384.07 o                         
   5  20   6        435.96        327.25       174.67 o                         
   6  20   6       8444.80       8511.68       298.77 o                         
   7  20   6       2276.05       2263.91       191.85 o                         
   8  20   6       7054.49       6879.75       312.98 o                         
   9  20   6       1168.17        952.60       171.13 o                         
  10  20   6       1111.40       1262.47       180.64 o                         
  11  20   6        538.70        333.89       208.80 o                         
  12  20   6      16086.22      17453.10       427.13 o                         
  13  20   6       1406.11       1283.87       264.98 o                         
  14  20   6       2251.37       2571.37       210.85 o                         
  15  20   6          6.70        156.39       221.15 o                         
  16  20   6       1276.17       2065.21       257.50 o                         
  17  20   6          3.18        -81.60       297.62 o                         
  18  20   6       9375.60       9422.76       486.08 o                         
   1  21   6       6061.19       5776.15       255.34 o                         
   2  21   6      25252.02      24695.78       544.17 o                         
   3  21   6          4.78       -160.00       160.00 o                         
   4  21   6      18041.31      18592.21       468.63 o                         
   5  21   6        174.85        145.14       178.21 o                         
   6  21   6        753.23        728.11       176.32 o                         
   7  21   6        490.64         79.85       165.28 o                         
   8  21   6       8512.31       8572.96       321.06 o                         
   9  21   6       1268.43       1575.67       192.87 o                         
  10  21   6      19408.66      18827.44       443.23 o                         
  11  21   6         88.99        -59.96       248.66 o                         
  12  21   6        759.95        670.62       208.37 o                         
  13  21   6        437.81        931.29       211.65 o                         
  14  21   6       2580.71       3261.78       276.58 o                         
  15  21   6       1206.10       1141.47       225.23 o                         
  16  21   6       4819.61       4748.95       547.17 o                         
  17  21   6        260.82       -100.79       421.55 o                         
   0  22   6        741.56        458.04       251.48 o                         
   1  22   6          2.58       -142.69       142.69 o                         
   2  22   6        374.74        317.76       173.65 o                         
   3  22   6        384.12        409.01       180.02 o                         
   4  22   6        237.88        139.37       175.11 o                         
   5  22   6        689.19        455.05       197.79 o                         
   6  22   6       1388.55       1466.21       226.25 o                         
   7  22   6        806.23        483.11       179.83 o                         
   8  22   6       7785.66       8852.95       334.69 o                         
   9  22   6        283.82        534.00       196.66 o                         
  10  22   6        565.43        903.27       197.91 o                         
  11  22   6       1658.57       2123.54       231.64 o                         
  12  22   6       2135.03       2207.88       326.39 o                         
  13  22   6        756.51        570.00       221.34 o                         
  14  22   6        706.76       1043.89       293.83 o                         
  15  22   6       1441.19       1102.92       315.55 o                         
  16  22   6         95.23         82.83       294.13 o                         
   1  23   6       2375.43       3165.78       235.30 o                         
   2  23   6       8426.47       9145.52       509.55 o                         
   3  23   6       2883.82       2673.44       228.58 o                         
   4  23   6       4944.13       4828.30       275.65 o                         
   5  23   6        183.34        -60.66       254.68 o                         
   6  23   6       1745.37       2059.86       209.12 o                         
   7  23   6       3625.63       3437.48       254.05 o                         
   8  23   6       2386.83       1952.82       302.25 o                         
   9  23   6         29.93       -182.03       209.00 o                         
  10  23   6        713.01        247.62       226.95 o                         
  11  23   6       1293.22        776.07       247.73 o                         
  12  23   6       2607.25       3374.31       279.19 o                         
  13  23   6       1060.33       1300.63       239.27 o                         
  14  23   6       3968.61       4007.21       319.78 o                         
  15  23   6         20.06         25.26       294.97 o                         
   0  24   6      21762.26      22394.25       656.18 o                         
   1  24   6       1838.84       1848.72       208.84 o                         
   2  24   6         19.98         51.06       174.83 o                         
   3  24   6       1104.68       1423.88       222.15 o                         
   4  24   6       3277.11       3525.35       374.80 o                         
   5  24   6        277.71        663.10       234.35 o                         
   6  24   6      13601.40      14978.81       498.49 o                         
   7  24   6        510.14        477.21       231.10 o                         
   8  24   6      17177.96      17460.16       472.15 o                         
   9  24   6       1397.35       1180.45       252.32 o                         
  10  24   6          6.29       -106.76       237.10 o                         
  11  24   6       7265.80       7537.28       415.18 o                         
  12  24   6       4738.41       4532.82       305.59 o                         
  13  24   6        219.56        -78.95       256.67 o                         
  14  24   6        142.02       -304.61       304.61 o                         
   1  25   6        264.94        555.09       268.60 o                         
   2  25   6       6929.79       7817.81       452.83 o                         
   3  25   6        485.37        296.65       205.24 o                         
   4  25   6       2710.83       2870.87       332.15 o                         
   5  25   6       4062.26       4687.54       298.81 o                         
   6  25   6        416.93        656.16       217.60 o                         
   7  25   6        429.82        533.65       220.10 o                         
   8  25   6         19.14        132.58       325.47 o                         
   9  25   6         21.80        102.73       266.01 o                         
  10  25   6       1047.80        970.68       269.29 o                         
  11  25   6         44.13        363.00       265.84 o                         
  12  25   6        363.39       -254.98       407.29 o                         
  13  25   6        638.02         79.31       296.27 o                         
   0  26   6        279.41        106.59       323.23 o                         
   1  26   6        227.74       -134.79       206.99 o                         
   2  26   6       1043.60       1033.95       227.37 o                         
   3  26   6        933.01       1427.65       232.24 o                         
   4  26   6        115.42        457.34       220.35 o                         
   5  26   6        230.31        183.09       276.32 o                         
   6  26   6       1125.47       1264.37       280.66 o                         
   7  26   6         37.98        243.32       330.53 o                         
   8  26   6       2336.17       2597.53       306.00 o                         
   9  26   6        122.17        111.58       266.16 o                         
  10  26   6        466.05        710.91       280.07 o                         
  11  26   6        314.17         25.20       289.45 o                         
  12  26   6       1520.43       1118.16       323.55 o                         
   1  27   6       3729.55       4484.64       286.41 o                         
   2  27   6       1207.65       1258.31       239.99 o                         
   3  27   6        903.68       1208.47       246.93 o                         
   4  27   6       4611.41       5349.09       300.31 o                         
   5  27   6        338.24        843.08       268.47 o                         
   6  27   6        276.53        628.94       269.59 o                         
   7  27   6         20.46       -203.84       257.09 o                         
   8  27   6       2205.43       2188.26       309.46 o                         
   9  27   6         22.12        -93.81       267.13 o                         
  10  27   6       2560.58       3257.04       440.11 o                         
  11  27   6        444.51        575.65       315.31 o                         
   0  28   6       2136.60       2837.86       411.66 o                         
   1  28   6       7665.12       7478.43       356.68 o                         
   2  28   6        122.74        132.62       254.31 o                         
   3  28   6        589.24        859.30       284.43 o                         
   4  28   6        607.53        727.37       327.52 o                         
   5  28   6        882.49        715.75       409.89 o                         
   6  28   6       2976.50       2822.65       309.18 o                         
   7  28   6        201.34         81.64       313.51 o                         
   8  28   6        449.34        893.84       297.30 o                         
   9  28   6        893.05        830.01       304.16 o                         
   1  29   6        218.17        235.73       266.80 o                         
   2  29   6        709.39        210.41       288.74 o                         
   3  29   6       1033.26        931.33       311.83 o                         
   4  29   6        150.44         36.00       308.12 o                         
   5  29   6        427.20        483.54       357.61 o                         
   6  29   6          5.47        -45.15       289.50 o                         
   7  29   6         56.86       -106.97       343.87 o                         
   0  30   6       5375.58       4881.62       545.72 o                         
   1  30   6         51.42        -93.98       289.76 o                         
   2  30   6         69.62        323.80       315.67 o                         
   3  30   6        573.86       1485.86       576.02 o                         
   4  30   6         16.29        501.04       521.56 o                         
   1   1   7       2335.57       2938.67        58.00 o                         
   2   1   7      42102.39      41534.16       411.92 o                         
   3   1   7      46743.27      46480.27       559.50 o                         
   4   1   7       3710.30       4112.20        79.11 o                         
   5   1   7      26048.56      25985.88       247.47 o                         
   6   1   7       6668.35       6313.09        98.77 o                         
   7   1   7      39420.03      40123.85       353.79 o                         
   8   1   7        809.89        406.11        48.05 o                         
   9   1   7         11.53         67.94        49.82 o                         
  10   1   7      14504.62      14980.61       176.63 o                         
  11   1   7      13453.33      13800.93       181.08 o                         
  12   1   7        221.74        263.36        72.74 o                         
  13   1   7       2873.90       2613.38       104.95 o                         
  14   1   7       2226.22       1872.28       108.05 o                         
  15   1   7        448.60        228.75       100.37 o                         
  16   1   7         91.50        -24.44       110.76 o                         
  17   1   7        538.50        482.94       127.45 o                         
  18   1   7       3725.93       3584.13       162.79 o                         
  19   1   7       1415.26       1287.88       204.24 o                         
  20   1   7        511.61        403.80       282.04 o                         
  21   1   7        702.62        359.00       240.94 o                         
  22   1   7       2413.78       2745.23       390.73 o                         
  23   1   7        841.27       1421.42       388.32 o                         
   0   2   7       3683.95       3601.09        82.18 o                         
   1   2   7      21242.73      23769.59       211.69 o                         
   2   2   7      17326.73      16680.62       225.54 o                         
   3   2   7     106593.44     106704.66      1058.88 o                         
   4   2   7      15317.23      14488.95       201.56 o                         
   5   2   7       4608.87       5068.26        88.32 o                         
   6   2   7      15571.62      13294.16       146.61 o                         
   7   2   7         11.67        122.49        41.91 o                         
   8   2   7       3616.21       3013.96        78.80 o                         
   9   2   7      13391.28      12579.34       163.07 o                         
  10   2   7      23999.39      23646.53       242.57 o                         
  11   2   7         35.55         52.34        62.41 o                         
  12   2   7      11208.41      11386.92       166.45 o                         
  13   2   7       3988.88       3669.56       113.44 o                         
  14   2   7        312.61        426.27        88.09 o                         
  15   2   7       7381.35       7126.04       169.22 o                         
  16   2   7        569.70        712.96       111.12 o                         
  17   2   7        900.59       1006.85       128.74 o                         
  18   2   7         77.64         61.17       130.57 o                         
  19   2   7        259.07        132.53       195.29 o                         
  20   2   7        569.50        657.76       234.60 o                         
  21   2   7       2897.70       3124.98       303.78 o                         
  22   2   7       1263.30       1563.72       356.23 o                         
  23   2   7       2305.07       1751.38       431.28 o                         
   1   3   7       4740.93       3584.19        68.64 o                         
   2   3   7      62021.42      62995.43       597.61 o                         
   3   3   7       5387.12       5035.34        85.71 o                         
   4   3   7      10009.05      10489.05       132.77 o                         
   5   3   7         28.54        -31.38        31.38 o                         
   6   3   7      23754.44      22231.78       224.00 o                         
   7   3   7        125.11         23.94        41.09 o                         
   8   3   7        367.51        202.43        46.82 o                         
   9   3   7      16449.67      18155.54       307.12 o                         
  10   3   7      20611.96      20523.71       222.17 o                         
  11   3   7        150.20        136.52        67.35 o                         
  12   3   7       3277.84       3408.60       107.53 o                         
  13   3   7       9906.76       9911.23       166.70 o                         
  14   3   7       5794.81       6038.14       171.36 o                         
  15   3   7        439.92        551.86        98.67 o                         
  16   3   7        233.17         57.59       103.81 o                         
  17   3   7       1147.80        977.08       123.23 o                         
  18   3   7       3897.96       3598.78       167.74 o                         
  19   3   7       4665.99       5398.66       249.84 o                         
  20   3   7       1265.29        775.07       281.36 o                         
  21   3   7        173.39         17.51       311.05 o                         
  22   3   7       2119.44       1926.60       379.53 o                         
  23   3   7          2.17       -496.56       496.56 o                         
   0   4   7        129.29        138.86        28.01 o                         
   1   4   7      25740.60      28089.22       281.83 o                         
   2   4   7       1103.81        990.05        41.65 o                         
   3   4   7      62344.83      62172.90       597.99 o                         
   4   4   7        565.29        419.27        33.33 o                         
   5   4   7       2850.95       2736.88        70.51 o                         
   6   4   7       4850.20       4914.63        83.52 o                         
   7   4   7       8349.24       7639.28       109.53 o                         
   8   4   7      28545.64      27382.10       267.16 o                         
   9   4   7      89241.29      95491.75       780.73 o                         
  10   4   7        628.17        406.75        64.08 o                         
  11   4   7       3947.61       4219.49       109.95 o                         
  12   4   7       4795.02       5049.17       132.07 o                         
  13   4   7        161.61        165.13        76.02 o                         
  14   4   7       9048.60       9368.90       189.96 o                         
  15   4   7      10219.32      10362.71       212.74 o                         
  16   4   7       3494.76       3287.88       146.58 o                         
  17   4   7        650.87        760.99       131.03 o                         
  18   4   7       3980.64       4828.59       192.27 o                         
  19   4   7         58.99         55.14       186.12 o                         
  20   4   7        675.27        768.29       264.83 o                         
  21   4   7       4271.56       4022.05       401.06 o                         
  22   4   7        113.85        768.90       378.46 o                         
  23   4   7        402.79       -313.92       523.67 o                         
   1   5   7      19847.13      21195.18       220.18 o                         
   2   5   7       8662.43       7662.20       138.89 o                         
   3   5   7        198.86        131.11        25.08 o                         
   4   5   7       2569.05       2883.57        96.28 o                         
   5   5   7      30998.98      30221.98       321.82 o                         
   6   5   7         21.31         14.98        35.36 o                         
   7   5   7       6304.98       7409.30       116.40 o                         
   8   5   7      26651.61      27291.75       279.54 o                         
   9   5   7       8535.46       9485.98       146.08 o                         
  10   5   7      10946.90      11007.25       222.30 o                         
  11   5   7       4613.04       4254.43       139.32 o                         
  12   5   7      24994.14      25234.78       285.47 o                         
  13   5   7       4634.67       4768.15       138.40 o                         
  14   5   7       1382.32       1144.98       104.08 o                         
  15   5   7       1081.00       1085.07       114.64 o                         
  16   5   7       7704.13       8174.95       206.67 o                         
  17   5   7       3748.35       3597.27       162.48 o                         
  18   5   7        166.40        103.34       183.32 o                         
  19   5   7       2343.38       2409.32       225.44 o                         
  20   5   7       1775.06       1974.49       281.55 o                         
  21   5   7         59.92         78.53       275.38 o                         
  22   5   7        840.69        410.62       429.13 o                         
  23   5   7        190.72        613.12       418.25 o                         
   0   6   7      21195.47      22091.51       446.48 o                         
   1   6   7     134262.55     130317.40      1373.60 o                         
   2   6   7       4096.82       3883.67       126.59 o                         
   3   6   7      19740.71      22432.67       337.92 o                         
   4   6   7       3759.24       3482.43        80.86 o                         
   5   6   7      12078.38      12125.19       160.56 o                         
   6   6   7      27517.24      27115.05       297.83 o                         
   7   6   7      11023.19      11757.17       166.82 o                         
   8   6   7       3118.95       2428.17        84.21 o                         
   9   6   7       5148.39       5868.01       130.69 o                         
  10   6   7      13446.66      12389.24       211.48 o                         
  11   6   7       2744.31       2644.01        99.09 o                         
  12   6   7       1070.85       1011.08        86.88 o                         
  13   6   7          7.80        -58.94        89.07 o                         
  14   6   7         22.62        -92.65        96.65 o                         
  15   6   7      11339.48      12377.04       227.87 o                         
  16   6   7        101.84         -3.38       118.58 o                         
  17   6   7        643.49        744.22       139.15 o                         
  18   6   7        563.98        462.97       178.06 o                         
  19   6   7        736.18       1019.68       291.61 o                         
  20   6   7        957.20       1218.36       274.46 o                         
  21   6   7      10922.21      10287.36       471.31 o                         
  22   6   7          3.19        450.58       322.65 o                         
  23   6   7         52.73        -54.78       356.12 o                         
   1   7   7        340.94        312.72        46.86 o                         
   2   7   7       1538.18       1337.17        52.79 o                         
   3   7   7       3903.62       3484.22       108.89 o                         
   4   7   7       8679.24       8129.65       138.29 o                         
   5   7   7       9868.43      11024.93       151.13 o                         
   6   7   7       4309.91       4691.73        99.85 o                         
   7   7   7      13149.44      13015.34       167.99 o                         
   8   7   7      37097.28      37784.31       415.21 o                         
   9   7   7        263.51        275.46        66.81 o                         
  10   7   7       6180.53       6827.00       149.27 o                         
  11   7   7        226.31        154.12        80.25 o                         
  12   7   7         33.39        -74.03        74.03 o                         
  13   7   7        336.50        366.31        97.75 o                         
  14   7   7        650.31        633.47       104.74 o                         
  15   7   7       1528.83       1382.31       123.54 o                         
  16   7   7       4120.04       4120.71       163.03 o                         
  17   7   7      10013.96       9808.19       235.50 o                         
  18   7   7       1152.08       1439.55       191.69 o                         
  19   7   7        394.24        315.55       225.84 o                         
  20   7   7        229.38        -40.84       242.88 o                         
  21   7   7        716.11        685.32       280.55 o                         
  22   7   7          0.18       -315.15       315.15 o                         
  23   7   7          1.34        614.11       353.36 o                         
   0   8   7      21509.16      21450.40       521.63 o                         
   1   8   7       5056.88       6411.64       157.03 o                         
   2   8   7        586.07        514.82        45.40 o                         
   3   8   7      14782.31      13948.83       209.97 o                         
   4   8   7       3132.20       3569.31        87.65 o                         
   5   8   7     100794.68     109964.72      1113.92 o                         
   6   8   7      21893.55      21435.07       255.29 o                         
   7   8   7      10790.32      10615.34       160.38 o                         
   8   8   7       1501.66       1612.61        73.46 o                         
   9   8   7      43049.17      43488.79       459.20 o                         
  10   8   7        366.39        331.53        76.01 o                         
  11   8   7         13.44         93.19        75.57 o                         
  12   8   7      10335.62       9554.56       176.18 o                         
  13   8   7          5.13        -87.74        87.74 o                         
  14   8   7         60.95         70.53        99.23 o                         
  15   8   7       3096.86       2846.74       166.82 o                         
  16   8   7       6389.63       7109.78       246.27 o                         
  17   8   7       1181.07       1022.78       144.97 o                         
  18   8   7      12036.96      11562.26       320.96 o                         
  19   8   7       2143.75       2087.57       246.87 o                         
  20   8   7        580.73        748.38       291.21 o                         
  21   8   7        338.42        717.52       280.97 o                         
  22   8   7       1786.63       1320.23       341.47 o                         
  23   8   7          6.29       -317.40       317.40 o                         
   1   9   7        268.05        258.96        90.94 o                         
   2   9   7       4083.68       4173.92        98.93 o                         
   3   9   7       4146.27       3441.31       116.20 o                         
   4   9   7      14772.27      12193.67       200.42 o                         
   5   9   7      18511.98      21707.02       270.87 o                         
   6   9   7      14343.41      13596.82       200.65 o                         
   7   9   7       1909.82       1959.50        79.72 o                         
   8   9   7      16172.99      17148.11       226.54 o                         
   9   9   7       3068.72       2916.90       106.90 o                         
  10   9   7       7877.01       8613.30       195.08 o                         
  11   9   7        136.92        168.89        81.47 o                         
  12   9   7       3430.18       3212.67       122.93 o                         
  13   9   7       1882.58       1584.97       108.23 o                         
  14   9   7       1247.72       1388.46       119.91 o                         
  15   9   7        157.50       -113.37       113.37 o                         
  16   9   7       4669.90       4953.81       175.15 o                         
  17   9   7       3475.88       3113.42       173.80 o                         
  18   9   7         11.53       -120.63       194.88 o                         
  19   9   7        109.43        -85.34       233.59 o                         
  20   9   7          8.32       -189.53       260.33 o                         
  21   9   7        209.53        989.71       290.56 o                         
  22   9   7         65.16        479.78       352.97 o                         
   0  10   7       3224.61       3074.64       195.14 o                         
   1  10   7       2088.18       2302.84       114.25 o                         
   2  10   7       8631.54       7945.77       146.47 o                         
   3  10   7       1260.27       1525.58        79.10 o                         
   4  10   7      10147.62      10605.89       192.69 o                         
   5  10   7      18769.65      20712.69       294.20 o                         
   6  10   7        255.35        292.17        75.46 o                         
   7  10   7       2712.93       3403.88       102.17 o                         
   8  10   7        555.48        315.93        65.22 o                         
   9  10   7        182.70        195.09        90.10 o                         
  10  10   7       2981.04       3498.23       126.29 o                         
  11  10   7       2010.00       2005.47       111.98 o                         
  12  10   7        872.29        921.23       115.41 o                         
  13  10   7       4911.58       4778.44       157.45 o                         
  14  10   7        221.04        148.30       109.65 o                         
  15  10   7       2943.71       3008.23       149.55 o                         
  16  10   7       2562.62       2756.40       156.07 o                         
  17  10   7       1328.50       1285.58       166.28 o                         
  18  10   7       3346.55       2741.28       235.49 o                         
  19  10   7       1075.12       1163.97       236.37 o                         
  20  10   7       1460.24       1856.04       309.57 o                         
  21  10   7         26.41        193.02       271.09 o                         
  22  10   7        514.34        835.75       326.79 o                         
   1  11   7      12945.85      12257.41       272.94 o                         
   2  11   7      20410.45      20694.52       308.49 o                         
   3  11   7       1914.99       1851.24        92.22 o                         
   4  11   7      52350.39      54825.82       766.30 o                         
   5  11   7       5317.83       4901.30       137.81 o                         
   6  11   7        820.57        836.23        75.68 o                         
   7  11   7      14541.30      15238.18       220.97 o                         
   8  11   7       8566.21       7848.42       155.37 o                         
   9  11   7       5571.98       5379.48       150.66 o                         
  10  11   7         14.40        -21.94        98.53 o                         
  11  11   7        748.45        727.13        95.77 o                         
  12  11   7       2087.49       1723.80       120.79 o                         
  13  11   7        639.81        687.77       146.30 o                         
  14  11   7      16512.69      16607.35       280.82 o                         
  15  11   7        390.09        231.07       122.75 o                         
  16  11   7        747.15        765.23       142.62 o                         
  17  11   7          3.46        187.93       159.20 o                         
  18  11   7       3261.30       2969.53       244.41 o                         
  19  11   7        432.23        231.81       320.44 o                         
  20  11   7       7210.11       7443.16       333.62 o                         
  21  11   7         18.54        145.57       290.95 o                         
  22  11   7       1932.64       2480.22       432.72 o                         
   0  12   7       3728.65       3572.18       274.28 o                         
   1  12   7      17728.75      17637.08       358.57 o                         
   2  12   7       7543.92       7012.99       162.85 o                         
   3  12   7      15895.78      18009.15       369.08 o                         
   4  12   7       4860.98       5016.13       215.94 o                         
   5  12   7        178.13         90.09        82.46 o                         
   6  12   7      13594.88      13462.90       267.33 o                         
   7  12   7      15585.42      16175.51       235.26 o                         
   8  12   7       9247.98       7724.27       167.22 o                         
   9  12   7      12492.79      12905.44       315.95 o                         
  10  12   7       2595.51       2919.71       121.42 o                         
  11  12   7       2527.31       2434.34       122.64 o                         
  12  12   7      12775.45      12229.41       238.30 o                         
  13  12   7         46.75        -14.02       112.93 o                         
  14  12   7       1911.57       1730.64       140.21 o                         
  15  12   7       5101.60       5114.06       185.24 o                         
  16  12   7       8452.59       8052.97       262.59 o                         
  17  12   7       6147.80       6933.36       457.09 o                         
  18  12   7       1472.08       1605.66       258.94 o                         
  19  12   7         23.68       -149.63       236.33 o                         
  20  12   7         35.13       -109.36       249.96 o                         
  21  12   7       2580.68       2513.62       324.67 o                         
  22  12   7       2203.55       1704.45       367.93 o                         
   1  13   7        786.16        743.65       113.50 o                         
   2  13   7        881.90       1077.36        88.30 o                         
   3  13   7         39.09         -7.11        67.99 o                         
   4  13   7         48.37       -116.75       137.58 o                         
   5  13   7        264.16        414.31       105.03 o                         
   6  13   7       2037.58       2329.19       149.94 o                         
   7  13   7       1829.16       1694.85       101.55 o                         
   8  13   7        784.50        829.79        82.78 o                         
   9  13   7       3261.67       3287.13       139.82 o                         
  10  13   7       4302.92       4017.53       136.75 o                         
  11  13   7          6.24         -7.99       122.68 o                         
  12  13   7       1143.16       1418.68       123.86 o                         
  13  13   7        623.28        722.68       145.08 o                         
  14  13   7       7407.31       7819.38       217.43 o                         
  15  13   7        116.49        237.96       138.31 o                         
  16  13   7       9718.85       9767.92       300.64 o                         
  17  13   7        240.30        254.47       198.88 o                         
  18  13   7       1304.03        890.37       263.96 o                         
  19  13   7       1359.46       1257.27       344.22 o                         
  20  13   7       5375.28       5444.23       349.28 o                         
  21  13   7        762.15       -151.55       323.49 o                         
   0  14   7       4483.14       4464.83       838.00 o                         
   1  14   7       8543.22       8840.55       251.02 o                         
   2  14   7       2605.43       2419.76       141.07 o                         
   3  14   7       1736.14       1492.27       100.56 o                         
   4  14   7        379.13        502.87       107.79 o                         
   5  14   7        218.64        209.06        93.19 o                         
   6  14   7       1177.44       1328.65       131.44 o                         
   7  14   7         67.57         48.85       141.31 o                         
   8  14   7       2721.68       2351.57       113.54 o                         
   9  14   7        174.51        231.85       104.50 o                         
  10  14   7      17961.77      18018.98       272.00 o                         
  11  14   7       1129.55       1142.74       140.45 o                         
  12  14   7        833.81        725.41       123.52 o                         
  13  14   7        342.32         18.75       123.00 o                         
  14  14   7       3581.45       3380.03       192.75 o                         
  15  14   7       3169.59       3631.52       203.55 o                         
  16  14   7       5209.65       5000.54       232.17 o                         
  17  14   7         18.97       -210.12       210.12 o                         
  18  14   7        559.40        251.94       251.93 o                         
  19  14   7        137.71       -255.81       281.69 o                         
  20  14   7         10.10         -4.24       280.26 o                         
  21  14   7        130.91       -213.81       440.22 o                         
   1  15   7       5152.74       5266.84       179.42 o                         
   2  15   7      20054.62      18900.21       385.56 o                         
   3  15   7         34.06         11.77        85.55 o                         
   4  15   7      11126.44      11286.03       295.22 o                         
   5  15   7       9917.09       9209.54       335.90 o                         
   6  15   7        292.16        247.54       102.90 o                         
   7  15   7        654.51        484.72       161.83 o                         
   8  15   7       7381.39       7662.97       436.80 o                         
   9  15   7        856.44        864.82       104.14 o                         
  10  15   7      14551.21      14426.77       246.44 o                         
  11  15   7       4392.61       4584.07       162.48 o                         
  12  15   7        100.09         99.64       116.94 o                         
  13  15   7        311.18        279.18       187.19 o                         
  14  15   7       1244.75        923.37       185.86 o                         
  15  15   7         33.58        114.61       165.01 o                         
  16  15   7        184.26        -51.85       186.65 o                         
  17  15   7        420.58        256.70       216.03 o                         
  18  15   7       7952.98       8943.03       459.45 o                         
  19  15   7        510.35        695.02       276.60 o                         
  20  15   7       1025.69       1203.91       302.12 o                         
   0  16   7      14227.69      13166.68       490.76 o                         
   1  16   7      15577.55      16212.79       322.45 o                         
   2  16   7       7956.10       7725.23       290.54 o                         
   3  16   7       7427.22       7331.43       266.70 o                         
   4  16   7         16.26         -0.68       155.18 o                         
   5  16   7      16074.75      17236.16       397.53 o                         
   6  16   7       2110.04       2075.52       143.72 o                         
   7  16   7       4773.35       4951.49       185.09 o                         
   8  16   7       3824.65       4206.88       179.42 o                         
   9  16   7       3651.06       3445.06       174.34 o                         
  10  16   7      15676.06      16121.23       290.51 o                         
  11  16   7       2550.70       2274.47       136.12 o                         
  12  16   7       8209.67       7191.86       205.53 o                         
  13  16   7         47.57        -30.68       131.03 o                         
  14  16   7       6428.76       6062.00       227.45 o                         
  15  16   7       1750.28       1761.70       189.92 o                         
  16  16   7        301.74        447.03       195.31 o                         
  17  16   7        163.36        277.51       276.37 o                         
  18  16   7       1023.79       1093.03       263.44 o                         
  19  16   7        113.12        859.87       277.68 o                         
  20  16   7          7.32       -120.30       312.09 o                         
   1  17   7         30.53         38.30       108.68 o                         
   2  17   7      10372.12      10989.47       325.25 o                         
   3  17   7        810.30        705.08       120.29 o                         
   4  17   7        432.35        349.60       127.09 o                         
   5  17   7        541.94        555.95       179.58 o                         
   6  17   7       1828.29       1745.54       146.65 o                         
   7  17   7       3729.83       3718.91       177.83 o                         
   8  17   7         14.25        143.06       134.79 o                         
   9  17   7       2958.07       2915.81       207.99 o                         
  10  17   7         63.72       -124.48       124.48 o                         
  11  17   7       2863.53       2672.07       145.30 o                         
  12  17   7       9238.21       8018.41       226.65 o                         
  13  17   7       1692.39       1749.18       163.84 o                         
  14  17   7          0.75        226.03       166.24 o                         
  15  17   7        634.36        505.80       303.53 o                         
  16  17   7       7145.85       7213.16       446.31 o                         
  17  17   7        557.82        156.77       250.90 o                         
  18  17   7       2885.69       3112.00       322.01 o                         
  19  17   7        257.30       -131.72       317.65 o                         
   0  18   7       6762.76       7080.96       297.64 o                         
   1  18   7       1514.18       1337.31       188.36 o                         
   2  18   7       6104.91       6304.55       255.75 o                         
   3  18   7       1371.55       1209.83       140.50 o                         
   4  18   7       2161.70       1869.54       181.64 o                         
   5  18   7       8494.50       8039.51       322.78 o                         
   6  18   7       6213.87       6268.11       234.99 o                         
   7  18   7        110.44         88.28       126.13 o                         
   8  18   7          8.80          5.58       123.93 o                         
   9  18   7       2471.02       2136.56       158.47 o                         
  10  18   7         25.29        -38.73       162.13 o                         
  11  18   7       5035.42       5113.83       246.53 o                         
  12  18   7       6389.19       6058.65       214.26 o                         
  13  18   7        238.25        275.14       152.02 o                         
  14  18   7       3021.60       3180.16       210.25 o                         
  15  18   7        363.82        343.30       192.84 o                         
  16  18   7         44.14       -195.56       248.87 o                         
  17  18   7        205.27        341.86       279.38 o                         
  18  18   7        572.19          7.81       332.77 o                         
  19  18   7        471.64        527.02       377.79 o                         
   1  19   7       5208.17       5230.30       248.53 o                         
   2  19   7       5447.02       5340.92       224.84 o                         
   3  19   7          1.57        -61.75       125.88 o                         
   4  19   7      25356.46      25422.80       472.49 o                         
   5  19   7       1147.24       1096.74       174.09 o                         
   6  19   7       1017.77       1053.39       183.39 o                         
   7  19   7        410.25        342.17       232.18 o                         
   8  19   7       1087.94        946.84       146.09 o                         
   9  19   7       3891.73       3779.84       194.53 o                         
  10  19   7       7565.19       6517.23       250.55 o                         
  11  19   7       1344.43       1213.88       179.94 o                         
  12  19   7       3741.16       3215.79       244.75 o                         
  13  19   7        324.11        395.72       158.44 o                         
  14  19   7        330.39        469.20       223.85 o                         
  15  19   7        381.17        679.74       198.58 o                         
  16  19   7       1666.08       2272.83       409.44 o                         
  17  19   7        117.33        -18.48       294.85 o                         
  18  19   7        143.78       -301.62       301.62 o                         
   0  20   7        211.90        577.34       217.56 o                         
   1  20   7       2044.76       2116.00       178.44 o                         
   2  20   7       1916.84       1668.84       187.28 o                         
   3  20   7       2673.75       2710.07       184.83 o                         
   4  20   7         77.16        -18.90       139.76 o                         
   5  20   7        293.20        106.82       165.22 o                         
   6  20   7       1030.29        894.42       165.89 o                         
   7  20   7        314.80        183.31       150.11 o                         
   8  20   7       1471.02       1473.38       204.07 o                         
   9  20   7       1543.05       1512.13       174.09 o                         
  10  20   7         70.36        -91.36       159.18 o                         
  11  20   7        973.97        660.97       181.52 o                         
  12  20   7       1158.13       1983.68       262.34 o                         
  13  20   7          9.87        185.48       208.19 o                         
  14  20   7       2469.79       2410.07       266.17 o                         
  15  20   7        816.08        961.02       210.34 o                         
  16  20   7       1906.45       2543.69       299.14 o                         
  17  20   7         68.83        206.82       295.79 o                         
  18  20   7        308.72        245.52       320.51 o                         
   1  21   7        367.79        390.17       168.43 o                         
   2  21   7        208.14        229.13       240.16 o                         
   3  21   7         95.68        -21.82       151.91 o                         
   4  21   7        431.38        392.41       157.58 o                         
   5  21   7        682.75        496.81       162.83 o                         
   6  21   7       7845.74       7991.09       286.22 o                         
   7  21   7        319.53        169.41       160.63 o                         
   8  21   7       2075.70       1899.72       185.93 o                         
   9  21   7       1650.43       1640.40       191.91 o                         
  10  21   7        338.50        427.78       182.08 o                         
  11  21   7       1914.94       1846.16       357.69 o                         
  12  21   7       1167.82        926.93       200.97 o                         
  13  21   7        582.33        558.35       205.21 o                         
  14  21   7       3073.48       3065.92       292.94 o                         
  15  21   7       1655.38       1907.92       331.00 o                         
  16  21   7        203.28        -24.41       291.04 o                         
  17  21   7          2.66        106.52       308.60 o                         
   0  22   7      10534.44      11000.05       428.45 o                         
   1  22   7         87.57        -85.98       140.08 o                         
   2  22   7        277.43        106.74       180.02 o                         
   3  22   7       2806.86       3055.41       217.94 o                         
   4  22   7      16065.49      16224.06       408.93 o                         
   5  22   7       2342.11       2333.15       382.92 o                         
   6  22   7       4876.67       5026.54       279.04 o                         
   7  22   7        332.35        241.34       183.58 o                         
   8  22   7       8504.30       8221.41       415.32 o                         
   9  22   7       2177.55       2087.84       209.00 o                         
  10  22   7       2295.97       2662.28       264.35 o                         
  11  22   7       1455.04       1429.46       260.34 o                         
  12  22   7        829.14        169.66       247.55 o                         
  13  22   7        400.58        682.26       215.21 o                         
  14  22   7       1415.00       2322.54       357.48 o                         
  15  22   7        156.01        247.64       287.89 o                         
  16  22   7        103.48       -233.26       284.58 o                         
   1  23   7       5810.64       5648.67       246.19 o                         
   2  23   7         14.05        -24.50       159.65 o                         
   3  23   7          8.73        311.09       251.48 o                         
   4  23   7        666.01        720.16       275.62 o                         
   5  23   7        161.48        350.45       264.49 o                         
   6  23   7        123.06        297.55       168.34 o                         
   7  23   7         22.35       -141.62       182.02 o                         
   8  23   7       1669.35       2290.98       237.05 o                         
   9  23   7         49.96       -232.94       232.94 o                         
  10  23   7       1052.47       1078.56       229.74 o                         
  11  23   7         36.12        -73.04       221.18 o                         
  12  23   7       2978.32       3680.00       280.63 o                         
  13  23   7        136.86        537.53       340.99 o                         
  14  23   7       2450.21       2401.78       285.03 o                         
  15  23   7        134.31        917.58       486.30 o                         
   0  24   7       2854.59       3235.78       497.90 o                         
   1  24   7       1125.66       1107.34       189.43 o                         
   2  24   7        813.21        781.35       193.27 o                         
   3  24   7       2663.75       2812.38       311.40 o                         
   4  24   7        539.26        952.01       209.89 o                         
   5  24   7        493.46        430.65       230.08 o                         
   6  24   7         76.78        488.97       184.23 o                         
   7  24   7       3042.78       2863.49       237.53 o                         
   8  24   7          0.62         36.41       209.46 o                         
   9  24   7       1748.23       2008.08       253.66 o                         
  10  24   7        675.75        665.95       250.95 o                         
  11  24   7        153.47       1070.21       249.14 o                         
  12  24   7          0.40       -275.95       389.68 o                         
  13  24   7        989.49       1465.32       240.12 o                         
  14  24   7        291.64        165.58       315.89 o                         
   1  25   7       1172.31        970.86       204.67 o                         
   2  25   7       5580.62       5517.54       273.61 o                         
   3  25   7          4.86         26.30       195.19 o                         
   4  25   7       4904.99       5369.32       388.81 o                         
   5  25   7         24.91         90.94       223.94 o                         
   6  25   7          9.40        -34.16       207.03 o                         
   7  25   7        687.66        674.56       230.56 o                         
   8  25   7          7.42        -80.93       219.52 o                         
   9  25   7         38.27        281.63       246.33 o                         
  10  25   7         18.75        -47.00       373.45 o                         
  11  25   7        122.78        329.35       308.78 o                         
  12  25   7       1899.25       1738.38       370.32 o                         
  13  25   7        970.59       1606.63       291.67 o                         
   0  26   7      12822.27      12082.91       557.30 o                         
   1  26   7          0.61       -204.70       204.70 o                         
   2  26   7       1562.68       1083.61       220.85 o                         
   3  26   7       5043.87       5437.27       283.27 o                         
   4  26   7       4279.69       4877.31       411.12 o                         
   5  26   7        154.74          0.21       236.33 o                         
   6  26   7       2644.80       2824.92       271.70 o                         
   7  26   7       1467.84       2125.44       314.83 o                         
   8  26   7        384.75        379.73       319.05 o                         
   9  26   7       1894.71       2050.69       510.06 o                         
  10  26   7        247.39        -33.43       438.13 o                         
  11  26   7        287.41        304.48       398.40 o                         
  12  26   7        276.51        265.42       277.36 o                         
   1  27   7          4.02        502.81       226.24 o                         
   2  27   7       7134.11       7392.21       334.47 o                         
   3  27   7        953.06        681.83       232.19 o                         
   4  27   7       2621.89       2579.13       256.81 o                         
   5  27   7        309.87        408.82       259.70 o                         
   6  27   7         74.94        551.39       264.11 o                         
   7  27   7       1715.16       1666.79       272.24 o                         
   8  27   7       1491.45       1362.66       274.53 o                         
   9  27   7         86.46        176.60       267.00 o                         
  10  27   7          2.86        110.57       274.85 o                         
   0  28   7       7474.99       7713.78       513.44 o                         
   1  28   7        226.30        718.14       321.60 o                         
   2  28   7        953.02       1260.77       263.00 o                         
   3  28   7        810.60        -16.33       277.96 o                         
   4  28   7       3959.75       4717.53       337.91 o                         
   5  28   7        193.99         99.73       270.62 o                         
   6  28   7        936.85        909.10       290.44 o                         
   7  28   7        487.30       1223.12       292.86 o                         
   8  28   7        195.63        222.31       308.78 o                         
   9  28   7         20.66        508.05       283.61 o                         
   1  29   7        464.52        521.72       307.80 o                         
   2  29   7        601.30        235.33       291.03 o                         
   3  29   7        302.04        449.02       279.48 o                         
   4  29   7       1086.72       1134.41       316.62 o                         
   5  29   7          2.07        176.93       309.29 o                         
   6  29   7       1776.76       2237.35       351.87 o                         
   0  30   7       6071.43       6265.28       896.05 o                         
   1  30   7        644.60        975.92       422.05 o                         
   2  30   7        136.48        644.29       319.08 o                         
   3  30   7          5.59       -207.62       331.16 o                         
   0   0   8     214728.66     204046.06      3949.84 o                         
   1   0   8     185856.47     176142.58      2170.92 o                         
   2   0   8      50955.54      49840.44       734.71 o                         
   3   0   8      98535.91      97997.30      1391.58 o                         
   4   0   8        285.31        399.58        58.13 o                         
   5   0   8      16932.44      18920.51       275.18 o                         
   6   0   8       7531.98       6347.72       145.60 o                         
   7   0   8      18792.16      20000.58       304.38 o                         
   8   0   8      16462.45      16656.29       278.87 o                         
   9   0   8      15664.51      16257.58       306.27 o                         
  10   0   8       2210.48       2264.80       129.43 o                         
  11   0   8      12222.70      13750.90       265.20 o                         
  12   0   8      13862.94      13493.04       267.05 o                         
  13   0   8      84943.80      91841.96      1071.35 o                         
  14   0   8      12163.71      12499.41       323.01 o                         
  15   0   8      10964.18      11408.34       300.32 o                         
  16   0   8        852.61       1128.77       173.24 o                         
  17   0   8       1079.97       1409.49       189.81 o                         
  18   0   8      13901.40      14431.46       380.76 o                         
  19   0   8        861.45        858.86       295.94 o                         
  20   0   8        802.96        407.27       307.69 o                         
  21   0   8       2222.92       2640.66       375.87 o                         
  22   0   8        328.60        565.46       843.63 o                         
  23   0   8        689.25        665.84      1203.34 o                         
   1   1   8      26457.93      22231.24       218.37 o                         
   2   1   8       3586.91       3427.70        80.82 o                         
   3   1   8        697.35        717.50        42.41 o                         
   4   1   8       5546.06       6816.59       112.27 o                         
   5   1   8        112.06         61.39        39.51 o                         
   6   1   8       5581.67       6128.90        99.30 o                         
   7   1   8      14140.22      14138.01       169.53 o                         
   8   1   8       6882.11       6993.56       120.27 o                         
   9   1   8       1266.62       1788.42        86.64 o                         
  10   1   8       3215.75       3468.85       104.49 o                         
  11   1   8       1269.87       1279.09        86.73 o                         
  12   1   8       1316.61       1537.26       104.74 o                         
  13   1   8      11446.47      12388.88       202.50 o                         
  14   1   8         42.84         -0.57        88.67 o                         
  15   1   8       3503.94       3938.62       139.08 o                         
  16   1   8        581.63        539.08       116.95 o                         
  17   1   8       5646.36       4846.68       169.57 o                         
  18   1   8       4287.16       4492.15       181.63 o                         
  19   1   8        454.60        315.29       248.58 o                         
  20   1   8         19.72       -224.36       224.36 o                         
  21   1   8         46.26       -162.39       251.66 o                         
  22   1   8       2253.93       2149.88       372.59 o                         
  23   1   8        359.52       1083.02       415.62 o                         
   0   2   8      27110.13      26398.38       405.76 o                         
   1   2   8        201.13        268.65        26.81 o                         
   2   2   8      12715.73      12935.25       148.24 o                         
   3   2   8       1593.07       2316.06        74.78 o                         
   4   2   8       3762.61       3797.77        82.13 o                         
   5   2   8        699.01        730.48        48.53 o                         
   6   2   8      14088.63      14883.03       169.01 o                         
   7   2   8       9289.91      10207.26       131.99 o                         
   8   2   8        442.21        635.23        54.39 o                         
   9   2   8       6496.52       5571.18       123.12 o                         
  10   2   8       6992.78       6693.30       132.07 o                         
  11   2   8       9021.08       8770.51       149.21 o                         
  12   2   8       1785.64       1757.65        91.24 o                         
  13   2   8       4653.25       5008.96       134.28 o                         
  14   2   8         62.64         89.94        89.81 o                         
  15   2   8        348.24        300.36        97.48 o                         
  16   2   8          2.07         33.05       110.06 o                         
  17   2   8       1388.87       1050.86       130.38 o                         
  18   2   8       3848.64       3573.08       189.81 o                         
  19   2   8          4.39        430.95       185.15 o                         
  20   2   8        140.48        518.75       265.84 o                         
  21   2   8       1157.04       1176.24       400.93 o                         
  22   2   8        682.03        843.18       356.11 o                         
  23   2   8        467.30        221.53       425.11 o                         
   1   3   8       4664.38       4240.02        62.03 o                         
   2   3   8      19926.47      21636.69       228.47 o                         
   3   3   8       2824.93       2764.32        59.88 o                         
   4   3   8       6573.64       6259.07        96.60 o                         
   5   3   8       2484.15       1824.80        59.29 o                         
   6   3   8        631.20        488.60        44.58 o                         
   7   3   8       7393.03       7146.50       114.66 o                         
   8   3   8      20341.23      20199.19       206.20 o                         
   9   3   8      10976.72      10855.04       225.61 o                         
  10   3   8       3317.80       2961.87        91.06 o                         
  11   3   8      11810.96      12058.43       172.37 o                         
  12   3   8          3.32        -66.90        66.90 o                         
  13   3   8        446.25        554.91        85.05 o                         
  14   3   8      10925.51      11424.05       194.14 o                         
  15   3   8       1942.86       2195.02       120.45 o                         
  16   3   8        954.01        741.80       114.48 o                         
  17   3   8        858.44        687.58       122.73 o                         
  18   3   8       4505.43       4682.64       196.99 o                         
  19   3   8         91.66       -111.83       205.03 o                         
  20   3   8      12216.93      12537.26       505.30 o                         
  21   3   8        276.52        381.25       342.44 o                         
  22   3   8        594.82        658.80       346.99 o                         
  23   3   8         36.96        250.12       426.21 o                         
   0   4   8      11546.91      10975.66       180.65 o                         
   1   4   8      88727.62      87555.42       819.42 o                         
   2   4   8      38566.38      39399.48       416.04 o                         
   3   4   8      11078.70      11120.25       140.17 o                         
   4   4   8       1040.43       1443.35        52.40 o                         
   5   4   8      34749.76      31844.15       347.08 o                         
   6   4   8       8264.53       6569.28       104.87 o                         
   7   4   8        390.74        121.71        42.25 o                         
   8   4   8       4228.49       4063.81        93.08 o                         
   9   4   8      13555.76      15947.77       183.63 o                         
  10   4   8       1758.92       1485.70        74.71 o                         
  11   4   8       3028.53       3155.26        99.36 o                         
  12   4   8      19254.80      19493.10       232.01 o                         
  13   4   8      13914.85      13632.08       243.39 o                         
  14   4   8       9418.99       8949.97       177.11 o                         
  15   4   8      27741.49      27281.16       317.07 o                         
  16   4   8       2450.21       2294.75       143.35 o                         
  17   4   8       9070.61       8147.66       214.86 o                         
  18   4   8        758.70        617.85       167.77 o                         
  19   4   8        452.25        264.16       205.01 o                         
  20   4   8         18.69       -170.41       283.44 o                         
  21   4   8       1889.08       1111.61       333.75 o                         
  22   4   8       1264.59        329.56       352.98 o                         
  23   4   8        113.26        -10.51       398.82 o                         
   1   5   8       1425.18       1829.10        46.55 o                         
   2   5   8       1226.79        903.76        36.94 o                         
   3   5   8      26188.67      24309.23       267.69 o                         
   4   5   8      10657.63      10665.41       153.58 o                         
   5   5   8       8643.12       7771.19       118.48 o                         
   6   5   8      14356.62      14737.61       190.21 o                         
   7   5   8        536.13        592.81        50.07 o                         
   8   5   8       2441.87       3097.19        93.19 o                         
   9   5   8       4231.66       4220.46       111.20 o                         
  10   5   8      13495.79      14079.06       252.72 o                         
  11   5   8       1143.42       1398.28        88.53 o                         
  12   5   8        856.95        820.47        86.09 o                         
  13   5   8       2048.49       1842.69       107.55 o                         
  14   5   8       2447.55       2198.29       122.37 o                         
  15   5   8        714.36        833.44       118.01 o                         
  16   5   8       1329.00       1283.41       131.57 o                         
  17   5   8          0.98        -20.77       123.70 o                         
  18   5   8          1.90         63.64       167.53 o                         
  19   5   8       1424.12       1412.53       222.17 o                         
  20   5   8       2226.96       1738.30       282.59 o                         
  21   5   8        320.15        108.82       285.44 o                         
  22   5   8       1776.61       1459.87       363.54 o                         
  23   5   8        648.53        666.10       447.86 o                         
   0   6   8      14364.86      14362.48       266.35 o                         
   1   6   8       1707.55       1579.26        61.34 o                         
   2   6   8         36.91        -16.43        41.23 o                         
   3   6   8      32001.94      32512.52       413.46 o                         
   4   6   8      24786.19      23324.91       257.57 o                         
   5   6   8        412.53        324.70        47.63 o                         
   6   6   8      18465.81      16951.26       211.88 o                         
   7   6   8      20648.62      21186.98       233.15 o                         
   8   6   8      20115.99      20745.48       233.12 o                         
   9   6   8      38188.58      41023.96       445.84 o                         
  10   6   8       5431.96       5651.48       140.23 o                         
  11   6   8      19539.41      18787.49       231.76 o                         
  12   6   8        317.29        218.21        77.48 o                         
  13   6   8         79.92        -69.26        90.88 o                         
  14   6   8         48.07        -93.14        93.14 o                         
  15   6   8       6261.21       6677.36       181.26 o                         
  16   6   8       4436.16       4446.26       163.70 o                         
  17   6   8          8.91        -60.44       123.45 o                         
  18   6   8       1135.99       1886.92       217.83 o                         
  19   6   8       1993.16       2017.59       272.82 o                         
  20   6   8       1161.42        629.66       342.07 o                         
  21   6   8        427.43        897.10       290.71 o                         
  22   6   8        834.13       1054.10       320.05 o                         
  23   6   8        310.20        570.06       472.03 o                         
   1   7   8       4547.06       4672.06        99.34 o                         
   2   7   8      35406.71      35543.64       419.61 o                         
   3   7   8        127.79         12.15        54.70 o                         
   4   7   8      14255.84      14393.65       213.65 o                         
   5   7   8       6813.18       7984.87       138.94 o                         
   6   7   8        396.25        481.59        47.36 o                         
   7   7   8        120.46         77.02        47.22 o                         
   8   7   8      10855.80      10844.49       169.23 o                         
   9   7   8        949.25       1331.57        78.17 o                         
  10   7   8       6221.77       6667.23       148.80 o                         
  11   7   8          3.47         57.21        69.35 o                         
  12   7   8        535.62        532.88        83.57 o                         
  13   7   8      10687.78      11393.72       218.55 o                         
  14   7   8      15768.57      15068.43       238.80 o                         
  15   7   8          6.33        115.87       114.01 o                         
  16   7   8      11201.64      10997.63       234.49 o                         
  17   7   8         52.92        200.21       138.52 o                         
  18   7   8         20.34       -173.26       173.26 o                         
  19   7   8       1869.66       1566.74       234.64 o                         
  20   7   8       2046.73       2439.17       288.20 o                         
  21   7   8       1018.35       1029.09       288.13 o                         
  22   7   8         31.28        297.18       311.85 o                         
  23   7   8        118.96        717.14       574.78 o                         
   0   8   8        319.59        375.92        72.45 o                         
   1   8   8      21263.45      21732.06       311.21 o                         
   2   8   8       3724.44       3863.31        89.59 o                         
   3   8   8          4.76        131.64        50.87 o                         
   4   8   8       1765.89       1863.52       100.34 o                         
   5   8   8       4665.36       4887.95       151.66 o                         
   6   8   8       1144.33        787.70        58.20 o                         
   7   8   8          7.51        -50.10        50.10 o                         
   8   8   8        113.81        164.47        52.85 o                         
   9   8   8        218.83        199.81        61.37 o                         
  10   8   8        802.22        885.94        83.46 o                         
  11   8   8       4658.84       5314.94       138.91 o                         
  12   8   8       3481.19       3381.37       119.84 o                         
  13   8   8       1345.87       1232.76       102.12 o                         
  14   8   8       6407.30       6196.57       169.92 o                         
  15   8   8       4209.95       3865.04       155.18 o                         
  16   8   8       4340.50       4083.66       162.31 o                         
  17   8   8       3106.87       3234.37       167.34 o                         
  18   8   8       2443.40       2376.41       232.86 o                         
  19   8   8       7458.90       6996.46       303.96 o                         
  20   8   8        598.87        456.18       472.58 o                         
  21   8   8          6.63        -44.23       356.20 o                         
  22   8   8        120.79        629.31       319.53 o                         
  23   8   8        347.80        247.71       375.73 o                         
   1   9   8         89.16        130.31        67.34 o                         
   2   9   8       8842.31       7987.91       138.08 o                         
   3   9   8        631.56        681.45        57.87 o                         
   4   9   8       2404.45       3205.20       123.40 o                         
   5   9   8      11800.97      11664.68       230.94 o                         
   6   9   8        360.09        317.17        42.96 o                         
   7   9   8       1434.75       1062.52        72.03 o                         
   8   9   8      17405.35      17028.41       245.54 o                         
   9   9   8        886.78       1125.44        98.16 o                         
  10   9   8        178.40         99.54        77.36 o                         
  11   9   8          0.29         14.70        76.92 o                         
  12   9   8       2307.39       2227.20       115.71 o                         
  13   9   8        635.91        466.63       100.84 o                         
  14   9   8       2003.02       1935.08       122.09 o                         
  15   9   8          0.52       -117.21       117.21 o                         
  16   9   8        526.11        556.35       132.64 o                         
  17   9   8         81.47        -80.27       147.12 o                         
  18   9   8        838.82        697.41       216.07 o                         
  19   9   8         49.52         75.21       217.80 o                         
  20   9   8       1640.28       1602.10       263.09 o                         
  21   9   8        676.70        744.87       296.39 o                         
  22   9   8         74.58        123.07       308.69 o                         
   0  10   8       2619.09       1678.67       234.89 o                         
   1  10   8      34574.70      33475.67       636.83 o                         
   2  10   8       3354.12       3546.20        97.76 o                         
   3  10   8        108.37        -15.28        43.33 o                         
   4  10   8        911.70        700.28        45.71 o                         
   5  10   8        526.85        593.99        62.04 o                         
   6  10   8      39854.51      38843.00       471.84 o                         
   7  10   8       2643.07       2844.64        91.68 o                         
   8  10   8       2323.86       2265.08        91.11 o                         
   9  10   8       7882.90       8539.22       166.51 o                         
  10  10   8       6194.35       6434.97       205.69 o                         
  11  10   8      10694.52      10534.74       225.76 o                         
  12  10   8      10446.51      10346.55       202.55 o                         
  13  10   8         58.03        -30.05        94.08 o                         
  14  10   8       2463.36       2873.47       146.92 o                         
  15  10   8        896.73        980.58       159.92 o                         
  16  10   8        446.61        317.20       133.88 o                         
  17  10   8       1523.91       1726.52       166.26 o                         
  18  10   8        800.13        769.28       201.50 o                         
  19  10   8      14255.12      15053.69       425.19 o                         
  20  10   8          4.62        -93.47       239.19 o                         
  21  10   8        515.45        564.51       321.06 o                         
  22  10   8        185.34        -72.27       335.76 o                         
   1  11   8          4.00        116.57       108.76 o                         
   2  11   8      26858.20      29349.79       404.08 o                         
   3  11   8       5255.74       5499.22       130.44 o                         
   4  11   8      20298.55      20819.16       280.21 o                         
   5  11   8       4683.83       4964.46       135.76 o                         
   6  11   8         16.81        -50.33        50.33 o                         
   7  11   8        321.57        258.26        53.98 o                         
   8  11   8       2695.15       2567.03        97.78 o                         
   9  11   8       7087.01       7038.53       153.85 o                         
  10  11   8        166.20         40.14        89.78 o                         
  11  11   8        106.20        138.92        89.18 o                         
  12  11   8       9925.02      10284.87       214.87 o                         
  13  11   8       1458.54       1381.37       119.38 o                         
  14  11   8       3020.69       2767.16       152.55 o                         
  15  11   8          1.39        -37.59       130.27 o                         
  16  11   8        190.37         41.89       168.74 o                         
  17  11   8       4137.06       4320.74       226.64 o                         
  18  11   8        681.11        916.19       216.19 o                         
  19  11   8         39.05         78.36       237.69 o                         
  20  11   8         42.73        190.47       331.03 o                         
  21  11   8        252.64        -59.36       301.06 o                         
  22  11   8          6.58       -315.58       341.21 o                         
   0  12   8       2192.42       2172.43       198.75 o                         
   1  12   8     144157.34     154571.30      2198.43 o                         
   2  12   8       2569.24       1984.48        93.27 o                         
   3  12   8      19964.63      20698.18       344.22 o                         
   4  12   8        594.87        393.37        65.86 o                         
   5  12   8        243.07        262.56        90.10 o                         
   6  12   8        685.98        468.18        77.81 o                         
   7  12   8          3.74         93.43        73.80 o                         
   8  12   8       2978.67       3060.89       107.72 o                         
   9  12   8        455.42        518.45        80.70 o                         
  10  12   8        411.09        429.68       101.26 o                         
  11  12   8        156.84        198.95        94.01 o                         
  12  12   8      18011.72      17351.08       278.93 o                         
  13  12   8         49.49        148.13       121.66 o                         
  14  12   8        863.71        941.34       128.80 o                         
  15  12   8         41.42         -9.98       131.98 o                         
  16  12   8       4355.25       3927.73       201.54 o                         
  17  12   8       7669.65       7625.21       347.46 o                         
  18  12   8        241.73        -25.26       246.72 o                         
  19  12   8       1380.78       1569.25       275.17 o                         
  20  12   8         64.74        195.35       261.44 o                         
  21  12   8        243.55         39.67       350.74 o                         
   1  13   8       4099.21       4901.02       201.85 o                         
   2  13   8       7899.75       9226.30       214.15 o                         
   3  13   8       6322.78       6044.41       163.22 o                         
   4  13   8      11613.32      11996.91       248.07 o                         
   5  13   8       5010.47       5668.39       160.38 o                         
   6  13   8       1501.86       1892.46       134.82 o                         
   7  13   8       1034.13        830.91        80.99 o                         
   8  13   8       8287.96       8570.54       171.18 o                         
   9  13   8        747.40        974.03       127.33 o                         
  10  13   8       6648.03       6765.72       189.32 o                         
  11  13   8       1920.58       1788.15       136.16 o                         
  12  13   8        279.60        184.50       106.79 o                         
  13  13   8        554.25        656.86       124.47 o                         
  14  13   8       4225.24       4542.51       175.23 o                         
  15  13   8       3158.93       3140.74       177.88 o                         
  16  13   8       2802.27       2659.06       197.70 o                         
  17  13   8        567.37        397.90       193.14 o                         
  18  13   8        278.80       -129.24       306.93 o                         
  19  13   8         82.41       -254.26       254.26 o                         
  20  13   8       3469.93       2831.83       308.98 o                         
  21  13   8       3150.09       2682.13       432.20 o                         
   0  14   8      11921.57      11306.48       559.75 o                         
   1  14   8        209.08         19.38       125.18 o                         
   2  14   8      18768.88      20162.67       348.13 o                         
   3  14   8        953.71       1335.28        95.64 o                         
   4  14   8        371.57        264.49       141.87 o                         
   5  14   8      46975.79      45537.47       730.89 o                         
   6  14   8        194.28        336.80        95.46 o                         
   7  14   8       5521.64       5898.89       168.25 o                         
   8  14   8        155.78         19.97        84.43 o                         
   9  14   8      14831.94      14090.56       221.42 o                         
  10  14   8      14264.45      15326.29       271.93 o                         
  11  14   8      17405.48      16543.27       276.16 o                         
  12  14   8         96.09        -90.42       123.60 o                         
  13  14   8       5045.17       5205.40       190.58 o                         
  14  14   8       2319.04       2881.37       173.49 o                         
  15  14   8       5545.82       6251.10       239.59 o                         
  16  14   8        721.45        585.03       198.06 o                         
  17  14   8       5593.53       5420.61       286.78 o                         
  18  14   8        266.90        393.00       336.68 o                         
  19  14   8       1428.55        648.72       268.09 o                         
  20  14   8        596.67        447.52       413.18 o                         
  21  14   8         14.46        212.49       340.61 o                         
   1  15   8      10873.25       9945.08       229.93 o                         
   2  15   8       7908.64       7249.56       201.90 o                         
   3  15   8       1822.70       1434.72       132.63 o                         
   4  15   8         20.96         49.32        83.45 o                         
   5  15   8          2.58        -27.63       149.48 o                         
   6  15   8          2.27        -87.72        87.72 o                         
   7  15   8        470.83        515.38       148.34 o                         
   8  15   8       9262.79       9339.79       217.78 o                         
   9  15   8       1097.44       1294.98       116.44 o                         
  10  15   8       9640.98       9523.08       224.37 o                         
  11  15   8       2608.68       2424.45       141.63 o                         
  12  15   8        834.80        680.18       122.34 o                         
  13  15   8       8511.53       8885.29       232.85 o                         
  14  15   8      10133.35       9885.67       301.99 o                         
  15  15   8       2569.89       2576.69       193.65 o                         
  16  15   8       5840.97       6019.67       335.66 o                         
  17  15   8       3392.64       3481.09       261.27 o                         
  18  15   8        174.42        163.53       244.42 o                         
  19  15   8       2597.13       3122.49       468.60 o                         
  20  15   8         37.42        328.26       291.63 o                         
   0  16   8       5289.18       5760.84       355.00 o                         
   1  16   8        268.68        232.97       101.01 o                         
   2  16   8         71.09        228.69       102.16 o                         
   3  16   8       2139.23       2173.48       139.69 o                         
   4  16   8       1205.11       1266.50       175.89 o                         
   5  16   8       2775.12       3287.03       190.19 o                         
   6  16   8       2662.54       2479.18       144.92 o                         
   7  16   8       2990.04       3130.93       176.28 o                         
   8  16   8       1633.48       1546.91       125.21 o                         
   9  16   8       2354.03       2078.93       178.66 o                         
  10  16   8       3366.02       3316.95       168.92 o                         
  11  16   8      15285.14      15640.58       264.87 o                         
  12  16   8        119.91        392.77       118.89 o                         
  13  16   8       9373.52       9745.56       240.58 o                         
  14  16   8        523.51        423.76       194.02 o                         
  15  16   8       1538.94       1677.04       309.36 o                         
  16  16   8       4115.29       4199.95       239.74 o                         
  17  16   8          1.57       -253.11       253.11 o                         
  18  16   8        102.45        672.81       264.64 o                         
  19  16   8        167.99         -8.01       273.14 o                         
  20  16   8       1441.01        936.79       492.62 o                         
   1  17   8      11100.15      11416.05       271.72 o                         
   2  17   8        100.42        369.85       110.05 o                         
   3  17   8         29.83         -2.58       111.98 o                         
   4  17   8       3035.78       2858.37       159.26 o                         
   5  17   8       1096.17        773.28       120.28 o                         
   6  17   8       5248.30       5327.92       316.08 o                         
   7  17   8       4051.88       4096.14       212.34 o                         
   8  17   8       4327.88       4251.79       219.95 o                         
   9  17   8        393.20        246.44       222.48 o                         
  10  17   8       7638.93       7753.44       240.71 o                         
  11  17   8        461.51        588.07       126.73 o                         
  12  17   8        342.42         38.67       122.85 o                         
  13  17   8        354.55        486.16       217.69 o                         
  14  17   8        181.87        184.43       162.70 o                         
  15  17   8       1048.97       1077.82       180.98 o                         
  16  17   8        151.93         60.35       197.13 o                         
  17  17   8          6.23        280.13       346.01 o                         
  18  17   8          6.86        350.54       259.11 o                         
  19  17   8        600.29        853.19       324.81 o                         
   0  18   8       7485.72       7163.96       280.07 o                         
   1  18   8         21.47        -39.79       136.96 o                         
   2  18   8       2384.30       2596.78       271.22 o                         
   3  18   8       9407.85       9271.30       264.53 o                         
   4  18   8        326.72        302.74       152.58 o                         
   5  18   8        344.89          1.18       117.07 o                         
   6  18   8         41.63        102.87       127.32 o                         
   7  18   8      27807.80      27632.67       442.01 o                         
   8  18   8       5974.76       5558.65       214.64 o                         
   9  18   8       1834.00       1984.64       182.77 o                         
  10  18   8       1106.86        906.08       144.00 o                         
  11  18   8        924.07        765.83       163.24 o                         
  12  18   8       2923.98       2700.46       222.32 o                         
  13  18   8       4618.65       4972.20       239.93 o                         
  14  18   8       1868.41       1653.36       196.43 o                         
  15  18   8       1134.30       1159.30       191.75 o                         
  16  18   8        198.14         -9.06       230.53 o                         
  17  18   8       5412.16       5404.67       341.19 o                         
  18  18   8       1766.41       1619.81       528.10 o                         
  19  18   8       2847.44       2954.57       368.96 o                         
   1  19   8       1305.47        874.47       252.45 o                         
   2  19   8       2874.90       2759.95       189.44 o                         
   3  19   8       1633.42       1229.73       144.90 o                         
   4  19   8       3097.14       3043.46       185.97 o                         
   5  19   8       3546.10       3476.36       186.77 o                         
   6  19   8       1764.32       1852.99       162.48 o                         
   7  19   8       2285.88       2001.37       156.30 o                         
   8  19   8        770.38        838.46       149.62 o                         
   9  19   8       6101.51       5779.40       282.93 o                         
  10  19   8        179.30        179.01       171.65 o                         
  11  19   8        670.16        600.11       146.13 o                         
  12  19   8       3354.47       3192.30       197.40 o                         
  13  19   8         39.76        -68.46       172.97 o                         
  14  19   8       6053.33       5990.93       251.12 o                         
  15  19   8       1981.96       2224.39       389.75 o                         
  16  19   8         32.54        -26.95       250.73 o                         
  17  19   8         16.17       -274.92       274.92 o                         
  18  19   8        904.32       1328.75       321.17 o                         
   0  20   8        324.49         -5.97       174.86 o                         
   1  20   8       5039.70       4933.01       226.61 o                         
   2  20   8       3025.93       2801.75       182.14 o                         
   3  20   8         17.14         17.10       132.80 o                         
   4  20   8       2635.59       2501.58       180.22 o                         
   5  20   8       7105.22       6753.32       257.41 o                         
   6  20   8       1228.30       1148.63       141.34 o                         
   7  20   8       8393.43       8187.82       277.35 o                         
   8  20   8       4147.69       3585.33       193.96 o                         
   9  20   8         70.86        155.39       143.66 o                         
  10  20   8       1109.78        722.84       164.45 o                         
  11  20   8       4468.05       4633.61       243.74 o                         
  12  20   8       1865.29       1728.66       191.25 o                         
  13  20   8       1249.37       1394.65       276.32 o                         
  14  20   8       1385.28       1391.99       216.64 o                         
  15  20   8       1542.12       1821.73       303.89 o                         
  16  20   8        111.68       -280.23       280.23 o                         
  17  20   8         63.97       -110.15       291.60 o                         
   1  21   8        385.03         49.26       149.56 o                         
   2  21   8      10521.84      10134.36       423.93 o                         
   3  21   8       5447.49       5524.30       246.84 o                         
   4  21   8        144.59        -29.07       147.26 o                         
   5  21   8       1627.71       1316.04       172.90 o                         
   6  21   8       1318.31        967.54       160.54 o                         
   7  21   8       2335.81       2248.80       249.41 o                         
   8  21   8       5709.92       5489.94       239.32 o                         
   9  21   8          3.25        -12.81       159.66 o                         
  10  21   8      12601.05      11213.39       476.83 o                         
  11  21   8       1581.19       2023.42       292.54 o                         
  12  21   8        734.69        720.57       303.76 o                         
  13  21   8        184.88        131.36       191.91 o                         
  14  21   8        638.60        533.77       218.13 o                         
  15  21   8       1590.52       1018.74       334.65 o                         
  16  21   8       1571.21       1678.85       301.83 o                         
  17  21   8        391.87        419.14       304.22 o                         
   0  22   8      17583.62      18035.16       523.63 o                         
   1  22   8        704.22        743.45       147.79 o                         
   2  22   8          5.93       -153.85       153.85 o                         
   3  22   8         31.61        -49.64       272.56 o                         
   4  22   8       2911.45       2982.63       214.91 o                         
   5  22   8      19321.32      18421.78       429.91 o                         
   6  22   8         99.98        305.12       172.91 o                         
   7  22   8         82.39        -67.47       147.74 o                         
   8  22   8       1466.60       1547.88       204.23 o                         
   9  22   8        182.00        424.38       172.90 o                         
  10  22   8         43.54        -75.19       173.96 o                         
  11  22   8         12.28        179.37       232.63 o                         
  12  22   8        319.26       -103.79       335.75 o                         
  13  22   8       1823.61       1635.32       254.55 o                         
  14  22   8        654.07        937.39       422.28 o                         
  15  22   8       6132.33       5795.29       358.19 o                         
  16  22   8          6.86        217.38       449.61 o                         
   1  23   8       1682.92       1722.61       224.63 o                         
   2  23   8        396.45        559.01       159.22 o                         
   3  23   8        368.57         36.77       178.33 o                         
   4  23   8       1445.98       1385.11       202.16 o                         
   5  23   8       6094.06       5978.97       281.36 o                         
   6  23   8         35.87        148.84       193.49 o                         
   7  23   8        156.44        245.86       212.45 o                         
   8  23   8          7.48       -202.77       202.77 o                         
   9  23   8        118.99        115.92       192.63 o                         
  10  23   8       1188.67       1522.13       263.70 o                         
  11  23   8        261.03        477.94       270.74 o                         
  12  23   8        376.55        239.16       245.20 o                         
  13  23   8        144.09        630.66       233.53 o                         
  14  23   8         15.83       -183.20       241.21 o                         
  15  23   8         40.86         22.15       393.93 o                         
   0  24   8        141.60        135.45       282.34 o                         
   1  24   8       7256.71       7853.80       288.22 o                         
   2  24   8          5.74        452.23       170.70 o                         
   3  24   8         97.54       -102.63       313.81 o                         
   4  24   8       5825.26       6550.38       365.30 o                         
   5  24   8        433.04        202.04       294.12 o                         
   6  24   8       2520.57       2624.71       209.71 o                         
   7  24   8       3595.26       4321.03       233.89 o                         
   8  24   8       3226.77       3812.25       379.40 o                         
   9  24   8       1137.87       1177.88       321.30 o                         
  10  24   8        560.87         36.28       215.87 o                         
  11  24   8        797.38       1179.59       228.95 o                         
  12  24   8       1288.34        455.69       218.04 o                         
  13  24   8       2137.58       2515.79       246.97 o                         
  14  24   8         56.00       -302.90       302.90 o                         
   1  25   8       8291.08       8725.96       333.99 o                         
   2  25   8      19892.69      20572.10       572.63 o                         
   3  25   8        172.61        180.22       192.16 o                         
   4  25   8        179.23        309.79       346.09 o                         
   5  25   8        919.61       1047.84       487.19 o                         
   6  25   8        538.64        707.00       206.51 o                         
   7  25   8         39.25         52.77       193.36 o                         
   8  25   8        105.03       -205.41       205.41 o                         
   9  25   8          4.99       -155.28       281.75 o                         
  10  25   8        222.93        467.61       236.25 o
[truncated: 794,368 more chars]
